# Supplementary material for: Whole-genome plasma sequencing reveals focal amplifications as a driving force in metastatic prostate cancer
Source: Nat Commun. 2016 Jun 22;7:12008. doi: 10.1038/ncomms12008 (PMC4917969; doi:10.1038/ncomms12008)
Supplement: Supplementary Data 1 — Summary of GISTIC analyses. [file ncomms12008-s2.xls]

## Sheet: Plasma-Seq
Supplementary Data 1: Summary of GISTIC analyses
Unique Name	Descriptor	Wide Peak Limits	Peak Limits	Region Limits	q values	Residual q values after removing segments shared with higher peaks	Broad or Focal	Amplitude Threshold	P143_3	P146_2	P10_1	P159_2	P164_1	P59_1	P127_1	P40_2	P98_1	P125_1	P137_1	P154_2	P156_1	P155_3	P181_1	P116_2	P119_1	P33_1	P151_1	P167_5	P118_2	P165_2	P178_1	P112_1	P29_1	P153_1	P136_2	P162_2	P170_2	P19_2	P182_3	P120_1	P144_2	P147_3	P65_1	P152_1	P179_4	P158_2	P106_2	P140_1	P148_3
Amplification Peak 1	1q21.3	chr1:150157604-151399066(probes 2198:2218)	chr1:150665019-151004620(probes 2207:2211)	chr1:150214061-151795481(probes 2199:2225)	0.055232	0.22071		0: t<0.1; 1: 0.1<t< 0.9; 2: t>0.9	1	0	0	0	1	1	2	1	0	1	1	0	1	1	1	1	1	0	0	1	1	1	0	2	0	1	1	2	1	0	2	0	0	1	0	1	0	1	1	0	2
Amplification Peak 2	1q21.3	chr1:153273386-155306736(probes 2253:2287)	chr1:153894891-154515089(probes 2264:2273)	chr1:153329737-155419440(probes 2254:2289)	0.060651	0.22436		0: t<0.1; 1: 0.1<t< 0.9; 2: t>0.9	0	1	0	0	2	1	1	1	0	1	0	0	1	1	1	0	1	0	0	1	1	1	0	2	0	1	1	2	0	0	1	0	0	1	0	1	0	0	1	0	2
Amplification Peak 3	3q22.3	chr3:137448726-139200888(probes 10484:10513)	chr3:137505231-137674564(probes 10485:10486)	chr3:135794041-144397990(probes 10455:10605)	0.007438	0.016206		0: t<0.1; 1: 0.1<t< 0.9; 2: t>0.9	0	1	1	1	1	0	1	1	0	0	0	1	1	0	1	1	0	0	2	0	1	2	0	0	1	1	1	1	1	1	1	0	1	2	0	0	1	0	1	1	0
Amplification Peak 4	3q28	chr3:155436057-198022430(probes 10802:11550)	chr3:188090270-190351542(probes 11379:11417)	chr3:184296268-190520594(probes 11312:11420)	0.052601	0.20407		0: t<0.1; 1: 0.1<t< 0.9; 2: t>0.9	0	1	1	1	1	0	1	1	0	0	0	1	1	0	1	1	0	0	0	0	0	0	0	0	1	1	1	0	1	0	1	0	1	2	0	1	1	0	1	0	0
Amplification Peak 5	7p21.2	chr7:14730990-18462533(probes 21184:21248)	chr7:14845498-15353022(probes 21186:21193)	chr7:14845498-18575217(probes 21186:21250)	0.16652	0.16652		0: t<0.1; 1: 0.1<t< 0.9; 2: t>0.9	0	0	0	0	1	1	0	1	0	1	0	1	0	1	1	0	0	0	2	0	0	0	1	0	2	1	1	0	1	0	1	1	0	1	0	0	1	0	1	1	1
Amplification Peak 6	8q13.3	chr8:73270438-74011255(probes 24870:24881)	chr8:73326792-73723814(probes 24871:24876)	chr8:61437370-142625328(probes 24661:26088)	0.001898	0.028916		0: t<0.1; 1: 0.1<t< 0.9; 2: t>0.9	1	0	1	1	1	2	2	1	1	2	1	1	1	2	1	2	1	1	1	0	1	1	1	2	1	1	2	2	0	2	2	1	1	2	0	1	0	0	1	2	1
Amplification Peak 7	8q22.2	chr8:99716725-102262931(probes 25332:25375)	chr8:101078142-101247382(probes 25356:25357)	chr8:61437370-142625328(probes 24661:26088)	0.00042118	0.011285		0: t<0.1; 1: 0.1<t< 0.9; 2: t>0.9	1	0	1	1	1	2	2	1	1	2	1	1	1	2	1	2	2	1	1	0	0	1	0	2	1	1	2	1	0	2	2	1	1	2	0	1	1	0	1	2	2
Amplification Peak 8	8q24.21	chr8:128015564-129317543(probes 25832:25853)	chr8:128071933-128753598(probes 25833:25843)	chr8:61437370-142625328(probes 24661:26088)	0.00099128	0.0069334		0: t<0.1; 1: 0.1<t< 0.9; 2: t>0.9	0	0	1	0	1	2	2	1	0	1	1	1	1	2	1	2	2	1	1	0	1	1	1	2	1	1	2	1	0	2	2	1	1	2	0	1	1	0	1	2	1
Amplification Peak 9	10q21.1	chr10:52922640-83556836(probes 29024:29563)	chr10:56716037-56998885(probes 29091:29094)	chr10:55924097-58755711(probes 29077:29125)	0.10773	0.10773		0: t<0.1; 1: 0.1<t< 0.9; 2: t>0.9	1	0	0	0	0	1	1	0	0	1	1	1	0	0	1	2	0	0	0	0	1	1	0	2	0	0	0	0	0	0	1	0	2	0	0	0	0	0	0	1	2
Amplification Peak 10	11q13.3	chr11:66729374-69548943(probes 31588:31635)	chr11:68370938-68709531(probes 31617:31621)	chr11:67237200-69661645(probes 31597:31637)	0.18541	0.18541		0: t<0.1; 1: 0.1<t< 0.9; 2: t>0.9	0	0	0	0	1	1	0	0	0	0	0	0	0	0	1	1	0	0	0	2	0	1	0	1	0	1	0	0	0	2	1	0	0	0	0	0	0	0	0	0	1
Amplification Peak 11	13q34	chr13:111185415-112033696(probes 36716:36729)	chr13:111242032-111976844(probes 36717:36728)	chr13:111242032-112146440(probes 36717:36731)	0.04939	0.04939		0: t<0.1; 1: 0.1<t< 0.9; 2: t>0.9	0	0	0	0	0	1	0	1	0	0	0	0	2	0	0	0	0	0	0	0	0	0	0	0	0	2	1	0	0	0	0	0	0	1	0	0	0	0	0	0	0
Amplification Peak 12	16p13.2	chr16:1-24618741(probes 39744:40161)	chr16:7280935-8687234(probes 39872:39894)	chr16:6604541-9025616(probes 39860:39900)	0.19672	0.21941		0: t<0.1; 1: 0.1<t< 0.9; 2: t>0.9	1	0	0	0	0	0	0	1	1	1	0	0	0	1	2	1	0	0	0	0	1	1	0	0	0	1	0	1	0	1	1	0	1	0	0	0	0	0	1	2	0
Amplification Peak 13	16p11.2	chr16:32018150-33888547(probes 40288:40311)	chr16:32094133-32835740(probes 40289:40297)	chr16:32094133-34003231(probes 40289:40313)	0.16831	0.20306		0: t<0.1; 1: 0.1<t< 0.9; 2: t>0.9	0	1	0	0	0	0	0	1	1	1	1	0	1	1	1	1	1	0	0	0	2	0	0	1	0	0	0	2	0	1	1	1	0	0	1	1	0	1	1	1	0
Amplification Peak 14	Xp22.11	chrX:22097711-24871383(probes 47425:47472)	chrX:23626353-23795538(probes 47452:47453)	chrX:20230250-26170842(probes 47392:47495)	0.0064721	0.0083669		0: t<0.1; 1: 0.1<t< 0.9; 2: t>0.9	0	2	1	0	2	1	1	1	1	1	0	1	1	0	2	1	2	1	0	2	1	1	1	0	0	1	2	1	0	2	1	0	1	1	0	1	0	0	1	1	1
Amplification Peak 15	Xq12	chrX:66503582-66729952(probes 48138:48140)	chrX:66560619-66673441(probes 48139:48139)	chrX:51956179-71616041(probes 47946:48225)	1.4601e-46	1.4601e-46		0: t<0.1; 1: 0.1<t< 0.9; 2: t>0.9	0	1	2	1	2	1	1	2	2	2	2	1	1	2	2	2	2	1	2	1	2	2	1	1	0	2	2	0	2	2	2	0	2	2	1	2	0	1	2	2	1
Amplification Peak 16	Xq28	chrX:152179359-153487536(probes 49622:49640)	chrX:152824972-153106869(probes 49631:49634)	chrX:151798652-154404296(probes 49616:49655)	0.0029967	0.0029967		0: t<0.1; 1: 0.1<t< 0.9; 2: t>0.9	0	2	0	0	2	0	1	0	0	0	0	1	1	0	1	0	1	1	0	1	1	0	1	1	0	0	1	0	0	0	1	0	2	1	0	2	0	0	1	2	1
Deletion Peak 1	2q22.1	chr2:119925840-148006352(probes 5943:6434)	chr2:137718323-138172495(probes 6254:6260)	chr2:137718323-138342621(probes 6254:6263)	0.24692	0.24692		0: t>-0.1; 1: -0.1>t> -1.3; 2: t< -1.3	0	0	0	1	1	0	1	0	1	1	1	0	0	1	1	1	0	0	0	0	1	0	1	0	1	1	1	0	1	1	1	0	0	1	0	1	0	0	0	0	1
Deletion Peak 2	3p13	chr3:72011287-72913645(probes 9382:9396)	chr3:72293066-72574824(probes 9387:9390)	chr3:72067633-73026599(probes 9383:9398)	0.19937	0.19937		0: t>-0.1; 1: -0.1>t> -1.3; 2: t< -1.3	1	0	0	1	1	0	0	0	0	0	1	1	0	1	1	0	0	0	0	1	1	1	0	1	0	0	1	0	1	1	0	0	0	1	0	0	1	0	1	0	1
Deletion Peak 3	5q13.2	chr5:52252126-79532522(probes 15728:16188)	chr5:68786245-70229940(probes 16020:16028)	chr5:68786245-70813494(probes 16020:16034)	0.19937	0.19937		0: t>-0.1; 1: -0.1>t> -1.3; 2: t< -1.3	1	0	1	1	0	0	1	1	0	1	0	1	0	1	0	1	1	0	0	1	1	0	0	1	1	0	0	1	0	1	0	1	1	1	1	0	0	0	1	0	0
Deletion Peak 4	8p21.3	chr8:15949822-28664475(probes 23910:24133)	chr8:22950784-23233187(probes 24034:24037)	chr8:16627893-28779354(probes 23922:24135)	0.14942	0.14942		0: t>-0.1; 1: -0.1>t> -1.3; 2: t< -1.3	1	1	0	0	1	1	1	1	0	1	1	1	1	1	1	1	1	0	1	1	1	1	1	1	0	1	1	1	1	1	1	1	1	1	1	0	1	0	1	1	1
Deletion Peak 5	10q23.31	chr10:89577603-90028614(probes 29670:29676)	chr10:89633973-89972266(probes 29671:29675)	chr10:88884335-91157919(probes 29659:29696)	3.3759e-07	3.3759e-07		0: t>-0.1; 1: -0.1>t> -1.3; 2: t< -1.3	1	0	1	1	1	1	1	0	0	1	1	1	0	0	1	1	1	0	0	1	1	1	0	1	1	0	1	1	1	1	1	0	1	1	1	0	1	0	1	1	1
Deletion Peak 6	13q14.11	chr13:40264442-53784075(probes 35466:35702)	chr13:43099557-44344091(probes 35516:35536)	chr13:42587279-46097141(probes 35507:35567)	0.19937	0.19937		0: t>-0.1; 1: -0.1>t> -1.3; 2: t< -1.3	0	1	0	1	1	1	1	0	0	1	1	1	1	1	1	1	1	0	0	1	1	0	1	1	0	1	1	1	1	0	1	1	1	1	1	1	1	0	1	1	1
Deletion Peak 7	15q24.1	chr15:54037260-102531392(probes 38899:39743)	chr15:74231580-74344234(probes 39256:39256)	chr15:74231580-74531802(probes 39256:39259)	0.24692	0.24692		0: t>-0.1; 1: -0.1>t> -1.3; 2: t< -1.3	0	0	1	0	1	1	1	0	0	1	1	1	1	1	0	0	1	0	1	1	1	0	0	0	0	1	1	1	1	1	1	1	1	1	0	0	1	0	1	1	1
Deletion Peak 8	16q22.3	chr16:72753561-73091695(probes 40800:40804)	chr16:72809917-73035339(probes 40801:40803)	chr16:72753561-73486313(probes 40800:40811)	0.15899	0.15899		0: t>-0.1; 1: -0.1>t> -1.3; 2: t< -1.3	1	0	1	0	1	1	1	1	0	1	1	0	1	1	1	1	1	0	0	1	1	0	1	1	1	1	1	1	1	1	0	1	1	1	1	0	1	0	1	1	1
Deletion Peak 9	17p13.1	chr17:7359547-7923643(probes 41236:41244)	chr17:7698049-7867268(probes 41242:41243)	chr17:4987979-8374538(probes 41194:41252)	0.14942	0.14942		0: t>-0.1; 1: -0.1>t> -1.3; 2: t< -1.3	1	1	0	1	0	1	1	0	0	1	0	1	0	1	1	1	1	0	0	0	1	0	1	1	0	1	1	1	0	1	1	0	1	1	1	0	1	0	1	1	0
Deletion Peak 10	21q22.3	chr21:39884686-42934227(probes 46295:46347)	chr21:42708853-42821536(probes 46345:46345)	chr21:42708853-43040748(probes 46345:46348)	0.23113	0.23113		0: t>-0.1; 1: -0.1>t> -1.3; 2: t< -1.3	0	1	0	1	1	1	0	1	0	1	0	0	0	1	1	0	0	0	0	1	0	0	1	1	1	0	1	1	1	1	1	0	0	0	0	0	1	0	1	1	1
Amplification Peak 1 - CN values	1q21.3	chr1:150157604-151399066(probes 2198:2218)	chr1:150665019-151004620(probes 2207:2211)	chr1:150214061-151795481(probes 2199:2225)	0.055232	0.22071		Actual Copy Change Given	0.12277	0	0.044094	0.085112	0.56432	0.53953	0.97596	0.18294	0.0029972	0.13611	0.16237	-0.042889	0.28835	0.59656	0.47076	0.19219	0.13445	0.036637	-0.0014423	0.25406	0.36997	0.11699	0.0023617	1.4574	-0.045774	0.34017	0.11183	1.431	0.66281	0	0.97125	0.022085	0.022452	0.18806	-0.008688	0.27411	0	0.13114	0.11621	-0.057601	1.0776
Amplification Peak 2 - CN values	1q21.3	chr1:153273386-155306736(probes 2253:2287)	chr1:153894891-154515089(probes 2264:2273)	chr1:153329737-155419440(probes 2254:2289)	0.060651	0.22436		Actual Copy Change Given	0.036389	0.11464	0.044094	-0.10156	1.5743	0.45271	0.77741	0.18294	0.0029972	0.13611	0.091342	-0.042889	0.11442	0.59656	0.47076	0.050994	0.13445	0.036637	-0.0014423	0.17012	0.32836	0.11699	0.0023617	1.4574	-0.045774	0.20795	0.11183	2.2307	0.081189	0	0.72476	0.022085	-0.11864	0.18806	-0.008688	0.15826	0	0.0029023	0.11621	-0.057601	1.1053
Amplification Peak 3 - CN values	3q22.3	chr3:137448726-139200888(probes 10484:10513)	chr3:137505231-137674564(probes 10485:10486)	chr3:135794041-144397990(probes 10455:10605)	0.007438	0.016206		Actual Copy Change Given	-0.00072064	0.49784	0.21106	0.57574	0.18395	0.054954	0.47662	0.44966	0.015097	0.06749	0	0.25249	0.11775	0.0017038	0.46096	0.1182	0.068795	-0.0036425	1.2315	0.091705	0.79548	3.2846	0.0058638	0.011188	0.55462	0.36255	0.26499	0.76464	0.47608	0.1027	0.60141	0.039282	0.25285	1.9867	0.0037471	0.038558	0.41869	-0.0066076	0.13493	0.56266	-0.38641
Amplification Peak 4 - CN values	3q28	chr3:155436057-198022430(probes 10802:11550)	chr3:188090270-190351542(probes 11379:11417)	chr3:184296268-190520594(probes 11312:11420)	0.052601	0.20407		Actual Copy Change Given	0.024586	0.22332	0.15759	0.65289	0.17696	-0.31547	0.47188	0.44994	0.02548	0.017687	0.037322	0.27373	0.12462	-0.028608	0.50841	0.21105	0.0076739	-0.029212	0.014036	-0.81194	-0.07181	0.061915	-0.012528	-0.016677	0.50247	0.36256	0.10905	-0.79855	0.50662	0.093775	0.68547	0.087054	0.35407	2.7231	0.0037471	0.14361	0.12148	-0.0066076	0.13991	-0.44167	-0.21526
Amplification Peak 5 - CN values	7p21.2	chr7:14730990-18462533(probes 21184:21248)	chr7:14845498-15353022(probes 21186:21193)	chr7:14845498-18575217(probes 21186:21250)	0.16652	0.16652		Actual Copy Change Given	-0.1305	0.059257	0.049213	0.040702	0.37057	0.55647	-0.36276	0.19339	0.0050501	0.49028	-0.32318	0.54899	-0.020737	0.10266	0.28872	0.026098	0.029818	0.019241	1.2211	-0.38843	0.0083132	-0.13058	0.66949	0.028995	1.3158	0.40228	0.7837	0.064886	0.49525	0.069891	0.17175	0.21968	0.074958	0.61277	0.009704	0.0093063	0.3972	0	0.16631	0.4429	0.40123
Amplification Peak 6 - CN values	8q13.3	chr8:73270438-74011255(probes 24870:24881)	chr8:73326792-73723814(probes 24871:24876)	chr8:61437370-142625328(probes 24661:26088)	0.001898	0.028916		Actual Copy Change Given	0.24285	0.029485	0.23476	0.691	0.26644	1.5821	1.5215	0.498	0.15289	0.99307	0.40224	0.20913	0.31644	1.3593	0.28258	3.6569	0.7643	0.37128	0.64143	0.057241	0.78058	0.45213	0.66843	3.2037	0.64677	0.25678	1.4039	0.90884	-0.099511	1.3966	1.8115	0.49205	0.52342	1.1606	0.0031324	0.40711	0.066166	0.017966	0.64648	1.7911	0.71664
Amplification Peak 7 - CN values	8q22.2	chr8:99716725-102262931(probes 25332:25375)	chr8:101078142-101247382(probes 25356:25357)	chr8:61437370-142625328(probes 24661:26088)	0.00042118	0.011285		Actual Copy Change Given	0.65883	0.0026901	0.31305	0.66091	0.57991	1.4111	1.4667	0.44812	0.15289	1.0912	0.14235	0.21243	0.31644	1.2718	0.27416	1.0843	1.9801	0.37128	0.57123	0.057241	0.078136	0.45213	0.02581	3.6569	0.591	0.22596	1.4508	0.80802	-0.016204	1.3542	1.972	0.49197	0.52342	1.1606	0.0031324	0.52813	0.74946	0.017966	0.82251	2.2597	1.296
Amplification Peak 8 - CN values	8q24.21	chr8:128015564-129317543(probes 25832:25853)	chr8:128071933-128753598(probes 25833:25843)	chr8:61437370-142625328(probes 24661:26088)	0.00099128	0.0069334		Actual Copy Change Given	-0.13358	0.0026901	0.22654	-0.186	0.2179	1.3543	1.3524	0.4705	-0.0014108	0.34714	0.59102	0.16801	0.28654	1.031	0.18848	1.0104	3.6569	0.37128	0.6371	0.057241	0.83876	0.45213	0.54361	2.7614	0.62083	0.39186	1.1434	0.71778	0.036313	3.6569	0.94351	0.14652	0.45866	1.1733	0.0031324	0.20423	0.43081	-0.018175	0.81336	1.1368	0.66399
Amplification Peak 9 - CN values	10q21.1	chr10:52922640-83556836(probes 29024:29563)	chr10:56716037-56998885(probes 29091:29094)	chr10:55924097-58755711(probes 29077:29125)	0.10773	0.10773		Actual Copy Change Given	0.41207	-0.032996	-0.16282	0.077703	0.016477	0.15766	0.55193	-0.24917	-0.035039	0.30978	0.27078	0.16767	-0.024604	-0.58497	0.31773	1.6618	-0.23902	-0.013772	-0.024927	0.033987	0.42247	0.3898	0.01524	1.6213	-0.014875	0.085125	-0.25174	0.056075	-0.75308	-0.26356	0.45774	-0.025026	1.0908	-0.80082	-0.0061213	0.038851	-0.25031	-0.011005	0.023466	0.1117	1.1666
Amplification Peak 10 - CN values	11q13.3	chr11:66729374-69548943(probes 31588:31635)	chr11:68370938-68709531(probes 31617:31621)	chr11:67237200-69661645(probes 31597:31637)	0.18541	0.18541		Actual Copy Change Given	0.0090731	0.054488	-0.023115	-0.038739	0.19773	0.62391	-0.049695	0.011248	-0.015512	0.080278	0.073833	-0.0099588	0.045995	-0.092976	0.79724	0.84303	-0.01399	-0.010146	0.034819	1.2683	-0.090524	0.11291	-0.023718	0.85282	-0.053311	0.14359	-0.056674	-0.050919	-0.34571	2.7262	0.33701	-0.095427	-0.096207	-0.014306	-0.0018006	0.047246	0.017682	0.07526	0.062418	-0.035086	0.36973
Amplification Peak 11 - CN values	13q34	chr13:111185415-112033696(probes 36716:36729)	chr13:111242032-111976844(probes 36717:36728)	chr13:111242032-112146440(probes 36717:36731)	0.04939	0.04939		Actual Copy Change Given	-0.24318	0.039761	-0.097015	-0.081875	-0.28579	0.25601	-0.22916	0.25594	0.0014895	-0.22053	-0.046503	-0.38754	3.5134	-0.6349	-0.55149	-0.19165	0.016446	-0.0094048	-0.027074	-0.17166	-0.55024	0	-0.090743	-0.20481	-0.018985	3.6569	0.22833	-0.82561	-0.75466	0.056504	-0.53118	-0.00058046	-0.23871	0.28807	-0.20977	-0.033954	-0.21107	-0.033316	-0.059788	-0.41658	0.054244
Amplification Peak 12 - CN values	16p13.2	chr16:1-24618741(probes 39744:40161)	chr16:7280935-8687234(probes 39872:39894)	chr16:6604541-9025616(probes 39860:39900)	0.19672	0.21941		Actual Copy Change Given	0.42156	0.037326	-0.11189	-0.015269	-0.026726	-0.048624	-0.51627	0.21213	0.16416	0.23509	0.099358	0.038051	0.038464	0.60668	0.91645	0.1427	0.050638	0.023184	0.035998	-0.41931	0.74746	0.53266	-0.016786	0.070998	0.014569	0.30327	0.025585	0.41442	-0.18703	0.27814	0.10512	0.010663	0.27176	0.058812	0.028375	-0.12612	0.055646	0.074289	0.18175	1.9646	-0.4433
Amplification Peak 13 - CN values	16p11.2	chr16:32018150-33888547(probes 40288:40311)	chr16:32094133-32835740(probes 40289:40297)	chr16:32094133-34003231(probes 40289:40313)	0.16831	0.20306		Actual Copy Change Given	-0.001798	0.21675	-0.038433	-0.015269	0.042239	-0.0097968	-0.35026	0.69309	0.16416	0.2179	0.11204	-0.1629	0.39537	0.745	0.32251	0.39	0.16548	0.023184	0.096738	-0.51479	1.2672	0.09299	-0.013886	0.76924	-0.40981	0.058834	0.025585	1.0006	-0.0050296	0.28909	0.10512	0.35909	-0.32272	-0.22672	0.39718	0.29138	-0.2624	0.29257	0.18943	0.66402	-0.13542
Amplification Peak 14 - CN values	Xp22.11	chrX:22097711-24871383(probes 47425:47472)	chrX:23626353-23795538(probes 47452:47453)	chrX:20230250-26170842(probes 47392:47495)	0.0064721	0.0083669		Actual Copy Change Given	0.020262	1.4939	0.14789	0.080357	1.0609	0.19607	0.52998	0.86397	0.8313	0.17606	0.034057	0.63064	0.20026	0.056353	1.0113	0.4033	1.8546	0.43314	0.026289	0.99666	0.49351	0.20867	0.73797	0.087654	0.055197	0.24367	2.6441	0.10863	0.054849	2.9444	0.25669	-0.0096121	0.18252	0.20988	0.040385	0.78196	-0.26513	0.02724	0.8625	0.55476	0.6853
Amplification Peak 15 - CN values	Xq12	chrX:66503582-66729952(probes 48138:48140)	chrX:66560619-66673441(probes 48139:48139)	chrX:51956179-71616041(probes 47946:48225)	1.4601e-46	1.4601e-46		Actual Copy Change Given	0.020262	0.38612	1.1957	0.10742	3.6569	0.14716	0.45996	2.2955	1.7409	1.2191	1.7044	0.48043	0.20026	1.8874	3.6569	3.6569	3.6569	0.43314	0.99585	0.77775	3.6569	3.6569	0.73797	0.14821	0.055197	3.6569	3.6569	0.043958	3.6569	3.2693	2.1495	-0.0096121	2.0667	3.6569	0.22314	3.6569	-0.087382	0.78051	3.6569	3.6569	0.54386
Amplification Peak 16 - CN values	Xq28	chrX:152179359-153487536(probes 49622:49640)	chrX:152824972-153106869(probes 49631:49634)	chrX:151798652-154404296(probes 49616:49655)	0.0029967	0.0029967		Actual Copy Change Given	0.020262	2.6403	-0.11037	0.010215	1.1183	0.066919	0.45996	0.032681	0.0044475	-0.19751	-0.063418	0.52286	0.20026	0.053961	0.26014	0.076049	0.73831	0.43314	0.065754	0.74573	0.37651	-0.0091273	0.73797	0.13273	0.055197	-0.24587	0.13933	0.041667	0.01234	-0.66869	0.31184	-0.014341	3.4362	0.33602	0.052219	3.6569	-0.088576	0.0016856	0.26496	1.0569	0.80034
Deletion Peak 1 - CN values	2q22.1	chr2:119925840-148006352(probes 5943:6434)	chr2:137718323-138172495(probes 6254:6260)	chr2:137718323-138342621(probes 6254:6263)	0.24692	0.24692		Actual Copy Change Given	0.00035103	-0.035033	-0.058893	-0.53523	-0.49267	0.016996	-0.54697	-0.020951	-0.13846	-0.20697	-0.18036	0.044599	-0.034917	-0.61685	-0.36363	-0.1929	0.013767	0.0019587	0.015362	-0.088347	-0.69089	-0.0027033	-0.60093	0.01052	-0.57903	-0.25325	-0.76534	0.029716	-0.74857	-0.72714	-0.85267	-0.024135	0	-0.85004	0	-0.15176	0.070232	-0.032059	-0.086722	0.028801	-0.96505
Deletion Peak 2 - CN values	3p13	chr3:72011287-72913645(probes 9382:9396)	chr3:72293066-72574824(probes 9387:9390)	chr3:72067633-73026599(probes 9383:9398)	0.19937	0.19937		Actual Copy Change Given	-0.34853	-0.038813	0.16788	-0.61372	-0.14394	-0.092745	0.44405	-0.024992	0.015097	-0.056903	-0.39038	-0.64204	0.12138	-0.10379	-0.71291	-0.080548	0.014068	-0.0036425	-0.011005	-0.85239	-0.78038	-0.15861	-0.03144	-0.10744	0.53169	0.20856	-0.33952	-0.097744	-1.2188	-0.23493	0.14388	0.073786	0.15815	-0.82549	0.0061461	-0.031059	-0.28415	-0.0066076	-0.50801	0.3199	-1.2929
Deletion Peak 3 - CN values	5q13.2	chr5:52252126-79532522(probes 15728:16188)	chr5:68786245-70229940(probes 16020:16028)	chr5:68786245-70813494(probes 16020:16034)	0.19937	0.19937		Actual Copy Change Given	-0.30688	0.015739	-0.13434	-0.57453	0.10022	0.031928	-0.53433	-0.16658	0.34415	-0.34018	0.32481	-0.1357	0.0095352	-0.6517	-0.094421	-0.67044	-0.29293	-0.01413	-0.013439	-0.46383	-0.68072	0.067599	0.0078001	-0.49179	-0.70562	-0.012113	0.018924	-0.7921	0.06587	-0.75747	0.17613	-0.40848	-0.25676	-0.83027	-0.23619	0.12382	-0.01378	-0.0010613	-0.17197	0.6078	0.37044
Deletion Peak 4 - CN values	8p21.3	chr8:15949822-28664475(probes 23910:24133)	chr8:22950784-23233187(probes 24034:24037)	chr8:16627893-28779354(probes 23922:24135)	0.14942	0.14942		Actual Copy Change Given	-0.36332	-0.20651	-0.055245	0.0061352	-0.50728	-0.57431	-0.5823	-0.52025	-0.056812	-0.21977	-0.25326	-0.41369	-0.21928	-0.6918	-1.0153	-0.54568	-0.58026	0.02585	-0.64013	-1.2929	-0.63199	-0.13209	-0.60189	-0.85553	0.62167	-0.2761	-0.77823	-0.81571	-0.7635	-1.1022	-0.50858	-0.14982	-0.30043	-0.94434	-0.2156	-0.041335	-0.46093	-0.016979	-0.249	-0.90033	-1.035
Deletion Peak 5 - CN values	10q23.31	chr10:89577603-90028614(probes 29670:29676)	chr10:89633973-89972266(probes 29671:29675)	chr10:88884335-91157919(probes 29659:29696)	3.3759e-07	3.3759e-07		Actual Copy Change Given	-0.59736	-0.032996	-0.16282	-1.1411	-1.2224	-0.55551	-0.54663	-0.039935	-0.051768	-0.65643	-0.33262	-0.37072	-0.0718	-0.037787	-0.98823	-0.86115	-1.2756	-0.013772	-0.024927	-1.2929	-1.2708	-0.13132	-0.027308	-1.2929	-0.54507	-0.021218	-0.24172	-0.88674	-1.2929	-0.26356	-1.1594	-0.025026	-0.48603	-0.1037	-0.51662	-0.049021	-0.67499	-0.019758	-0.10545	-0.49427	-1.2929
Deletion Peak 6 - CN values	13q14.11	chr13:40264442-53784075(probes 35466:35702)	chr13:43099557-44344091(probes 35516:35536)	chr13:42587279-46097141(probes 35507:35567)	0.19937	0.19937		Actual Copy Change Given	-0.056914	-0.18917	-0.016496	-0.59864	-0.30321	-0.709	-0.53659	0.14223	0.0014895	-0.21915	-0.29576	-0.38907	-0.12851	-0.6305	-0.34753	-0.60561	-0.60923	-0.0094048	-0.035166	-0.15244	-0.51512	0	-0.60606	-0.15637	-0.083939	-0.27462	-1.1705	-0.78249	-0.7589	0.077463	-0.33442	-0.18267	-0.23871	-0.7784	-0.23865	-0.19244	-0.20857	-0.034269	-0.52738	-0.42374	-0.66773
Deletion Peak 7 - CN values	15q24.1	chr15:54037260-102531392(probes 38899:39743)	chr15:74231580-74344234(probes 39256:39256)	chr15:74231580-74531802(probes 39256:39259)	0.24692	0.24692		Actual Copy Change Given	-0.041083	-0.049842	-0.10538	-0.075049	-0.41675	-0.32382	-0.5528	0.16111	-0.031435	-0.24854	-0.10956	-0.22776	-0.11371	-0.22927	0.17329	-0.02555	-0.64266	-0.033018	-0.17404	-0.92964	-0.15259	-0.013788	-0.055592	-0.032452	-0.053914	-0.27019	-0.81919	-0.85777	-0.78279	-0.74965	-0.57799	-0.1076	-0.26664	-0.79707	-0.080491	-0.026406	-0.18768	-0.00092109	-0.2102	-0.52986	-0.61283
Deletion Peak 8 - CN values	16q22.3	chr16:72753561-73091695(probes 40800:40804)	chr16:72809917-73035339(probes 40801:40803)	chr16:72753561-73486313(probes 40800:40811)	0.15899	0.15899		Actual Copy Change Given	-0.23104	-0.017395	-0.1585	-0.049738	-0.16799	-0.43052	-0.53015	-0.52207	-0.0047732	-0.34901	-0.23253	0.0083697	-0.13542	-0.99042	-1.2366	-0.56294	-0.54529	0.023184	0.018772	-1.2929	-0.44552	-0.089717	-0.62581	-0.9831	-0.5803	-0.2633	-0.74467	-0.13712	-0.78584	-1.2929	-0.096328	-0.11109	-0.2683	-0.80796	-0.24798	0.086277	-0.37551	-0.0087751	-0.69672	-0.93839	-0.68215
Deletion Peak 9 - CN values	17p13.1	chr17:7359547-7923643(probes 41236:41244)	chr17:7698049-7867268(probes 41242:41243)	chr17:4987979-8374538(probes 41194:41252)	0.14942	0.14942		Actual Copy Change Given	-0.1889	-0.22455	-0.03257	-0.65744	-0.077048	-0.5768	-0.56016	0.014481	-0.041918	-0.17732	-0.039616	-0.4312	0.025607	-0.72157	-0.99511	-0.5851	-0.66636	0	0.0062083	0.87509	-0.13214	-0.092134	-0.66049	-0.83761	-0.057106	-0.20279	-0.95883	-0.7572	0.030048	-0.34388	-0.51745	0.027055	-0.277	-0.81579	-0.14701	-0.043791	-0.34911	0.066323	-0.44573	-0.52833	-0.018263
Deletion Peak 10 - CN values	21q22.3	chr21:39884686-42934227(probes 46295:46347)	chr21:42708853-42821536(probes 46345:46345)	chr21:42708853-43040748(probes 46345:46348)	0.23113	0.23113		Actual Copy Change Given	-0.067234	-0.10145	0.015911	-0.12116	-0.20171	-0.58462	0.42108	-0.55795	-0.060441	-0.18915	-0.086063	-0.025697	-0.068042	-0.34667	-1.0246	-0.037371	-0.062626	-0.027086	-0.02146	-0.89135	0.017787	0.079452	-0.66415	-0.88325	-0.13288	-0.04817	-0.16351	-0.19974	-0.38851	-0.85315	-0.49017	-0.0023665	-0.011797	-0.075439	-0.057774	0.093349	-0.21732	-0.00040283	-0.34206	-0.96463	-0.74183
[truncated: 3 more columns]

## Sheet: TCGA
Unique Name	Descriptor	Wide Peak Limits	Peak Limits	Region Limits	q values	Residual q values after removing segments shared with higher peaks	Broad or Focal	Amplitude Threshold	TCGA-KC-A4BV-01A	TCGA-KK-A6E5-01A	TCGA-XK-AAJR-01A	TCGA-J4-A83J-01A	TCGA-CH-5748-01A	TCGA-YL-A8SB-01A	TCGA-EJ-A8FN-01A	TCGA-HC-8259-01A	TCGA-VN-A88P-01A	TCGA-M7-A720-01A	TCGA-YL-A9WI-01A	TCGA-J9-A52E-01A	TCGA-KK-A7B2-01A	TCGA-J4-A67T-01A	TCGA-XJ-A9DQ-01A	TCGA-HC-A48F-01A	TCGA-VN-A943-01A	TCGA-EJ-7315-01A	TCGA-WW-A8ZI-01A	TCGA-EJ-A46I-01A	TCGA-V1-A8MK-01A	TCGA-J4-A67O-01A	TCGA-ZG-A9NI-01A	TCGA-EJ-7786-01A	TCGA-V1-A8MG-01A	TCGA-KC-A7FD-01A	TCGA-J4-A67Q-01A	TCGA-YL-A8SR-01B	TCGA-V1-A9OX-01A	TCGA-2A-A8VV-01A	TCGA-HC-A9TE-01A	TCGA-EJ-5501-01A	TCGA-V1-A9OY-01A	TCGA-CH-5766-01A	TCGA-J9-A8CN-01A	TCGA-KK-A8IL-01A	TCGA-G9-6332-01A	TCGA-EJ-A46F-01A	TCGA-YL-A8HM-01A	TCGA-KK-A7AZ-01A	TCGA-G9-6496-01A
Amplification Peak 1	1q22	chr1:153829994-155287521(probes 73494:74218)	chr1:155131674-155285051(probes 74139:74217)	chr1:153171184-155306670(probes 73137:74224)	0.0051283	0.0051283		0: t<0.1; 1: 0.1<t< 0.9; 2: t>0.9	0	0	0	0	0	0	0	0	0	0	0	1	0	0	0	0	0	0	0	0	0	0	0	0	0	0	0	1	0	0	1	0	0	1	0	0	0	0	1	0	0
Amplification Peak 2	3q21.3	chr3:127875022-128424455(probes 349186:349462)	chr3:128137953-128251533(probes 349370:349437)	chr3:122709973-183907878(probes 345912:379956)	8.9152e-07	0.0023281		0: t<0.1; 1: 0.1<t< 0.9; 2: t>0.9	0	0	0	0	0	0	0	0	0	0	1	0	0	0	0	0	0	0	0	0	0	0	1	0	0	0	0	0	0	0	1	0	0	0	0	0	0	0	2	0	0
Amplification Peak 3	3q22.2	chr3:133429584-145458185(probes 352424:359317)	chr3:133904141-133984203(probes 352751:352783)	chr3:122709973-183907878(probes 345912:379956)	1.0383e-05	0.090465		0: t<0.1; 1: 0.1<t< 0.9; 2: t>0.9	0	0	0	0	0	0	0	0	0	0	1	0	0	0	0	0	0	0	0	0	0	0	1	0	0	0	0	0	0	0	1	0	0	0	0	0	0	0	0	0	0
Amplification Peak 4	3q26.2	chr3:169376291-170116437(probes 372648:373040)	chr3:169634917-169766423(probes 372802:372886)	chr3:122709973-183907878(probes 345912:379956)	1.4542e-08	0.0010529		0: t<0.1; 1: 0.1<t< 0.9; 2: t>0.9	0	0	0	0	0	0	0	0	0	0	1	0	0	0	0	0	0	0	0	0	0	0	1	0	0	0	0	0	0	0	1	0	0	0	0	0	0	0	0	0	0
Amplification Peak 5	3q26.32	chr3:174941257-179786708(probes 375685:378162)	chr3:176929246-177175268(probes 376365:376465)	chr3:122709973-183907878(probes 345912:379956)	6.0296e-06	0.13078		0: t<0.1; 1: 0.1<t< 0.9; 2: t>0.9	0	0	0	0	0	0	0	0	0	0	1	0	0	0	0	0	0	0	0	0	0	0	0	0	0	0	0	0	0	0	0	0	0	0	0	0	0	0	0	0	0
Amplification Peak 6	4q13.3	chr4:73976456-74219241(probes 430181:430279)	chr4:73992977-74078451(probes 430192:430224)	chr4:73390010-74233364(probes 429784:430281)	0.011758	0.011758		0: t<0.1; 1: 0.1<t< 0.9; 2: t>0.9	0	0	0	0	0	0	0	0	0	0	1	0	0	0	0	0	0	0	0	0	0	0	0	0	0	0	0	0	0	0	0	0	0	0	0	0	0	0	0	0	0
Amplification Peak 7	7p14.3	chr7:16016337-34477089(probes 712864:725005)	chr7:33235359-33476375(probes 724159:724296)	chr7:29664569-33839533(probes 721842:724558)	0.0077805	0.0089731		0: t<0.1; 1: 0.1<t< 0.9; 2: t>0.9	0	0	0	0	0	1	1	0	1	0	2	2	0	0	0	0	0	0	0	0	0	0	1	1	1	0	0	1	1	0	1	0	0	0	1	0	0	1	1	0	2
Amplification Peak 8	7q22.1	chr7:85510882-106847034(probes 750911:761974)	chr7:98411701-98633429(probes 757627:757743)	chr7:90102073-103209027(probes 752482:759477)	0.0021229	0.0024575		0: t<0.1; 1: 0.1<t< 0.9; 2: t>0.9	0	0	0	0	0	1	1	0	1	0	1	2	0	0	0	0	0	0	0	0	0	0	1	1	1	0	0	1	1	0	1	0	0	0	1	0	0	1	1	0	2
Amplification Peak 9	8p11.23	chr8:36721020-39443168(probes 814766:816209)	chr8:37342909-37561346(probes 815199:815314)	chr8:36721609-39819541(probes 814767:816425)	0.0023476	0.0028153		0: t<0.1; 1: 0.1<t< 0.9; 2: t>0.9	0	0	0	0	0	0	0	0	0	0	1	0	0	0	0	0	1	0	0	0	0	0	1	0	1	0	0	0	0	0	0	0	0	0	0	0	0	0	1	0	0
Amplification Peak 10	8q13.3	chr8:67256207-75740189(probes 830178:835457)	chr8:73593694-73719380(probes 834055:834120)	chr8:62357601-146364022(probes 827344:877701)	4.5111e-10	0.035768		0: t<0.1; 1: 0.1<t< 0.9; 2: t>0.9	1	0	0	1	0	0	0	0	1	0	1	1	0	0	0	0	1	0	0	0	0	0	2	0	2	0	0	1	0	1	1	0	0	0	0	0	1	1	2	1	0
Amplification Peak 11	8q21.13	chr8:81159846-83130420(probes 838442:839545)	chr8:82390718-82710136(probes 839156:839332)	chr8:62357601-146364022(probes 827344:877701)	9.7133e-12	0.00059005		0: t<0.1; 1: 0.1<t< 0.9; 2: t>0.9	1	0	0	1	0	0	0	0	1	0	1	1	0	0	0	0	1	0	0	0	0	0	2	0	2	0	0	1	1	1	1	0	0	0	0	0	1	1	2	1	0
Amplification Peak 12	8q22.2	chr8:89571636-113617155(probes 842999:857040)	chr8:99216908-99393137(probes 849015:849132)	chr8:62357601-146364022(probes 827344:877701)	4.7364e-12	0.0032141		0: t<0.1; 1: 0.1<t< 0.9; 2: t>0.9	1	0	0	1	0	0	0	0	1	0	1	1	0	0	0	0	1	0	0	0	0	0	2	0	2	0	0	1	1	1	1	0	0	0	0	0	0	1	2	1	0
Amplification Peak 13	8q24.21	chr8:128010769-128657530(probes 866497:866968)	chr8:128137733-128146049(probes 866587:866589)	chr8:62357601-146364022(probes 827344:877701)	5.145e-14	2.361e-09		0: t<0.1; 1: 0.1<t< 0.9; 2: t>0.9	1	0	0	0	0	0	0	0	1	0	1	1	0	0	0	0	1	0	0	0	0	0	2	0	2	0	0	1	0	1	1	0	0	0	0	0	0	1	2	1	0
Amplification Peak 14	9q33.3	chr9:95361064-141213431(probes 920914:950790)	chr9:129729404-130882976(probes 945076:945729)	chr9:129729404-131264542(probes 945076:945871)	0.063984	0.063984		0: t<0.1; 1: 0.1<t< 0.9; 2: t>0.9	0	0	0	0	0	0	0	0	0	0	0	0	0	0	0	1	0	0	0	0	0	0	1	0	0	0	0	0	0	0	1	0	0	0	0	0	0	0	0	0	0
Amplification Peak 15	11q13.2	chr11:66543112-69956664(probes 1073579:1075158)	chr11:67038702-67137945(probes 1073764:1073800)	chr11:64592909-70789177(probes 1073232:1075640)	3.4669e-06	3.4669e-06		0: t<0.1; 1: 0.1<t< 0.9; 2: t>0.9	0	0	0	0	0	1	0	0	0	0	1	0	0	0	0	0	0	0	0	0	0	0	0	0	0	0	0	0	0	0	1	0	0	0	0	0	0	0	1	0	0
Amplification Peak 16	12q23.1	chr12:62872750-124926994(probes 1151559:1190454)	chr12:100304377-100338068(probes 1175322:1175334)	chr12:92390347-100917854(probes 1169928:1175605)	0.021661	0.021661		0: t<0.1; 1: 0.1<t< 0.9; 2: t>0.9	0	0	0	0	0	0	0	0	0	0	0	0	0	0	0	0	0	0	0	0	0	0	0	0	0	0	0	0	0	0	0	0	0	0	2	0	0	0	0	1	0
Amplification Peak 17	13q12.11	chr13:19557151-24578109(probes 1194985:1197706)	chr13:21394486-21404822(probes 1195849:1195853)	chr13:21394486-21406089(probes 1195849:1195856)	0.22156	0.22156		0: t<0.1; 1: 0.1<t< 0.9; 2: t>0.9	0	0	0	0	0	0	0	0	0	0	0	1	0	0	0	0	0	0	0	0	0	0	0	0	0	0	0	0	0	0	0	0	0	0	0	0	0	0	0	0	0
Amplification Peak 18	14q21.1	chr14:38008682-38049106(probes 1264639:1264658)	chr14:38009299-38046757(probes 1264640:1264657)	chr14:37257979-38095333(probes 1264147:1264673)	0.0017353	0.0017353		0: t<0.1; 1: 0.1<t< 0.9; 2: t>0.9	0	0	0	0	0	0	0	0	0	0	0	0	0	0	0	0	0	0	0	0	0	0	0	0	0	0	0	0	0	0	0	0	0	0	0	0	0	0	0	0	0
Amplification Peak 19	15q11.2	chr15:23700593-26017542(probes 1306978:1308270)	chr15:25436069-25450776(probes 1307853:1307861)	chr15:23895772-25991256(probes 1307129:1308266)	0.087273	0.087273		0: t<0.1; 1: 0.1<t< 0.9; 2: t>0.9	0	0	0	0	0	0	0	0	0	0	0	0	0	0	0	0	0	0	0	0	0	0	0	0	0	0	0	0	0	0	1	0	0	0	0	0	0	0	0	0	0
Amplification Peak 20	16q11.2	chr16:46638910-47387972(probes 1371855:1372163)	chr16:46715328-47173311(probes 1371887:1372077)	chr16:46507666-47393623(probes 1371809:1372165)	0.019857	0.019857		0: t<0.1; 1: 0.1<t< 0.9; 2: t>0.9	0	0	0	0	0	0	0	0	0	0	0	0	0	0	0	0	0	0	0	0	0	0	1	0	0	0	0	0	0	0	0	0	0	0	0	0	0	0	0	0	0
Amplification Peak 21	17q23.2	chr17:59788818-60294245(probes 1429938:1430165)	chr17:59904727-59974249(probes 1429988:1430019)	chr17:59788896-60306465(probes 1429939:1430167)	0.022668	0.022668		0: t<0.1; 1: 0.1<t< 0.9; 2: t>0.9	0	0	0	0	0	0	0	0	0	0	0	0	0	0	0	0	0	0	0	0	0	0	1	0	0	0	0	0	0	0	0	0	0	0	0	0	0	0	0	0	0
Amplification Peak 22	20q13.2	chr20:40823100-63025520(probes 1536930:1552319)	chr20:52163168-52427475(probes 1544792:1544952)	chr20:52163168-52431320(probes 1544792:1544955)	0.23739	0.23739		0: t<0.1; 1: 0.1<t< 0.9; 2: t>0.9	0	0	0	0	0	0	0	0	0	0	1	1	0	0	0	0	0	1	0	0	0	0	0	0	0	0	0	0	0	0	1	0	0	0	1	0	0	0	1	0	0
Amplification Peak 23	Xp22.2	chrX:16848119-17061700(probes 1599942:1600047)	chrX:16851190-17018570(probes 1599943:1600028)	chrX:15130289-19302980(probes 1599196:1600962)	0.00085075	0.0023041		0: t<0.1; 1: 0.1<t< 0.9; 2: t>0.9	0	0	0	0	0	0	0	0	0	0	0	0	0	0	0	0	1	0	0	0	0	0	0	0	0	0	0	0	0	0	2	0	0	0	0	0	0	0	0	0	0
Amplification Peak 24	Xp21.1	chrX:37221110-37532934(probes 1610810:1610909)	chrX:37221190-37532322(probes 1610811:1610908)	chrX:36604460-38342801(probes 1610555:1611466)	0.0044531	0.014455		0: t<0.1; 1: 0.1<t< 0.9; 2: t>0.9	0	0	0	0	0	0	0	0	0	0	0	0	0	0	2	0	1	0	0	0	0	0	0	0	0	0	0	0	0	0	2	0	0	0	0	0	0	0	0	0	0
Amplification Peak 25	Xq12	chrX:64652263-67316938(probes 1622048:1623354)	chrX:66937708-67121092(probes 1623160:1623255)	chrX:66937708-67126366(probes 1623160:1623258)	0.11239	0.13078		0: t<0.1; 1: 0.1<t< 0.9; 2: t>0.9	0	0	0	0	0	0	0	0	0	0	2	0	0	0	0	0	1	0	0	0	0	0	0	0	0	0	0	0	0	0	1	0	0	0	0	0	0	0	0	0	0
Amplification Peak 26	Xq27.1	chrX:138564705-138595621(probes 1658016:1658026)	chrX:138564964-138590722(probes 1658017:1658025)	chrX:138563912-138598449(probes 1658015:1658028)	3.3472e-07	3.3472e-07		0: t<0.1; 1: 0.1<t< 0.9; 2: t>0.9	0	0	0	0	0	0	0	0	0	0	1	0	0	0	0	0	1	0	0	0	0	0	0	0	0	0	0	0	0	0	0	0	0	0	0	0	0	0	0	0	0
Deletion Peak 1	1p31.3	chr1:64064781-65743122(probes 35555:36897)	chr1:65043856-65127201(probes 36287:36339)	chr1:64011882-65965565(probes 35533:36973)	0.0038275	0.022595		0: t>-0.1; 1: -0.1>t> -1.3; 2: t< -1.3	0	0	0	0	0	0	0	0	0	0	0	1	0	0	0	1	0	0	0	0	0	0	0	0	0	0	0	0	0	0	1	0	0	0	0	0	1	0	0	0	0
Deletion Peak 2	1p21.3	chr1:75012336-113185898(probes 42701:66570)	chr1:96088193-96104692(probes 56330:56340)	chr1:95273029-96330616(probes 55775:56482)	0.033174	0.17235		0: t>-0.1; 1: -0.1>t> -1.3; 2: t< -1.3	0	0	0	0	0	0	0	0	0	0	0	0	0	0	0	0	0	0	0	0	0	0	0	0	0	0	0	1	0	0	0	0	0	0	0	0	1	0	1	0	0
Deletion Peak 3	1q42.2	chr1:220809273-238652967(probes 117582:129691)	chr1:234550864-234578646(probes 126702:126720)	chr1:233402701-235888061(probes 125737:127500)	0.02136	0.02136		0: t>-0.1; 1: -0.1>t> -1.3; 2: t< -1.3	0	1	1	0	0	0	0	0	0	0	0	0	0	0	0	1	0	0	1	0	0	0	0	0	1	0	0	1	0	0	0	0	0	0	0	1	0	0	0	0	0
Deletion Peak 4	2q22.1	chr2:138048456-140922099(probes 212594:213839)	chr2:139271345-139344739(probes 212870:212906)	chr2:116796840-154453010(probes 201328:222085)	1.8699e-13	4.7086e-12		0: t>-0.1; 1: -0.1>t> -1.3; 2: t< -1.3	0	1	0	1	0	0	0	0	0	0	1	0	0	0	0	0	0	1	0	0	0	0	0	0	0	0	0	0	1	0	1	0	0	0	1	0	0	0	1	0	0
Deletion Peak 5	2q31.1	chr2:163128310-186162866(probes 227129:241350)	chr2:174540877-174550505(probes 234252:234272)	chr2:173890754-175277551(probes 233767:234692)	0.0063017	0.17696		0: t>-0.1; 1: -0.1>t> -1.3; 2: t< -1.3	0	1	0	0	0	0	1	0	0	0	0	0	0	0	0	0	0	1	0	0	0	0	0	0	1	0	0	0	0	0	0	0	0	0	0	0	0	0	0	0	0
Deletion Peak 6	3p13	chr3:72165878-72516205(probes 319479:319764)	chr3:72424778-72432810(probes 319704:319706)	chr3:70330390-73601413(probes 318205:320521)	3.3705e-13	3.3705e-13		0: t>-0.1; 1: -0.1>t> -1.3; 2: t< -1.3	0	0	0	0	0	0	0	1	0	0	0	0	0	0	0	0	1	0	0	0	0	0	0	0	0	0	0	0	0	1	0	1	0	0	0	0	1	0	0	1	0
Deletion Peak 7	4q28.2	chr4:119457369-132554257(probes 457259:464395)	chr4:131028149-131061952(probes 463777:463789)	chr4:130774830-131265920(probes 463664:463896)	0.01771	0.01771		0: t>-0.1; 1: -0.1>t> -1.3; 2: t< -1.3	0	0	0	0	0	0	0	0	1	0	0	0	0	0	0	1	0	0	0	0	0	0	0	0	0	0	0	0	0	0	1	0	0	0	0	0	0	0	1	0	0
Deletion Peak 8	5q11.2	chr5:55035927-56536319(probes 526852:527908)	chr5:55653133-55653938(probes 527232:527240)	chr5:45378457-81469501(probes 523795:542152)	1.4038e-21	6.0539e-10		0: t>-0.1; 1: -0.1>t> -1.3; 2: t< -1.3	0	0	0	1	0	0	0	0	0	0	0	0	0	0	0	1	0	0	0	0	0	0	0	0	1	0	0	1	0	0	1	1	0	1	0	0	0	0	1	0	0
Deletion Peak 9	5q13.2	chr5:65452018-74340326(probes 533073:537734)	chr5:68448719-68481742(probes 535192:535202)	chr5:45378457-81469501(probes 523795:542152)	1.5656e-17	0.00029538		0: t>-0.1; 1: -0.1>t> -1.3; 2: t< -1.3	0	0	0	1	0	0	0	0	0	0	0	0	0	1	0	1	0	0	0	0	0	0	0	0	1	0	0	1	1	0	1	1	0	1	0	0	0	0	1	0	0
Deletion Peak 10	5q21.1	chr5:98202364-98218160(probes 551068:551076)	chr5:98202526-98216309(probes 551069:551075)	chr5:83109818-122720976(probes 543160:564968)	2.1721e-25	4.0022e-21		0: t>-0.1; 1: -0.1>t> -1.3; 2: t< -1.3	0	0	1	0	0	0	0	0	0	0	1	0	0	0	0	1	1	1	0	0	0	0	0	0	1	0	0	1	1	0	1	1	0	1	0	0	0	0	1	0	0
Deletion Peak 11	6q14.3	chr6:87861019-87890369(probes 652476:652491)	chr6:87871912-87880689(probes 652479:652485)	chr6:66466581-127054241(probes 639672:675198)	5.7127e-58	3.7238e-40		0: t>-0.1; 1: -0.1>t> -1.3; 2: t< -1.3	0	1	1	1	1	0	1	0	0	0	1	1	0	0	0	1	0	0	0	0	0	0	0	1	1	0	0	1	1	0	1	0	0	1	1	0	0	1	1	0	1
Deletion Peak 12	6q21	chr6:101438281-118316338(probes 660181:670389)	chr6:111041646-111146566(probes 666109:666151)	chr6:66466581-127054241(probes 639672:675198)	9.021e-36	6.5008e-09		0: t>-0.1; 1: -0.1>t> -1.3; 2: t< -1.3	1	0	1	1	1	0	1	0	0	0	1	1	0	0	0	1	0	0	0	0	0	0	0	1	1	0	0	1	1	0	1	0	1	1	0	0	0	0	1	0	1
Deletion Peak 13	8p23.1	chr8:6825285-13170622(probes 795434:798139)	chr8:8829124-8886559(probes 796000:796044)	chr8:1-42716789(probes 791437:818406)	7.0667e-38	0.00010692		0: t>-0.1; 1: -0.1>t> -1.3; 2: t< -1.3	0	1	1	0	0	0	0	0	1	0	1	1	0	1	1	1	0	0	0	1	0	0	1	0	1	1	0	1	0	1	1	1	0	1	1	0	1	1	1	1	1
Deletion Peak 14	8p21.3	chr8:20278595-25285009(probes 804071:807485)	chr8:22810499-22842833(probes 805790:805809)	chr8:1-42716789(probes 791437:818406)	1.398e-64	1.4444e-45		0: t>-0.1; 1: -0.1>t> -1.3; 2: t< -1.3	1	1	1	0	0	0	0	0	1	0	1	1	0	1	1	1	1	0	0	0	0	0	1	0	1	1	0	1	0	1	1	1	0	1	1	0	1	0	1	1	1
Deletion Peak 15	8p11.21	chr8:41567112-42345619(probes 817694:818230)	chr8:41853861-41899616(probes 817884:817903)	chr8:1-42716789(probes 791437:818406)	1.7288e-05	0.18215		0: t>-0.1; 1: -0.1>t> -1.3; 2: t< -1.3	1	0	1	0	0	0	0	0	1	0	0	1	0	0	1	0	0	0	0	0	0	0	0	0	0	1	0	1	0	1	1	1	0	1	1	0	1	0	0	1	0
Deletion Peak 16	9p23	chr9:1-9823804(probes 877702:884253)	chr9:9411108-9420734(probes 883995:884002)	chr9:9238930-9422858(probes 883994:884007)	0.12824	0.12824		0: t>-0.1; 1: -0.1>t> -1.3; 2: t< -1.3	0	0	0	1	0	1	0	0	0	0	0	1	0	0	0	0	0	0	0	0	0	0	0	0	0	0	0	0	0	0	0	0	0	1	0	0	0	0	0	0	0
Deletion Peak 17	10q23.31	chr10:89587054-89615136(probes 1005795:1005806)	chr10:89610571-89611877(probes 1005804:1005804)	chr10:81229960-107146990(probes 1000654:1016389)	7.2244e-58	3.0156e-18		0: t>-0.1; 1: -0.1>t> -1.3; 2: t< -1.3	1	0	0	1	0	0	0	0	0	0	0	0	0	0	0	1	0	1	0	0	0	0	0	0	0	0	0	0	0	0	1	0	0	1	0	0	1	1	0	0	0
Deletion Peak 18	10q23.31	chr10:89783663-89801898(probes 1006040:1006058)	chr10:89791155-89801553(probes 1006048:1006057)	chr10:81229960-107146990(probes 1000654:1016389)	7.3231e-72	9.4053e-44		0: t>-0.1; 1: -0.1>t> -1.3; 2: t< -1.3	1	0	0	1	0	0	0	0	0	0	0	0	0	0	0	1	0	1	0	0	0	0	0	0	0	0	0	0	0	0	1	1	0	1	0	0	1	1	0	0	0
Deletion Peak 19	11p11.2	chr11:38481270-48988388(probes 1061923:1068072)	chr11:46600476-46610288(probes 1067306:1067309)	chr11:46562103-46649615(probes 1067290:1067324)	0.14027	0.14027		0: t>-0.1; 1: -0.1>t> -1.3; 2: t< -1.3	0	0	0	1	0	0	0	0	0	0	1	0	0	0	0	0	0	0	0	0	0	0	0	0	1	0	0	0	0	0	0	0	0	0	0	0	0	0	0	0	0
Deletion Peak 20	11q23.2	chr11:113730083-114141124(probes 1102723:1103038)	chr11:113940470-114005413(probes 1102863:1102914)	chr11:112758369-116383948(probes 1102009:1104714)	5.0799e-05	5.0799e-05		0: t>-0.1; 1: -0.1>t> -1.3; 2: t< -1.3	0	0	1	0	0	0	0	0	0	0	0	1	0	0	0	0	0	0	0	0	0	0	1	0	1	0	0	0	0	0	0	0	1	0	0	0	0	0	0	0	0
Deletion Peak 21	12p13.1	chr12:12863471-12880381(probes 1124253:1124257)	chr12:12865837-12879569(probes 1124254:1124256)	chr12:4192877-22650700(probes 1119076:1130367)	1.47e-20	1.47e-20		0: t>-0.1; 1: -0.1>t> -1.3; 2: t< -1.3	1	1	0	1	1	0	0	0	0	0	0	0	0	0	0	1	0	1	0	0	0	0	0	0	0	0	0	0	1	0	0	1	0	1	0	0	0	0	1	1	0
Deletion Peak 22	12q24.32	chr12:124110283-133851895(probes 1190012:1194916)	chr12:128926745-128948423(probes 1193102:1193112)	chr12:128926745-128950704(probes 1193102:1193115)	0.20382	0.20382		0: t>-0.1; 1: -0.1>t> -1.3; 2: t< -1.3	1	0	0	0	0	0	0	0	0	0	0	0	0	0	0	0	0	0	0	0	0	0	0	0	0	0	0	0	0	0	0	0	0	0	1	0	0	0	0	0	1
Deletion Peak 23	13q14.13	chr13:45065140-48647951(probes 1211905:1214189)	chr13:46415833-46470004(probes 1212676:1212716)	chr13:31189788-101915652(probes 1202453:1245322)	4.0348e-64	1.6741e-49		0: t>-0.1; 1: -0.1>t> -1.3; 2: t< -1.3	1	1	1	1	1	1	0	0	0	0	1	1	0	0	0	1	1	1	0	0	0	0	1	1	0	0	0	0	1	0	0	0	1	0	0	0	0	0	1	0	0
Deletion Peak 24	13q22.1	chr13:71631181-76027063(probes 1226066:1229173)	chr13:73820490-73843868(probes 1227526:1227547)	chr13:31189788-101915652(probes 1202453:1245322)	1.7024e-33	2.0386e-08		0: t>-0.1; 1: -0.1>t> -1.3; 2: t< -1.3	0	0	0	1	0	1	0	0	0	0	1	1	0	0	0	1	0	1	0	0	0	0	1	1	0	0	0	0	1	0	0	0	0	0	0	0	0	0	1	0	0
Deletion Peak 25	16q22.2	chr16:72574485-72939887(probes 1387910:1388061)	chr16:72736513-72751918(probes 1387948:1387953)	chr16:50062612-90354753(probes 1373859:1400980)	1.4785e-37	2.8194e-13		0: t>-0.1; 1: -0.1>t> -1.3; 2: t< -1.3	1	1	1	1	0	0	0	0	0	0	0	0	0	0	0	1	0	0	1	0	0	0	0	0	1	0	0	1	0	0	1	0	0	0	0	0	0	1	1	0	1
Deletion Peak 26	16q24.1	chr16:84035217-87502814(probes 1398149:1400477)	chr16:85523858-85561403(probes 1398675:1398686)	chr16:50062612-90354753(probes 1373859:1400980)	5.019e-43	5.9933e-22		0: t>-0.1; 1: -0.1>t> -1.3; 2: t< -1.3	1	1	1	1	0	0	0	0	1	0	0	0	0	0	0	1	0	0	1	0	0	0	1	0	1	0	0	1	0	0	1	1	0	1	0	0	0	1	1	1	1
Deletion Peak 27	17p13.1	chr17:7549751-7583153(probes 1404421:1404423)	chr17:7557018-7583082(probes 1404422:1404422)	chr17:1-16204303(probes 1400981:1409330)	7.4725e-39	7.4725e-39		0: t>-0.1; 1: -0.1>t> -1.3; 2: t< -1.3	1	0	0	0	0	1	0	0	0	0	0	1	0	0	0	1	0	1	1	0	0	0	1	0	0	0	0	0	0	0	1	0	0	1	0	1	0	1	0	0	0
Deletion Peak 28	17q21.31	chr17:42132611-42466422(probes 1420567:1420685)	chr17:42259464-42362958(probes 1420612:1420657)	chr17:41514447-44818896(probes 1420195:1421159)	1.1501e-09	1.1501e-09		0: t>-0.1; 1: -0.1>t> -1.3; 2: t< -1.3	1	0	0	0	0	1	0	0	0	0	0	1	0	1	0	1	0	0	0	0	0	0	0	0	0	0	0	0	0	0	0	0	0	0	0	0	0	1	0	0	0
Deletion Peak 29	18q22.1	chr18:52653838-75474215(probes 1471930:1485452)	chr18:64297516-64318399(probes 1479500:1479515)	chr18:51767467-78077248(probes 1471486:1486470)	2.8413e-09	0.00090136		0: t>-0.1; 1: -0.1>t> -1.3; 2: t< -1.3	0	1	0	0	0	0	0	0	1	0	0	0	0	0	0	1	1	1	1	1	0	0	0	0	0	0	0	1	0	0	1	0	0	0	1	0	0	0	1	0	0
Deletion Peak 30	18q23	chr18:68877875-78077248(probes 1482286:1486470)	chr18:77021381-77042890(probes 1486434:1486442)	chr18:51767467-78077248(probes 1471486:1486470)	6.2482e-08	0.053976		0: t>-0.1; 1: -0.1>t> -1.3; 2: t< -1.3	0	1	0	0	0	0	0	0	1	0	0	0	0	0	0	1	1	1	1	1	0	0	0	0	0	0	0	1	0	0	1	0	0	0	0	0	0	0	1	0	0
Deletion Peak 31	19q13.2	chr19:42764531-42806178(probes 1505186:1505193)	chr19:42770558-42800350(probes 1505187:1505189)	chr19:42738980-42883952(probes 1505180:1505220)	0.048735	0.048735		0: t>-0.1; 1: -0.1>t> -1.3; 2: t< -1.3	0	1	0	0	0	1	0	0	1	0	0	1	0	0	0	1	0	0	1	0	0	0	1	0	0	0	0	0	0	0	0	0	0	0	0	0	0	0	1	0	0
Deletion Peak 32	21q22.2	chr21:40045607-40062769(probes 1569486:1569498)	chr21:40053881-40057507(probes 1569490:1569492)	chr21:39857821-42883170(probes 1569341:1571928)	1.1337e-30	1.2955e-06		0: t>-0.1; 1: -0.1>t> -1.3; 2: t< -1.3	1	0	0	0	0	0	0	1	0	0	0	1	0	0	0	1	0	1	0	0	0	0	0	0	0	0	0	0	0	1	0	0	0	0	0	0	0	1	0	0	0
Deletion Peak 33	21q22.3	chr21:42857969-42863846(probes 1571889:1571893)	chr21:42857982-42863722(probes 1571890:1571890)	chr21:39857821-42883170(probes 1569341:1571928)	2.6087e-40	3.979e-23		0: t>-0.1; 1: -0.1>t> -1.3; 2: t< -1.3	1	0	0	0	0	0	0	1	0	0	0	1	0	0	0	1	0	1	0	0	0	0	0	0	0	0	0	0	0	1	1	0	0	0	0	0	0	1	0	0	0
Amplification Peak 1 - CN values	1q22	chr1:153829994-155287521(probes 73494:74218)	chr1:155131674-155285051(probes 74139:74217)	chr1:153171184-155306670(probes 73137:74224)	0.0051283	0.0051283		Actual Copy Change Given	0.0012481	-0.016127	-0.0031859	-0.095741	-0.0018014	-0.056846	-0.020412	-0.015124	-0.0019276	0.0015255	-0.015091	0.24529	-0.0063668	0.00013863	0.0015255	0.03682	-0.00041585	0.0049969	0.021463	-0.0027707	0.0010868	-0.00069303	0.026514	-0.028081	-0.02984	-0.004545	-0.092345	0.25368	-0.018078	-0.0013972	0.37858	-0.0029091	0.0020805	0.16805	0	-0.006992	-0.0035513	0	0.14805	-0.0042971	-0.005261
Amplification Peak 2 - CN values	3q21.3	chr3:127875022-128424455(probes 349186:349462)	chr3:128137953-128251533(probes 349370:349437)	chr3:122709973-183907878(probes 345912:379956)	8.9152e-07	0.0023281		Actual Copy Change Given	-0.0034627	-0.0074736	0.0051359	0.029627	0.013353	0.053521	-0.0059522	0.0044411	0.00042823	0	0.67808	0.010424	-0.015121	-0.0033243	-0.00013862	0.099579	0.022164	0.013492	0.042449	0.00458	-0.002747	-0.0038779	0.50828	0.0035344	0	-0.004071	0.0041632	0.023214	0.029606	-0.00042727	0.37775	0.0044411	0.00041593	0.014609	-0.00057874	0.089851	0.016195	-0.020775	0.96401	-0.014366	-0.014641
Amplification Peak 3 - CN values	3q22.2	chr3:133429584-145458185(probes 352424:359317)	chr3:133904141-133984203(probes 352751:352783)	chr3:122709973-183907878(probes 345912:379956)	1.0383e-05	0.090465		Actual Copy Change Given	-0.0034627	-0.0074736	0.0051359	0.029627	0.013353	0.053521	-0.0059522	0.0044411	0.00042823	0	0.67808	-0.056442	-0.013264	-0.0033243	-0.00013862	0.099579	0.022164	0.013492	0.042449	0.00458	-0.002747	-0.0038779	0.50828	0.0035344	0	-0.004071	0.0041632	0.023214	0.029606	-0.00042727	0.37775	0.0044411	0.00041593	0.014609	-0.00057874	0.089851	0.016195	-0.020775	-0.0010272	-0.014366	-0.014641
Amplification Peak 4 - CN values	3q26.2	chr3:169376291-170116437(probes 372648:373040)	chr3:169634917-169766423(probes 372802:372886)	chr3:122709973-183907878(probes 345912:379956)	1.4542e-08	0.0010529		Actual Copy Change Given	0	0.011818	0.0024969	0.046012	0.013353	0.053521	-0.0059522	-0.0069276	-0.0074597	0	0.67808	-0.056442	-0.013264	-0.022048	-0.00013862	0.099579	0.022164	0.029044	0.042449	0.00458	-0.002747	-0.0038779	0.50828	0.0035344	0.017301	-0.004071	0.0041632	0.023214	0.026935	-0.004166	0.44883	0.0013868	0.00041593	0.03214	0.0012481	0.089851	0.016476	-0.020775	0.051035	-0.014366	-0.014641
Amplification Peak 5 - CN values	3q26.32	chr3:174941257-179786708(probes 375685:378162)	chr3:176929246-177175268(probes 376365:376465)	chr3:122709973-183907878(probes 345912:379956)	6.0296e-06	0.13078		Actual Copy Change Given	0	0.011818	0.0024969	0.046012	0.013353	0.053521	-0.0059522	-0.0069276	-0.0074597	0	0.67808	-0.61345	-0.013264	-0.022048	-0.00013862	0.099579	0.022164	0.029044	0.042449	0.00458	-0.002747	-0.0038779	-0.048748	0.0035344	0.017301	-0.0034627	0.0041632	0.023214	0.026935	-0.004166	-0.03817	0.00013863	0.00041593	0.03214	0.0012481	0.089851	0.016476	-0.020775	0.051035	-0.014366	-0.014641
Amplification Peak 6 - CN values	4q13.3	chr4:73976456-74219241(probes 430181:430279)	chr4:73992977-74078451(probes 430192:430224)	chr4:73390010-74233364(probes 429784:430281)	0.011758	0.011758		Actual Copy Change Given	-0.0016629	-0.00041585	0.0093098	0.0047396	0.018943	0.052099	0.0096405	-7.3241e-05	0.0047313	0.0044411	0.7949	-0.025893	0.00097064	-0.0016629	0.0011093	-0.16828	0.014827	0.017824	-0.016841	0.0036076	0.00013001	0.0012252	-0.0096043	0.012376	-0.041311	0.003373	0.0044411	0.06181	0.006109	0.0024854	-0.40019	0.00027728	0.0040243	0.0036076	0.0041632	0.018103	0.014659	-0.020089	0.034187	-0.0053992	-0.005814
Amplification Peak 7 - CN values	7p14.3	chr7:16016337-34477089(probes 712864:725005)	chr7:33235359-33476375(probes 724159:724296)	chr7:29664569-33839533(probes 721842:724558)	0.0077805	0.0089731		Actual Copy Change Given	0.0062481	0.0085196	0.010564	0.084519	0.016062	0.14459	0.72924	0.003191	0.10565	-0.00013862	1.5018	1.1104	0.0080567	0.00097064	-0.00069303	0.060067	0.013213	0.0042142	0.0037465	0.0055529	-0.0004543	0.00027728	0.74632	0.30266	0.30142	0.0040243	0.0049969	0.29469	0.48062	0.0017278	0.44782	0.001803	0.00069327	0.0052749	0.1445	-0.001456	0.010335	0.41301	0.8712	-0.0015243	2.9222
Amplification Peak 8 - CN values	7q22.1	chr7:85510882-106847034(probes 750911:761974)	chr7:98411701-98633429(probes 757627:757743)	chr7:90102073-103209027(probes 752482:759477)	0.0021229	0.0024575		Actual Copy Change Given	0.0041504	0.0097276	0.010564	0.092772	0.027584	0.14459	0.63273	0.003191	0.10565	-0.00013862	0.70026	1.1104	0.0080567	0.00097064	-0.00069303	0.062508	0.015111	0.017963	-0.021647	-0.042876	-0.0010722	-0.0033243	0.4882	0.30266	0.30374	0.0040243	0.0049969	0.29469	0.48701	0.0017278	0.36231	0.001803	0.00069327	0.0052749	0.14652	-0.001456	0.0062051	0.41242	0.83241	-0.0015243	2.9906
Amplification Peak 9 - CN values	8p11.23	chr8:36721020-39443168(probes 814766:816209)	chr8:37342909-37561346(probes 815199:815314)	chr8:36721609-39819541(probes 814767:816425)	0.0023476	0.0028153		Actual Copy Change Given	-0.71885	0.066802	-0.36929	0.070551	0.0090312	0	0.011261	-0.001041	-0.69694	-0.0011087	0.77291	-0.57785	-0.036451	-0.010094	-0.17398	0.071248	0.17746	0.0036076	0.016286	-0.021326	-0.0011844	-0.068663	0.25715	-0.015879	0.2178	-0.80724	-0.029175	-0.69215	0.092025	-0.2138	-0.42822	-0.36884	-0.011526	-0.85448	-0.87322	0.037359	-0.85549	-0.010183	0.25082	-0.92219	0.030732
Amplification Peak 10 - CN values	8q13.3	chr8:67256207-75740189(probes 830178:835457)	chr8:73593694-73719380(probes 834055:834120)	chr8:62357601-146364022(probes 827344:877701)	4.5111e-10	0.035768		Actual Copy Change Given	0.68999	0.066802	0.063509	0.10864	0.0090312	0	0.011261	-0.001041	0.25544	-0.0011087	0.77524	0.5463	-0.036451	-0.010094	-0.0040162	0.071248	0.19542	0.0036076	0.016286	-0.021326	0.0052522	-0.068663	1.1033	-0.015879	1.0851	0.003191	-0.029175	0.38551	0.092025	0.1441	0.76523	0.0024969	0.010285	0.0090312	0.0058309	0.037359	0.14479	0.72307	1.2903	0.81364	0.00050893
Amplification Peak 11 - CN values	8q21.13	chr8:81159846-83130420(probes 838442:839545)	chr8:82390718-82710136(probes 839156:839332)	chr8:62357601-146364022(probes 827344:877701)	9.7133e-12	0.00059005		Actual Copy Change Given	0.68775	0.066802	0.063509	0.10864	0.0090312	0	0.011261	-0.001041	0.25544	-0.0011087	0.79336	0.5463	-0.036451	-0.010094	-0.0040162	0.071248	0.19542	0.0036076	0.016286	-0.021326	0.0052522	-0.068663	1.1033	-0.015879	1.0851	0.003191	-0.029175	0.38551	0.11345	0.1441	0.76523	0.0024969	0.010285	0.0090312	0.0058309	0.037359	0.14479	0.72307	1.3133	0.80694	0.00050893
Amplification Peak 12 - CN values	8q22.2	chr8:89571636-113617155(probes 842999:857040)	chr8:99216908-99393137(probes 849015:849132)	chr8:62357601-146364022(probes 827344:877701)	4.7364e-12	0.0032141		Actual Copy Change Given	0.68775	0.066802	0.058509	0.10587	0.0090312	0	0.011261	-0.001041	0.25544	-0.0011087	0.78929	0.55423	-0.036451	-0.010094	-0.0040162	0.071248	0.19542	0.0036076	0.012075	-0.021326	0.0052522	-0.068663	1.1033	-0.015879	1.0851	0.003191	-0.029175	0.38551	0.11345	0.1441	0.76523	0.015308	0.010285	0.0090312	0.0058309	0.037359	-0.32549	0.72307	1.2361	0.80694	0.00050893
Amplification Peak 13 - CN values	8q24.21	chr8:128010769-128657530(probes 866497:866968)	chr8:128137733-128146049(probes 866587:866589)	chr8:62357601-146364022(probes 827344:877701)	5.145e-14	2.361e-09		Actual Copy Change Given	0.68489	0.058795	0.044574	0.083508	0.0090312	0	0.011261	-0.001041	0.25544	-0.0011087	0.75568	0.55779	-0.036451	-0.010094	-0.0040162	0.071248	0.19542	0.0036076	0.012075	-0.021326	0.0052522	-0.068663	1.1033	-0.015879	1.1347	0.003191	-0.029175	0.38551	0.099724	0.1441	0.76314	0.0012481	0.010285	0.0090312	0.0058309	0.037359	0.014241	0.72307	1.159	0.80792	0.00050893
Amplification Peak 14 - CN values	9q33.3	chr9:95361064-141213431(probes 920914:950790)	chr9:129729404-130882976(probes 945076:945729)	chr9:129729404-131264542(probes 945076:945871)	0.063984	0.063984		Actual Copy Change Given	-0.061017	-0.020824	0.00027728	-0.0034422	0.01433	0.095653	-0.0013858	-0.00013862	0.010437	-0.0036011	-0.028036	-0.25067	0	0.0019418	0.0037465	0.86553	-0.011198	-0.013264	0.012516	-0.0040792	-0.014178	0.0024969	0.22777	-0.026836	0.073009	-0.0024938	0.0036076	0.0020805	-0.007816	0.0023466	0.32705	0.00083195	0.052241	-0.010508	-0.020138	0.071535	-0.0027208	0.0078281	-0.062688	0	0.020343
Amplification Peak 15 - CN values	11q13.2	chr11:66543112-69956664(probes 1073579:1075158)	chr11:67038702-67137945(probes 1073764:1073800)	chr11:64592909-70789177(probes 1073232:1075640)	3.4669e-06	3.4669e-06		Actual Copy Change Given	0.0051359	-0.03157	0	-0.020941	-0.0090383	0.44816	0.001803	0.0023695	0.00089325	0.00458	0.49614	-0.019452	0.0071711	0.0041632	0.0040243	0.051956	-0.0055375	0.0019418	-0.0067813	0.0063871	0.0033073	0.0044353	-0.037762	-0.014855	-0.15755	0.0012481	0.00069327	-0.010922	-0.0027707	0.0038739	0.10074	0	0.0051359	0.0070826	0.0030522	0.030732	0.0056029	-0.0042434	0.32979	0.00055459	0.0080567
Amplification Peak 16 - CN values	12q23.1	chr12:62872750-124926994(probes 1151559:1190454)	chr12:100304377-100338068(probes 1175322:1175334)	chr12:92390347-100917854(probes 1169928:1175605)	0.021661	0.021661		Actual Copy Change Given	-0.14297	0	-0.00097017	-0.035156	-0.0083005	0.051672	-0.0067813	-0.0063668	-0.0093924	-0.0073917	-0.0081624	-0.015191	-0.0099565	0	-0.052801	-0.01354	4.844e-05	-0.054555	0	0.0086135	0.0019192	-0.0036011	0.0013868	-0.0008316	0.010461	-0.0016629	0	0.0026357	0.028481	0.0029019	-0.024798	0.0011093	0.003191	0.0033299	1.2438	0.021323	0.0042132	-0.00022764	-0.032379	0.82608	-0.0034627
Amplification Peak 17 - CN values	13q12.11	chr13:19557151-24578109(probes 1194985:1197706)	chr13:21394486-21404822(probes 1195849:1195853)	chr13:21394486-21406089(probes 1195849:1195856)	0.22156	0.22156		Actual Copy Change Given	0.018243	0.0062481	0.0015255	0.0058515	-0.16267	-0.36963	-0.012162	-0.00013862	0.007095	0	0.01433	0.76293	-0.0019399	-0.019107	-0.0008316	0.017544	0.0084743	-0.006505	-0.0051227	-0.057654	-0.012551	0.0012481	-0.026577	0.0059247	0.027815	-0.0033243	-0.012438	0.00097064	-0.016704	-0.013276	-0.083813	0.00055459	0.017124	0.0080567	0.0065262	-0.0027707	-0.0029377	-0.030764	-0.011953	-0.019807	-0.0033243
Amplification Peak 18 - CN values	14q21.1	chr14:38008682-38049106(probes 1264639:1264658)	chr14:38009299-38046757(probes 1264640:1264657)	chr14:37257979-38095333(probes 1264147:1264673)	0.0017353	0.0017353		Actual Copy Change Given	0.0042727	0.012237	-0.0063668	0.031457	0.013911	-0.14592	0.0059172	0.0040243	0.00084425	-0.01409	0	-0.01409	-0.090493	-0.0033243	-0.0091286	0.076566	0.0019418	-0.016979	-0.0063668	0	-0.0014084	-0.1071	0.094405	0.001803	-0.018729	0.0033299	0.006109	0.003191	0.020203	-0.0011201	-0.0085766	-0.0042929	-0.0067813	-0.0059522	0.0054295	-0.022195	-0.007146	0.0032407	0.0059032	0.0036076	0.0058309
Amplification Peak 19 - CN values	15q11.2	chr15:23700593-26017542(probes 1306978:1308270)	chr15:25436069-25450776(probes 1307853:1307861)	chr15:23895772-25991256(probes 1307129:1308266)	0.087273	0.087273		Actual Copy Change Given	0.015447	0.0022193	-0.0026322	-0.035837	0.016146	-0.16357	-0.007472	0.0012481	0.021616	-0.0011087	-0.023566	-0.12784	-0.0008316	0.0033299	0.0041362	0.048688	-0.020412	-0.0027707	0.023426	-0.00069303	0.0053912	0.00083195	0.010842	-0.013264	0.014087	0	0.00027728	0.0019418	0.0048579	0.0034573	0.3794	0.00097064	-0.0011087	-0.033677	-0.035857	-0.013815	-0.0035513	0.077626	-0.45334	0.0080567	0.015308
Amplification Peak 20 - CN values	16q11.2	chr16:46638910-47387972(probes 1371855:1372163)	chr16:46715328-47173311(probes 1371887:1372077)	chr16:46507666-47393623(probes 1371809:1372165)	0.019857	0.019857		Actual Copy Change Given	-0.67591	0.0093098	-0.42451	-0.065936	-0.0095426	-0.097759	-0.022606	-0.00027724	0.031871	0.001803	-0.03817	-0.0092666	-0.076945	0.0038854	-0.00070855	-0.86397	-0.019363	-0.0053992	0.036088	-0.004538	-0.003007	0.0044411	0.22299	-0.017254	0.02136	0.0076392	-0.0026322	-0.69414	-0.020001	0.0060975	-0.43159	-0.0042404	-0.0023553	0.0048	-0.0087146	0.019643	0.0015754	0.044483	-0.30186	0.013772	0.032357
Amplification Peak 21 - CN values	17q23.2	chr17:59788818-60294245(probes 1429938:1430165)	chr17:59904727-59974249(probes 1429988:1430019)	chr17:59788896-60306465(probes 1429939:1430167)	0.022668	0.022668		Actual Copy Change Given	0.031436	-0.0044312	-0.013127	-0.024641	-0.0034425	0.084498	-0.038034	-0.02163	0.0065385	-0.0024455	-0.023292	-0.24825	0.0037465	0.0036076	-0.0013858	-0.083333	-0.022744	-0.058193	0.026514	0.0012878	-0.0019624	-0.034631	0.55974	-0.019863	-0.041531	-0.0063668	0.0043021	-0.017254	-0.03054	0.0012366	-0.0099565	-0.0067813	-0.0024938	-0.016429	-0.026441	0.022164	-0.036352	0.036139	-0.0706	0.0054139	0.0090312
Amplification Peak 22 - CN values	20q13.2	chr20:40823100-63025520(probes 1536930:1552319)	chr20:52163168-52427475(probes 1544792:1544952)	chr20:52163168-52431320(probes 1544792:1544955)	0.23739	0.23739		Actual Copy Change Given	0.026373	-0.0056064	-0.0029091	-0.017096	-0.0040162	0.043015	-0.016979	0.0041632	0.022036	0.0015255	0.64873	0.23194	0.0032183	0.0020204	0.0054139	0.00055459	-0.022744	0.44308	0.028763	0.0013868	0.0046576	-0.032723	0.018803	-0.016105	0.010118	-0.0013858	-0.0010541	-0.013776	-0.011198	0.0052634	0.11462	-0.0053992	-0.0053569	0.015308	0.14533	0.019783	-0.0073281	0.027407	0.15911	0.015587	0.028903
Amplification Peak 23 - CN values	Xp22.2	chrX:16848119-17061700(probes 1599942:1600047)	chrX:16851190-17018570(probes 1599943:1600028)	chrX:15130289-19302980(probes 1599196:1600962)	0.00085075	0.0023041		Actual Copy Change Given	-0.063569	-0.060614	-0.049611	-0.073189	0.011261	-0.0078863	0.054945	-0.00041585	-0.045216	0.00098308	0.094201	0.012978	0.001803	0.010146	-0.017717	-0.16126	0.23365	-1.2929	-0.10118	-0.0059665	-0.022286	-0.00055444	0	-0.03964	0.013389	-0.010076	0.01447	-0.066252	-0.0036011	-0.015852	2.2205	-0.038499	-0.011887	-0.058462	-0.031905	0.0030522	-0.054507	0.034164	-0.033061	0.015727	-0.016754
Amplification Peak 24 - CN values	Xp21.1	chrX:37221110-37532934(probes 1610810:1610909)	chrX:37221190-37532322(probes 1610811:1610908)	chrX:36604460-38342801(probes 1610555:1611466)	0.0044531	0.014455		Actual Copy Change Given	-0.063569	-0.060614	-0.048342	-0.073189	-0.00093831	-0.0078863	0.055658	-0.00041585	-0.045216	0.003191	0.094201	0.012978	0.001803	0.010146	2.5124	-0.16126	0.23365	-0.043466	-0.10118	-0.0059665	-0.010944	-0.00055444	0	-0.03964	0.013389	-0.02151	-0.0045196	-0.067592	-0.0086707	-0.015852	2.2304	-0.044479	-0.011887	-0.058462	-0.031905	0.0030522	-0.054507	0.034164	-0.043244	0.0096434	-0.016754
Amplification Peak 25 - CN values	Xq12	chrX:64652263-67316938(probes 1622048:1623354)	chrX:66937708-67121092(probes 1623160:1623255)	chrX:66937708-67126366(probes 1623160:1623258)	0.11239	0.13078		Actual Copy Change Given	-0.063569	-0.060614	-0.048342	-0.073189	-0.00093831	-0.0078863	0.045566	-0.00041585	-0.046706	0.003191	1.4849	0.012978	0.001803	0.010146	-0.0059522	-0.16126	0.21238	-0.043466	-0.10118	-0.0059665	-0.010944	-0.00055444	0	-0.040073	0.013389	-0.02151	-0.0045196	-0.067592	-0.0086707	-0.0030288	0.42637	-0.044479	-0.011887	-0.058462	-0.04428	0.0030522	-0.054507	0.023301	-0.047288	-0.013711	-0.016754
Amplification Peak 26 - CN values	Xq27.1	chrX:138564705-138595621(probes 1658016:1658026)	chrX:138564964-138590722(probes 1658017:1658025)	chrX:138563912-138598449(probes 1658015:1658028)	3.3472e-07	3.3472e-07		Actual Copy Change Given	-0.063569	-0.054016	-0.048342	-0.07172	0.00069327	-0.0038779	0.038771	-0.00041585	-0.049393	0.0044411	0.10643	0.012978	0.001803	0.013074	-0.0059522	-0.1329	0.23938	-0.034825	-0.093626	0.0040243	-0.010944	-0.0055443	0	-0.040073	0.0068409	-0.010355	-0.0045196	-0.067592	-0.0082108	-0.0033357	-0.48733	-0.04463	-0.011887	-0.061296	-0.019726	-0.004587	-0.063936	0.020673	-0.01677	-0.0036011	-0.016754
Deletion Peak 1 - CN values	1p31.3	chr1:64064781-65743122(probes 35555:36897)	chr1:65043856-65127201(probes 36287:36339)	chr1:64011882-65965565(probes 35533:36973)	0.0038275	0.022595		Actual Copy Change Given	0.0058309	-0.034212	-0.0031859	-0.065696	-0.0018014	-0.060023	-0.020412	0.003191	-0.0019276	0.0015255	-0.029943	-1.1629	-0.0063668	0.00013863	0.0015255	-0.8635	-0.0084911	-0.0033243	-0.0013858	-0.0027707	0.0010868	-0.00069303	0.026514	-0.028081	-0.056251	-0.004545	-0.092345	-0.0031859	-0.018078	-0.0013972	-0.1025	0.001803	0.0020805	0.1786	0	-0.006992	-0.37444	0	0.001609	-0.0042971	-0.005261
Deletion Peak 2 - CN values	1p21.3	chr1:75012336-113185898(probes 42701:66570)	chr1:96088193-96104692(probes 56330:56340)	chr1:95273029-96330616(probes 55775:56482)	0.033174	0.17235		Actual Copy Change Given	0.0058309	-0.016127	-0.0031859	-0.015859	-0.0018014	-0.056846	-0.020412	-0.011749	-0.0019276	0.0015255	-0.029943	0.24529	-0.0063668	0.00013863	0.0015255	0.06537	-0.0084911	0.01447	0.021463	-0.0027707	0.0010868	-0.00069303	0.026514	-0.028081	-0.042844	-0.004545	-0.092345	-0.68886	-0.018078	-0.0013972	0.015028	0.001803	0.0020805	0.16805	0	-0.006992	-0.38578	0	-0.23526	-0.0042971	-0.005261
Deletion Peak 3 - CN values	1q42.2	chr1:220809273-238652967(probes 117582:129691)	chr1:234550864-234578646(probes 126702:126720)	chr1:233402701-235888061(probes 125737:127500)	0.02136	0.02136		Actual Copy Change Given	0.0012481	-0.66142	-0.42702	0.077884	-0.0018014	-0.056846	-0.020412	0.0030522	0.00028958	-0.013326	-0.030341	0.24529	-0.0063668	0.00013863	0.0015255	-0.86625	-0.0015056	0.0098669	-0.97693	-0.0027707	-0.010255	-0.00069303	0.21699	-0.028081	-0.59446	-0.0042929	-0.092345	-0.71408	0	-0.0013972	0.034677	0.00027728	0.0020805	0.17437	-0.00055444	-0.61499	0.0075501	0	0.22616	0.00041593	-0.005261
Deletion Peak 4 - CN values	2q22.1	chr2:138048456-140922099(probes 212594:213839)	chr2:139271345-139344739(probes 212870:212906)	chr2:116796840-154453010(probes 201328:222085)	1.8699e-13	4.7086e-12		Actual Copy Change Given	-0.0063668	-0.62532	-0.00021853	-1.2114	0.0091705	0.013492	0.025812	0.00079919	-0.011461	0.0016184	-0.8892	-0.044144	0.00069327	-0.0037395	0.0015255	0.058652	-0.00055444	-0.63188	0.037217	-0.012713	-0.008826	0.00083195	-0.017529	0	-0.030095	0.0022193	0.00597	0.004719	-0.52317	-0.016221	-0.34756	-0.0013858	0	-0.010922	-0.85098	-0.0087146	0.0049079	-0.041247	-1.0812	0.00048989	-0.017803
Deletion Peak 5 - CN values	2q31.1	chr2:163128310-186162866(probes 227129:241350)	chr2:174540877-174550505(probes 234252:234272)	chr2:173890754-175277551(probes 233767:234692)	0.0063017	0.17696		Actual Copy Change Given	-0.0099565	-0.36563	0.027216	0.030753	0	0.013492	-0.6542	0.00079919	-0.011461	0.0016184	0.00039664	-0.044144	0.00069327	0.0058309	0.0015255	0.058652	0.011	-0.60739	-0.027398	-0.012713	-0.008826	0.00083195	-0.017529	0	-0.8847	0.0022193	0.00597	-0.0059522	-0.028901	-0.015753	0.067948	-0.0013858	0	-0.010922	0.0040243	-0.0087146	0.0049079	-0.03322	0.036867	0.00048989	-0.018451
Deletion Peak 6 - CN values	3p13	chr3:72165878-72516205(probes 319479:319764)	chr3:72424778-72432810(probes 319704:319706)	chr3:70330390-73601413(probes 318205:320521)	3.3705e-13	3.3705e-13		Actual Copy Change Given	0.0077783	0.0075	0.0051359	-0.01881	0.013353	0.053521	-0.0059522	-0.9013	-0.0026199	0	0.69073	0.010424	-0.015121	-0.0033243	-0.00013862	0.099579	-0.96199	0.013492	0.012516	0.00458	-0.002747	-0.0038779	-0.046177	0.0023581	0	-0.004071	0.0041632	-0.0024938	0.029606	-0.54704	0.37775	-0.37166	0.00041593	0.014609	0.016845	0.082511	-0.83306	-0.020775	0	-0.91529	-0.0041147
Deletion Peak 7 - CN values	4q28.2	chr4:119457369-132554257(probes 457259:464395)	chr4:131028149-131061952(probes 463777:463789)	chr4:130774830-131265920(probes 463664:463896)	0.01771	0.01771		Actual Copy Change Given	-0.0092666	-0.00041585	0.0093098	0.0029339	-0.05383	0.052099	0.019363	-7.3241e-05	-0.81523	0.0044411	0.79917	-0.028355	0.00097064	-0.0016629	0.0011093	-0.16828	0.01628	0.017824	-0.016841	0.0044411	0.00094806	0.0012252	0.032281	0.012376	-0.032142	0.0038854	0.0044411	0.15069	0.006109	-0.001355	-0.40019	0.00097064	0.0028021	-0.0053992	0.011818	0.022024	0.014659	-0.020089	-0.62689	-0.013127	-0.0016574
Deletion Peak 8 - CN values	5q11.2	chr5:55035927-56536319(probes 526852:527908)	chr5:55653133-55653938(probes 527232:527240)	chr5:45378457-81469501(probes 523795:542152)	1.4038e-21	6.0539e-10		Actual Copy Change Given	-0.0024938	-0.050191	0.012097	-0.60814	-0.028901	-0.013953	0.0069435	0.00041593	-0.0098935	0.0015255	-0.0036011	0.22114	0.032911	0.0015255	0.0011093	-0.85591	0	-0.060748	-0.011788	0.0065888	0.0021967	0	-0.045228	0.0084743	-0.10399	0.0024969	-0.05697	-0.6955	0.037924	-0.0019513	-0.87697	-0.3668	-0.016567	-0.56724	0.0019418	-0.010784	0.018573	-0.015004	-1.117	-0.005261	0.0040243
Deletion Peak 9 - CN values	5q13.2	chr5:65452018-74340326(probes 533073:537734)	chr5:68448719-68481742(probes 535192:535202)	chr5:45378457-81469501(probes 523795:542152)	1.5656e-17	0.00029538		Actual Copy Change Given	-0.0060253	-0.050191	0.0041632	-0.60814	-0.028901	-0.013953	0.0069435	-0.0049693	-0.0098935	0.0015255	-0.0083625	0.22114	0.032911	-0.47617	0.0011093	-0.85591	-0.0020411	-0.053881	-0.011788	0.0065888	0.0021967	0	-0.045228	0.0084743	-0.13493	0.0024969	-0.05697	-0.6955	-0.41278	-0.0019513	-0.87697	-0.3668	-0.016567	-0.85627	0.0019418	-0.010784	0.018573	-0.015004	-1.1071	-0.005261	0.0040243
Deletion Peak 10 - CN values	5q21.1	chr5:98202364-98218160(probes 551068:551076)	chr5:98202526-98216309(probes 551069:551075)	chr5:83109818-122720976(probes 543160:564968)	2.1721e-25	4.0022e-21		Actual Copy Change Given	-0.0060253	-0.050191	-0.42254	0.041479	-0.028901	-0.013953	0.022585	-0.0049693	-0.0098935	0.0015255	-1.2929	0.21899	0.032911	-0.0089906	0.0011093	-0.85591	-0.96409	-0.60765	-0.011788	0.0065888	0.0021967	0	-0.045228	0.0084743	-0.16299	0.0024969	-0.05697	-0.6955	-0.14155	-0.0019513	-0.30335	-0.36499	-0.016567	-0.25674	0.0019418	-0.011376	0.016755	-0.015004	-1.2929	-0.005261	0.0040243
Deletion Peak 11 - CN values	6q14.3	chr6:87861019-87890369(probes 652476:652491)	chr6:87871912-87880689(probes 652479:652485)	chr6:66466581-127054241(probes 639672:675198)	5.7127e-58	3.7238e-40		Actual Copy Change Given	0.0084743	-0.65845	-0.45688	-0.6117	-0.39279	-0.0513	-0.66744	-0.053831	-0.0069072	-0.0011087	-0.88256	-0.6314	-0.0030475	-0.021784	-0.0042929	-0.25914	-0.0069026	0.011382	-0.010646	-0.040722	-0.0047304	0.00013863	-0.080141	-0.36261	-0.55735	-0.0024938	-0.0030409	-0.69947	-0.55767	-0.00070445	-0.42669	0.00083195	0.0030522	-0.56445	-0.56206	-0.014857	-0.026665	-0.87888	-0.65986	-0.016331	-0.84971
Deletion Peak 12 - CN values	6q21	chr6:101438281-118316338(probes 660181:670389)	chr6:111041646-111146566(probes 666109:666151)	chr6:66466581-127054241(probes 639672:675198)	9.021e-36	6.5008e-09		Actual Copy Change Given	-0.70576	-0.017116	-0.45688	-0.6117	-0.36601	-0.0513	-0.67582	-0.030813	-0.0069072	-0.0011087	-0.88256	-0.6314	-0.0030475	-0.021784	-0.0042929	-0.25914	-0.028081	0.011382	-0.010646	-0.040722	-0.0047304	0.00013863	-0.080141	-0.36261	-0.55735	0.0049969	-0.0022168	-0.69559	-0.43648	-0.00070445	-0.43528	0.00083195	-0.38134	-0.56445	-0.0098731	-0.014857	-0.026665	-0.021735	-0.65309	-0.016331	-0.8351
Deletion Peak 13 - CN values	8p23.1	chr8:6825285-13170622(probes 795434:798139)	chr8:8829124-8886559(probes 796000:796044)	chr8:1-42716789(probes 791437:818406)	7.0667e-38	0.00010692		Actual Copy Change Given	0.6885	-0.72862	-0.42963	0.072849	0.0090312	0	0.011261	-0.001041	-0.70392	-0.0011087	-0.94554	-0.57785	-0.036451	-0.14232	-0.17398	-0.87416	0.18556	0.0036076	0.016286	-0.10375	0.0083124	-0.068663	-0.63784	-0.015879	-0.50523	-0.81448	-0.029175	-0.70656	0.092025	-0.2457	-0.42822	-0.36884	-0.064643	-0.58088	-0.87322	0	-0.85549	-0.82396	-0.72711	-0.93469	-0.86145
Deletion Peak 14 - CN values	8p21.3	chr8:20278595-25285009(probes 804071:807485)	chr8:22810499-22842833(probes 805790:805809)	chr8:1-42716789(probes 791437:818406)	1.398e-64	1.4444e-45		Actual Copy Change Given	-0.71885	-0.72862	-0.42963	0.07328	0.0090312	0	0.011261	-0.001041	-0.70392	-0.0011087	-0.96624	-0.57785	-0.036451	-0.39575	-0.17398	-0.8811	-0.13031	0.0036076	0.016286	-0.021326	-0.0096086	-0.068663	-0.63784	-0.015879	-0.50523	-0.80724	-0.029175	-0.69215	0.092025	-0.2138	-0.42822	-0.36884	-0.064643	-0.85448	-0.87322	0.037359	-0.85549	0.0054636	-0.69047	-0.92219	-0.86145
Deletion Peak 15 - CN values	8p11.21	chr8:41567112-42345619(probes 817694:818230)	chr8:41853861-41899616(probes 817884:817903)	chr8:1-42716789(probes 791437:818406)	1.7288e-05	0.18215		Actual Copy Change Given	-0.68997	0.066802	-0.36929	0.070551	0.0090312	0	0.011261	-0.001041	-0.69694	-0.0011087	0.77291	-0.57785	-0.036451	-0.010094	-0.17398	0.071248	0.17746	0.0036076	0.016286	-0.021326	-0.0011844	-0.068663	0.25715	-0.015879	0.2178	-0.80724	-0.029175	-0.13329	0.092025	-0.2138	-0.42822	-0.36884	-0.011526	-0.85448	-0.87322	0.037359	-0.38197	-0.010183	0.25082	-0.92219	0.030732
Deletion Peak 16 - CN values	9p23	chr9:1-9823804(probes 877702:884253)	chr9:9411108-9420734(probes 883995:884002)	chr9:9238930-9422858(probes 883994:884007)	0.12824	0.12824		Actual Copy Change Given	-0.077212	0.041508	0.00027728	-0.60659	0.01433	-0.37121	0.013353	0.003191	0.010437	-0.0085766	-0.01037	-0.13419	0	0.0019418	0.0037465	0.035665	0.015028	-0.00055444	0.016845	0.00069327	0.0024743	0.0024969	0.22777	0.00027728	-0.052496	0.77003	0.0036076	0.0020805	0.044148	-0.00047289	0.32705	0.0056919	0.024306	-0.16459	0.0097276	0.071822	-0.0027208	0.0078281	-0.0093328	0	0.0119
Deletion Peak 17 - CN values	10q23.31	chr10:89587054-89615136(probes 1005795:1005806)	chr10:89610571-89611877(probes 1005804:1005804)	chr10:81229960-107146990(probes 1000654:1016389)	7.2244e-58	3.0156e-18		Actual Copy Change Given	-0.66781	0.0072451	0.0012481	-0.6142	0.003191	-0.0089906	0	0.0038854	0.010093	0.0046162	-0.023429	0.085943	-0.080541	0.00013863	0	-0.1584	-0.012123	-0.89258	-0.0008316	0.0075	0.0020579	-0.0015243	-0.078992	0	0.00865	0.0062481	0.0023581	-0.0022168	-0.018353	0.0040128	-1.1228	-0.0024938	-0.015466	-0.56147	-0.0011087	0.022585	-1.2929	-1.2929	-0.076476	0.0066547	0.011121
Deletion Peak 18 - CN values	10q23.31	chr10:89783663-89801898(probes 1006040:1006058)	chr10:89791155-89801553(probes 1006048:1006057)	chr10:81229960-107146990(probes 1000654:1016389)	7.3231e-72	9.4053e-44		Actual Copy Change Given	-0.66781	0.0072451	0.0012481	-0.6142	0.003191	-0.0089906	0	0.0038854	0.010093	0.0046162	-0.023429	0.085943	-0.080541	0.00013863	0	-1.1826	-0.012123	-1.23	-0.0008316	0.0075	0.0020579	-0.0015243	-0.078992	0	0.00865	0.0062481	0.0023581	-0.0022168	-0.018353	0.0040128	-1.1649	-0.34171	-0.015466	-0.56147	-0.0011087	0.022585	-1.2929	-1.2929	-0.076476	0.0066547	0.011121
Deletion Peak 19 - CN values	11p11.2	chr11:38481270-48988388(probes 1061923:1068072)	chr11:46600476-46610288(probes 1067306:1067309)	chr11:46562103-46649615(probes 1067290:1067324)	0.14027	0.14027		Actual Copy Change Given	0.0051359	-0.03157	0	-0.62339	-0.0090383	-0.00097017	0.001803	0.0023695	0.00089325	0.00458	-0.84619	-0.019452	0.0071711	0.0041632	0.0040243	0.051956	-0.0055375	0.0019418	-0.0067813	0.0011093	0.0033073	0.0044353	-0.037762	-0.014855	-0.15755	0.0012481	0.00069327	-0.010922	0.00083195	0.0038739	0.10074	0	-0.0053992	0.0070826	0.0030522	0.030732	0.0056029	-0.0042434	0.32979	0.00055459	0.0080567
Deletion Peak 20 - CN values	11q23.2	chr11:113730083-114141124(probes 1102723:1103038)	chr11:113940470-114005413(probes 1102863:1102914)	chr11:112758369-116383948(probes 1102009:1104714)	5.0799e-05	5.0799e-05		Actual Copy Change Given	0.0051359	0.00032183	-0.41399	0.02905	-0.0090383	0.44816	0.001803	0.004719	0.00089325	0.00458	0.51368	-1.2192	0.0083351	0.0041632	0.0040243	0.051956	-0.0094046	-0.0015243	-0.0067813	0.0063871	0.0033073	0.0012481	-0.26559	0.0016642	-0.20868	0.0012481	0.00069327	-0.032679	-0.0027707	0.0041518	0.10074	0	-0.55967	0.0070826	0.0030522	0.030732	0.0056029	-0.0042434	0.37949	0.00055459	0.0080567
Deletion Peak 21 - CN values	12p13.1	chr12:12863471-12880381(probes 1124253:1124257)	chr12:12865837-12879569(probes 1124254:1124256)	chr12:4192877-22650700(probes 1119076:1130367)	1.47e-20	1.47e-20		Actual Copy Change Given	-0.14297	-0.61575	-0.00097017	-1.2927	-0.266	0.051672	-0.0067813	-0.026349	-0.0064927	-0.0073917	-0.0081624	0.010285	-0.0099565	0	-0.052801	-0.92241	0.0033299	-0.60535	0	0.0086135	-0.00071093	-0.0036011	0.0013868	-0.0008316	-0.043085	-0.0016629	0	0.0017866	-0.40307	-1.1426e-05	0.29374	-0.34595	0.003191	-0.83098	-0.0040162	0.021323	0.0042132	-0.00022764	-1.1588	-0.89886	0.0065262
Deletion Peak 22 - CN values	12q24.32	chr12:124110283-133851895(probes 1190012:1194916)	chr12:128926745-128948423(probes 1193102:1193112)	chr12:128926745-128950704(probes 1193102:1193115)	0.20382	0.20382		Actual Copy Change Given	-0.14297	0	-0.00097017	-0.035156	-0.0083005	0.051672	-0.0067813	-0.0063668	0.012668	-0.0073917	-0.0081624	-0.015191	-0.0099565	-0.0048461	-0.052801	-0.01354	4.844e-05	-0.054555	0	-0.0076978	0.0019192	-0.0036011	0.0013868	-0.035205	0.010461	-0.0016629	0	0.0026357	0.0066653	0.0029019	-0.024798	0.0011093	0.003191	0.0033299	-0.8912	0.021323	0.0042132	-0.00022764	-0.032379	0.82608	-0.84435
Deletion Peak 23 - CN values	13q14.13	chr13:45065140-48647951(probes 1211905:1214189)	chr13:46415833-46470004(probes 1212676:1212716)	chr13:31189788-101915652(probes 1202453:1245322)	4.0348e-64	1.6741e-49		Actual Copy Change Given	-0.68979	-0.24131	-0.42776	-0.6144	-0.16267	-0.39185	-0.015159	-0.00013862	-0.0073216	0	-0.87816	-0.58412	-0.0019399	-0.019107	-0.0008316	-0.83889	-0.91672	-0.58294	-0.0051227	-0.057654	-0.012551	0.0012481	-0.61268	-0.52481	-0.083395	-0.0033243	-0.012438	0.00097064	-0.44156	-0.013276	-0.076145	0.00055459	-0.53977	0.0080567	0.0065262	-0.0027707	-0.0029377	-0.030764	-1.0781	-0.019807	-0.0033243
Deletion Peak 24 - CN values	13q22.1	chr13:71631181-76027063(probes 1226066:1229173)	chr13:73820490-73843868(probes 1227526:1227547)	chr13:31189788-101915652(probes 1202453:1245322)	1.7024e-33	2.0386e-08		Actual Copy Change Given	-0.0040162	-0.011335	0.0095883	-0.58724	-0.09149	-0.39185	-0.015159	-0.00013862	-0.0073216	0	-0.86168	-0.58412	-0.0019399	-0.019107	-0.0008316	-0.83889	0.04259	-0.58294	-0.0051227	-0.057654	-0.012551	0.0012481	-0.61268	-0.52481	-0.083395	-0.0033243	-0.012438	0.00097064	-0.53622	-0.013276	-0.076145	0.00055459	-0.0047079	0.0080567	0.0065262	-0.0027707	-0.0029377	-0.030764	-1.0781	-0.019807	-0.0033243
Deletion Peak 25 - CN values	16q22.2	chr16:72574485-72939887(probes 1387910:1388061)	chr16:72736513-72751918(probes 1387948:1387953)	chr16:50062612-90354753(probes 1373859:1400980)	1.4785e-37	2.8194e-13		Actual Copy Change Given	-0.67591	-0.61738	-0.42451	-0.62273	-0.036401	-0.097759	-0.022606	-0.00027724	0.032153	0.001803	-0.03817	-0.0092666	-0.076945	0.0038854	-0.00070855	-0.87394	-0.019363	-0.0053992	-0.97267	-0.004538	-0.003007	0.0044411	0.22299	-0.017254	-0.45095	0.006542	-0.0026322	-0.69414	-0.020001	0.0060975	-0.43159	0.0033299	-0.0071412	-0.0023633	-0.0087146	0.019643	0.0015754	-0.80224	-0.30186	0.013772	-0.84531
Deletion Peak 26 - CN values	16q24.1	chr16:84035217-87502814(probes 1398149:1400477)	chr16:85523858-85561403(probes 1398675:1398686)	chr16:50062612-90354753(probes 1373859:1400980)	5.019e-43	5.9933e-22		Actual Copy Change Given	-0.67591	-0.61738	-0.42451	-0.65961	-0.036401	-0.097759	-0.028911	-0.00027724	-0.8128	0.001803	-0.03817	-0.0092666	-0.076945	0.0038854	0.00597	-0.92055	-0.019363	-0.0053992	-0.97267	-0.0095554	-0.003007	0.0044411	-0.6332	-0.017254	-0.45095	0.0027745	-0.0026322	-0.69414	-0.020001	0.0060975	-0.43159	-0.39453	-0.034577	-0.64809	-0.018089	0.019643	-0.010495	-0.80224	-0.39789	-0.70988	-0.84531
Deletion Peak 27 - CN values	17p13.1	chr17:7549751-7583153(probes 1404421:1404423)	chr17:7557018-7583082(probes 1404422:1404422)	chr17:1-16204303(probes 1400981:1409330)	7.4725e-39	7.4725e-39		Actual Copy Change Given	-0.69992	-0.0044312	-0.013127	-0.024641	-0.0034425	-0.38425	-0.038034	-0.010784	0.0065385	-0.07169	-0.023292	-0.24825	0.0037465	0.0013868	-0.0013858	-1.0192	-0.022744	-0.61652	-0.9571	0.0048579	-0.0019624	-0.034631	-0.61719	-0.019863	-0.041531	-0.0063668	0.0043021	-0.07214	-0.03054	0.0022565	-0.45629	-0.0067813	-0.0095426	-0.58117	-0.026441	-0.37313	-0.036352	-0.85675	-0.09914	0.0054139	0.013911
Deletion Peak 28 - CN values	17q21.31	chr17:42132611-42466422(probes 1420567:1420685)	chr17:42259464-42362958(probes 1420612:1420657)	chr17:41514447-44818896(probes 1420195:1421159)	1.1501e-09	1.1501e-09		Actual Copy Change Given	-0.67536	-0.0044312	-0.013127	-0.024641	-0.0034425	-0.36045	-0.038034	-0.010784	0.0065385	-0.02151	-0.023292	-0.24825	0.0037465	-0.4407	-0.0013858	-0.14848	-0.022744	0.0016642	0.029747	0.0012878	-0.0019624	-0.034631	-0.093271	-0.019863	-0.041531	-0.0063668	0.0043021	-0.017254	-0.03054	0.0012366	-0.053746	-0.0067813	-0.0024938	-0.016429	-0.026441	0.022164	-0.036352	-0.80066	-0.091356	0.0054139	0.0090312
Deletion Peak 29 - CN values	18q22.1	chr18:52653838-75474215(probes 1471930:1485452)	chr18:64297516-64318399(probes 1479500:1479515)	chr18:51767467-78077248(probes 1471486:1486470)	2.8413e-09	0.00090136		Actual Copy Change Given	0.010285	-0.4368	-0.018216	-0.012555	0.0058309	0.0056919	-0.0067813	-0.0037395	-0.30203	-0.011551	-0.014966	0.18874	0.0024969	-0.019863	-0.017254	-0.85277	-0.95007	-0.59624	-0.79645	-0.10031	0.0031684	0.0012024	-0.075345	0.00041593	-0.010886	-0.074144	-0.017391	-0.68259	-0.0094046	-0.035868	-0.28168	-0.0015243	-0.012851	-0.029175	-0.85797	-0.03885	-0.0099068	-0.0023137	-0.12959	0.010424	0.010982
Deletion Peak 30 - CN values	18q23	chr18:68877875-78077248(probes 1482286:1486470)	chr18:77021381-77042890(probes 1486434:1486442)	chr18:51767467-78077248(probes 1471486:1486470)	6.2482e-08	0.053976		Actual Copy Change Given	0.010285	-0.4368	-0.018216	-0.012555	0.0058309	0.0056919	-0.0067813	-0.00023792	-0.30203	-0.0045695	-0.014966	0.18874	0.0024969	-0.019863	-0.017254	-0.88812	-1.0343	-0.59624	-0.79645	-0.10031	0.0031684	0.0012024	-0.075345	0.00041593	-0.010886	-0.074144	-0.017391	-0.68259	-0.0094046	-0.035868	-0.75625	-0.0015243	-0.012851	-0.029175	0.0282	-0.03885	-0.0099068	-0.0023137	-0.12959	0.010424	0.010982
Deletion Peak 31 - CN values	19q13.2	chr19:42764531-42806178(probes 1505186:1505193)	chr19:42770558-42800350(probes 1505187:1505189)	chr19:42738980-42883952(probes 1505180:1505220)	0.048735	0.048735		Actual Copy Change Given	0.021725	-0.12213	-0.020687	-0.041411	-0.0045695	-0.37943	-0.024251	-0.0015243	-0.4395	0.0068044	-0.015054	-0.2128	0.0029133	-0.00013862	-0.0029091	-0.90198	-0.027535	-0.0027707	-0.88635	-0.0031859	0.0028907	-0.0029091	-0.1109	-0.026893	-0.020565	-0.0047079	-0.012851	-0.048748	-0.031863	0.008602	0.21161	-0.013953	-0.0034627	-0.0008316	-0.025483	-0.014314	-0.03131	0.062989	-0.10677	0.00013863	0.017711
Deletion Peak 32 - CN values	21q22.2	chr21:40045607-40062769(probes 1569486:1569498)	chr21:40053881-40057507(probes 1569490:1569492)	chr21:39857821-42883170(probes 1569341:1571928)	1.1337e-30	1.2955e-06		Actual Copy Change Given	-0.72243	0.0015255	-0.0018014	0.014939	0.015028	0.0558	-0.0045695	-0.88542	0.0076515	-0.0027707	0.69335	-0.61681	-0.019589	-0.0048461	-0.014641	-0.90654	0.0052749	-0.61882	0.037217	-0.0033243	-0.019166	-0.0024938	0.72924	0.0019418	-0.063534	-0.00041585	-0.0076101	0.004719	0.010146	-0.90069	0.093475	-0.0018014	-0.0044312	0.0016642	0.0038854	0.00097064	-0.0053495	-0.86622	-0.0031139	0.011539	0.012795
Deletion Peak 33 - CN values	21q22.3	chr21:42857969-42863846(probes 1571889:1571893)	chr21:42857982-42863722(probes 1571890:1571890)	chr21:39857821-42883170(probes 1569341:1571928)	2.6087e-40	3.979e-23		Actual Copy Change Given	-0.72985	0.0015255	-0.0018014	0.014939	0.015028	0.0558	-0.024373	-0.88542	0.0076515	-0.0027707	0.69335	-0.61681	-0.019589	0.0072217	-0.014641	-0.90654	0.0052749	-0.61882	0.037217	-0.0033243	-0.019166	-0.0024938	0.72924	0.0019418	-0.063534	-0.00041585	-0.0076101	0.004719	0.010146	-0.90069	-0.7287	-0.0018014	-0.0044312	0.0016642	0.0038854	0.00097064	-0.0053495	-0.85699	-0.0031139	0.011539	0.012795
[truncated: 206 more columns]
