# Supplementary material for: Whole-genome plasma sequencing reveals focal amplifications as a driving force in metastatic prostate cancer
Source: Nat Commun. 2016 Jun 22;7:12008. doi: 10.1038/ncomms12008 (PMC4917969; doi:10.1038/ncomms12008)
Supplement: Supplementary Data 2 — List of cancer driver genes associated with amplifications based on the following references: 1-7 [file ncomms12008-s3.xls]

## Sheet: Santarius
Supplementary Data 2: List of cancer driver genes associated with amplifications based on the following references: 1-7
1. Arora, V.K. et al. Glucocorticoid receptor confers resistance to antiandrogens by bypassing androgen receptor blockade. Cell 155, 1309-22 (2013).
2. Asangani, I.A. et al. Therapeutic targeting of BET bromodomain proteins in castration-resistant prostate cancer. Nature 510, 278-82 (2014).
3. Grasso, C.S. et al. The mutational landscape of lethal castration-resistant prostate cancer. Nature 487, 239-43 (2012).
4. Manning, G., Whyte, D.B., Martinez, R., Hunter, T. & Sudarsanam, S. The protein kinase complement of the human genome. Science 298, 1912-34 (2002).
5. Santarius, T., Shipley, J., Brewer, D., Stratton, M.R. & Cooper, C.S. A census of amplified and overexpressed human cancer genes. Nat Rev Cancer 10, 59-64 (2010).
6. Taylor, B.S. et al. Integrative genomic profiling of human prostate cancer. Cancer Cell 18, 11-22 (2010).
7. Schilsky, R.L. Implementing personalized cancer care. Nat Rev Clin Oncol 11, 432-8 (2014).
name	chrom	cdsStart	cdsEnd	name2
NM_001626	chr19	40739778	40771174	AKT2
NM_001206729	chr1	243663044	244006472	AKT3
NM_000044	chrX	66764988	66943683	AR
NM_006409	chr7	98930976	98963552	ARPC1A
NM_003600	chr20	54945213	54963253	AURKA
NM_001204878	chr8	38034387	38068011	BAG4
NM_001199839	chr14	23776976	23778174	BCL2L2
NM_001166	chr11	102220585	102248914	BIRC2
NM_020193	chr11	76157982	76261190	C11orf30
NM_020130	chr8	40011051	40011372	C8orf4
NM_000721	chr1	181452880	181767970	CACNA1E
NM_053056	chr11	69456081	69466050	CCND1
NM_001759	chr12	4383206	4409175	CCND2
NM_001238	chr19	30303462	30314684	CCNE1
NM_001254	chr17	38445672	38458253	CDC6
NM_000075	chr12	58142307	58145500	CDK4
NM_001145306	chr7	92244453	92462637	CDK6
NM_001256338	chr1	146714353	146767190	CHD1L
NM_001826	chr1	154947221	154951253	CKS1B
NM_001199125	chr17	17150411	17179473	COPS3
NM_020640	chr3	182662881	182698277	DCUN1D1
NM_006482	chr12	68042913	68052493	DYRK2
NM_001949	chr6	20402463	20490661	E2F3
NM_001958	chr20	62119650	62129116	EEF1A2
NM_201283	chr7	55086970	55224536	EGFR
NM_020390	chr3	170611148	170625595	EIF5A2
NM_001289936	chr17	37855812	37884297	ERBB2
NM_001163147	chr7	13935490	14028677	ETV1
NM_003824	chr11	70049565	70052579	FADD
NM_015850	chr8	38271145	38314964	FGFR1
NM_005257	chr18	19751105	19780786	GATA6
NM_004466	chr13	92051300	93518692	GPC5
NM_001242442	chr17	37895158	37903150	GRB7
NM_001270976	chr16	71928737	71961716	IST1
NM_002228	chr1	59247746	59248742	JUN
NM_000222	chr4	55524181	55604723	KIT
NM_004985	chr12	25362728	25398318	KRAS
NM_014462	chr8	38021187	38033838	LSM1
NM_005923	chr6	136878895	137113295	MAP3K5
NM_001145339	chr12	69202257	69233629	MDM2
NM_001204171	chr1	204494646	204518810	MDM4
NM_017592	chr19	39881999	39888339	MED29
NM_000245	chr7	116339138	116436178	MET
NM_198159	chr3	69788748	70014399	MITF
NM_178812	chr8	98656734	98736898	MTDH
NM_002467	chr8	128748839	128753204	MYC
NM_001033082	chr1	40363043	40367560	MYCL
NM_005378	chr2	16082186	16086219	MYCN
NM_001174087	chr20	46250991	46282161	NCOA3
NM_001079668	chr14	36986482	36989334	NKX2-1
NM_014360	chr14	37050106	37051594	NKX2-8
NM_002576	chr11	77034318	77103565	PAK1
NM_006194	chr14	37131294	37145657	PAX9
NM_006218	chr3	178916613	178952152	PIK3CA
NM_003561	chr16	14766463	14788086	PLA2G10
NM_003620	chr17	58677775	58740913	PPM1D
NM_002740	chr3	169940457	170020915	PRKCI
NM_005975	chr20	62160888	62168667	PTK6
NM_001278668	chr6	57055258	57075178	RAB23
NM_020387	chr1	156031191	156040078	RAB25
NM_002908	chr2	61108975	61149670	REL
NM_001272042	chr17	57970545	58024149	RPS6KB1
NM_003707	chr3	127800092	127842567	RUVBL1
NM_003029	chr1	154936278	154942672	SHC1
NM_000193	chr7	155595593	155604816	SHH
NM_005983	chr5	36152364	36182133	SKP2
NM_001199847	chr7	98628206	98741403	SMURF1
NM_001165937	chr17	37809784	37819161	STARD3
NM_025195	chr8	126443144	126448713	TRIB1
NM_023034	chr8	38133158	38205689	WHSC1L1
NM_001130145	chr11	101981579	102100671	YAP1
NM_006530	chr12	69753752	69784096	YEATS4
NM_003404	chr20	43530174	43535079	YWHAB
NM_006826	chr2	9725414	9770581	YWHAQ
NM_001135699	chr8	101932920	101961117	YWHAZ
NM_006526	chr20	52188282	52199365	ZNF217
NM_016331	chr3	179046081	179052210	ZNF639

## Sheet: Manning
name	chrom	cdsStart	cdsEnd	name2
NM_004920	chr17	79092201	79104885	AATK
NM_007313	chr9	133589706	133761070	ABL1
NM_005158	chr1	179076852	179112179	ABL2
NM_001005386	chr2	65455043	65495868	ACTR2
NM_001105	chr2	158594042	158656005	ACVR1
NM_004302	chr12	52345527	52387894	ACVR1B
NM_001111031	chr2	158390429	158443852	ACVR1C
NM_001106	chr3	38495813	38524823	ACVR2B
NM_000020	chr12	52306258	52314677	ACVRL1
NM_001164690	chr12	53817718	53824976	AMHR2
NM_178510	chr11	113258606	113270989	ANKK1
NM_001256196	chrX	47422366	47430856	ARAF
ARAF2P	chr7	62864760	62865778	ARAF2P
NM_001699	chr19	41725297	41765809	AXL
NM_001715	chr8	11400733	11421617	BLK
NM_004329	chr10	88635775	88683476	BMPR1A
BMPR1APS1	chr6	129478668	129480265	BMPR1APS1
BMPR1APS2	chr11	121232559	121233631	BMPR1APS2
NM_001256793	chr4	95972850	96075824	BMPR1B
NM_001204	chr2	203242197	203424669	BMPR2
NM_001721	chrX	15526476	15574270	BMX
NM_004333	chr7	140434396	140624503	BRAF
BRAFP1	chrX	74802511	74805341	BRAFP1
NM_001288705	chr5	149433631	149465990	CSF1R
NM_001127190	chr15	75090638	75094854	CSK
NM_001202523	chr6	30852996	30867073	DDR1
NM_001014796	chr1	162688853	162750036	DDR2
NM_201283	chr7	55086970	55224536	EGFR
NM_005232	chr7	143088549	143105898	EPHA1
NM_001099439	chr1	38184043	38230738	EPHA10
NM_004431	chr1	16451709	16482427	EPHA2
NM_182644	chr3	89156898	89448656	EPHA3
NM_004438	chr2	222290747	222436968	EPHA4
NM_001281765	chr4	66189831	66535460	EPHA5
NM_001278301	chr3	96533467	96728873	EPHA6
NM_001288629	chr6	93953143	94129059	EPHA7
NM_020526	chr1	22890128	22928234	EPHA8
NM_004441	chr3	134514473	134977962	EPHB1
NM_004442	chr1	23037475	23240063	EPHB2
NM_004443	chr3	184280023	184299410	EPHB3
NM_004444	chr7	100401082	100424652	EPHB4
NM_004445	chr7	142560985	142568657	EPHB6
NM_001289936	chr17	37855812	37884297	ERBB2
NM_001005915	chr12	56474084	56479096	ERBB3
NM_001042599	chr2	212248339	213403254	ERBB4
NM_005246	chr5	108133883	108523276	FER
FERP1	chrX	122736987	122737808	FERP1
NM_001143783	chr15	91428275	91438788	FES
NM_015850	chr8	38271145	38314964	FGFR1
NM_001042729	chr1	27939424	27950427	FGR
NM_002019	chr13	28877303	29068980	FLT1
FLT1P1	chr3	46183849	46185282	FLT1P1
NM_004119	chr13	28578188	28674647	FLT3
NM_182925	chr5	180030191	180076545	FLT4
NM_002031	chr6	116263576	116381474	FRK
NM_002037	chr6	111982941	112041254	FYN
NM_001172130	chr20	30640227	30689322	HCK
NM_000875	chr15	99192810	99500671	IGF1R
NM_001014794	chr11	6625501	6631842	ILK
NM_000208	chr19	7117066	7293902	INSR
NM_014215	chr1	156810664	156828413	INSRR
NM_001025242	chrX	153277309	153285263	IRAK1
NM_001570	chr3	10206638	10283912	IRAK2
NM_001142523	chr12	66583079	66641951	IRAK3
NM_001114182	chr12	44161914	44180518	IRAK4
NM_005546	chr5	156607988	156679688	ITK
NM_002227	chr1	65300244	65351947	JAK1
NM_004972	chr9	5021987	5126791	JAK2
NM_000215	chr19	17937551	17955226	JAK3
NM_002253	chr4	55946107	55991460	KDR
NM_032435	chr1	233463774	233518457	KIAA1804
NM_000222	chr4	55524181	55604723	KIT
NM_014238	chr17	25904556	25948961	KSR1
NM_173598	chr12	117905003	118405973	KSR2
NM_001042771	chr1	32739930	32751317	LCK
NM_002314	chr7	73498320	73535631	LIMK1
NM_001031801	chr22	31644702	31673126	LIMK2
LIMK2PS	chrX	11722240	11723721	LIMK2PS
NM_014916	chr7	97736489	97834804	LMTK2
NM_001080434	chr19	48989029	49016446	LMTK3
NM_024652	chr15	101464837	101609053	LRRK1
NM_198578	chr12	40618933	40761567	LRRK2
NM_001135685	chr15	41796193	41805907	LTK
NM_001111097	chr8	56854418	56922669	LYN
NM_002446	chr19	40697938	40721199	MAP3K10
NM_002419	chr11	65365761	65381227	MAP3K11
NM_001193511	chr12	53874965	53881175	MAP3K12
NM_001242317	chr3	185003393	185200244	MAP3K13
NM_003188	chr6	91226219	91296602	MAP3K7
NM_001284230	chr14	71197096	71275888	MAP3K9
NM_139355	chr19	3778180	3785133	MATK
NM_006343	chr2	112656312	112786441	MERTK
NM_000245	chr7	116339138	116436178	MET
NM_001142497	chr16	74706401	74729655	MLKL
NM_001244937	chr3	49924739	49941042	MST1R
NM_001166280	chr9	113431184	113563268	MUSK
NM_001007792	chr1	156785621	156851434	NTRK1
NM_006180	chr9	87285663	87636352	NTRK2
NM_001012338	chr15	88420165	88799384	NTRK3
NM_006206	chr4	55124935	55161439	PDGFRA
NM_002609	chr5	149495325	149516610	PDGFRB
NM_001199649	chr8	141669564	141900836	PTK2
NM_004103	chr8	27255101	27316026	PTK2B
NM_005975	chr20	62160888	62168667	PTK6
NM_002821	chr6	43044226	43128619	PTK7
NM_002880	chr3	12626012	12660220	RAF1
RAF1P1	chr4	10256550	10258283	RAF1P1
NM_020630	chr10	43572706	43622202	RET
NM_003804	chr6	3077057	3113573	RIPK1
NM_003821	chr8	90770288	90802644	RIPK2
NM_006871	chr14	24805380	24809032	RIPK3
NM_020639	chr21	43160997	43187201	RIPK4
NM_005012	chr1	64240088	64644538	ROR1
NM_004560	chr9	94485943	94712245	ROR2
NM_002944	chr6	117609654	117746819	ROS1
NM_001005861	chr3	133876996	133969496	RYK
RYKP1	chr17	4125361	4128349	RYKP1
NM_005417	chr20	36012556	36031782	SRC
NM_003132	chr1	11114921	11120000	SRM
NM_018423	chr12	10772742	10787217	STYK1
NM_003177	chr9	93563961	93660842	SYK
NM_003215	chr4	48139432	48230631	TEC
NM_000459	chr9	27109588	27229230	TEK
NM_006285	chr9	35605616	35609739	TESK1
NM_007170	chr1	45810511	45923457	TESK2
NM_001130916	chr9	101867487	101911587	TGFBR1
NM_001024847	chr3	30648375	30733091	TGFBR2
NM_005424	chr1	43766742	43788393	TIE1
NM_001251902	chr17	7286245	7292403	TNK1
NM_005781	chr3	195591051	195615459	TNK2
NM_015978	chr1	74701135	75009666	TNNI3K
NM_003328	chr4	48069653	48136187	TXK
NM_003331	chr19	10461509	10489082	TYK2
NM_006293	chr15	41851455	41870474	TYRO3
TYRO3P	chr15	76551298	76553241	TYRO3P
NM_005433	chr18	724423	756827	YES1
YESP	chr22	26043108	26048002	YESP
NM_133646	chr2	173955759	174086258	ZAK
NM_001079	chr2	98340499	98355961	ZAP70

## Sheet: Grasso
name	chrom	cdsStart	cdsEnd	name2
NM_014855	chr7	4815261	4834026	AP5Z1
NM_000044	chrX	66764988	66943683	AR
NM_000489	chrX	76760355	77041755	ATRX
NM_001719	chr20	55743808	55841707	BMP7
NM_003655	chr17	77806954	77813213	CBX4
NM_000075	chr12	58142307	58145500	CDK4
NM_000497	chr8	143953772	143961236	CYP11B1
NM_005230	chr12	96588206	96661606	ELK3
NM_000123	chr13	103498190	103528351	ERCC5
NM_004104	chr17	80036213	80056106	FASN
NM_001161706	chr9	71650478	71715094	FXN
NM_001256468	chr10	76586170	76792380	KAT6B
NM_001291415	chrX	44732420	44971857	KDM6A
NM_001013836	chr7	1855427	2272583	MAD1L1
NM_001081640	chr8	48685668	48872743	PRKDC
NM_015048	chr12	122242637	122270562	SETD1B
NM_001145415	chr1	150898814	150937220	SETDB1
NM_001042749	chrX	123094409	123236505	STAG2
NM_005781	chr3	195591051	195615459	TNK2
NM_003395	chr1	228109164	228135676	WNT9A

## Sheet: Taylor
name	chrom	cdsStart	cdsEnd	name2
NM_014324	chr5	33987090	34008220	AMACR
NM_004333	chr7	140434396	140624503	BRAF
NM_004938	chr9	90112595	90323549	DAPK1
NM_018431	chr20	53092265	53267710	DOK5
NM_001973	chr1	205577070	205602000	ELK4
NM_001429	chr22	41488613	41576081	EP300
NM_004456	chr7	148504463	148581441	EZH2
NM_002467	chr8	128748839	128753204	MYC
NM_003743	chr2	24807345	24993570	NCOA1
NM_006540	chr8	71024266	71316020	NCOA2
NM_002859	chr12	120648241	120703574	PXN
NM_006325	chr12	131356616	131360826	RAN
NM_152756	chr5	38938022	39074510	RICTOR
NM_005983	chr5	36152364	36182133	SKP2
NM_000346	chr17	70117160	70122560	SOX9
NM_003177	chr9	93563961	93660842	SYK
NM_005781	chr3	195591051	195615459	TNK2

## Sheet: Asangani
name	chrom	cdsStart	cdsEnd	name2
NM_014299	chr19	15357846	15391262	BRD4

## Sheet: Arora
name	chrom	cdsStart	cdsEnd	name2
NM_000176	chr5	142657495	142783254	NR3C1

## Sheet: Schilsky
name	chrom	cdsStart	cdsEnd	name2
NM_007313	chr9	133589706	133761070	ABL1
NM_004304	chr2	29416089	30143525	ALK
NM_004327	chr22	23523147	23657709	BCR
NM_004333	chr7	140434396	140624503	BRAF
NM_000061	chrX	100604872	100630272	BTK
NM_201283	chr7	55086970	55224536	EGFR
NM_019063	chr2	42396751	42557347	EML4
NM_001289936	chr17	37855812	37884297	ERBB2
NM_000125	chr6	152129047	152420101	ESR1
NM_015850	chr8	38271145	38314964	FGFR1
NM_000141	chr10	123239370	123353331	FGFR2
NM_000142	chr4	1795661	1808989	FGFR3
NM_002011	chr5	176516603	176524677	FGFR4
NM_002019	chr13	28877303	29068980	FLT1
NM_004119	chr13	28578188	28674647	FLT3
NM_182925	chr5	180030191	180076545	FLT4
NM_002227	chr1	65300244	65351947	JAK1
NM_004972	chr9	5021987	5126791	JAK2
NM_000222	chr4	55524181	55604723	KIT
NM_002755	chr15	66679685	66782953	MAP2K1
NM_030662	chr19	4090595	4123872	MAP2K2
NM_000245	chr7	116339138	116436178	MET
NM_004958	chr1	11167541	11319466	MTOR
NM_006180	chr9	87285663	87636352	NTRK2
NM_006206	chr4	55124935	55161439	PDGFRA
NM_002609	chr5	149495325	149516610	PDGFRB
NM_020630	chr10	43572706	43622202	RET
NM_002944	chr6	117609654	117746819	ROS1
NM_005631	chr7	128828992	128852292	SMO
NM_000459	chr9	27109588	27229230	TEK
NM_000368	chr9	135771621	135804259	TSC1
NM_000548	chr16	2098616	2138611	TSC2

## Sheet: Deleted
name	chrom	cdsStart	cdsEnd	name2
NM_000314	chr10	89624226	89725229	PTEN
NM_000321	chr13	48877882	49056026	RB1
NM_003745	chr16	11348273	11350039	SOCS1
NM_015247	chr16	50775960	50835846	CYLD
NM_004360	chr16	68771194	68869444	CDH1
NM_000546	chr17	7572926	7579912	TP53
NM_003010	chr17	11924134	12047148	MAP2K4
NM_000267	chr17	29421944	29704695	NF1
NM_005359	chr18	48556582	48611411	SMAD4
NM_000455	chr19	1205797	1228434	STK11
NM_000251	chr2	47630205	47710367	MSH2
NM_000179	chr2	48010220	48034092	MSH6
NM_004449	chr21	39755324	39947624	ERG
TMPRSS2-ERG_wide	chr21	39947624	42838068	TMPRSS2-ERG_wide
TMPRSS2-ERG_small	chr21	40947624	41838068	TMPRSS2-ERG_small
NM_005656	chr21	42838068	42870060	TMPRSS2
NM_000268	chr22	29999544	30094589	NF2
NM_000249	chr3	37034840	37092337	MLH1
NM_032682	chr3	71008397	71247532	FOXP1
NM_012234	chr3	72427535	72495774	RYBP
NM_018130	chr3	72799434	72897491	SHQ1
NM_000077	chr9	21967750	21975132	CDKN2A
NM_021140	chrX	44732420	44971857	KDM6A
