# Supplementary material for: Whole-genome plasma sequencing reveals focal amplifications as a driving force in metastatic prostate cancer
Source: Nat Commun. 2016 Jun 22;7:12008. doi: 10.1038/ncomms12008 (PMC4917969; doi:10.1038/ncomms12008)
Supplement: Supplementary Data 3 — List of focally amplified regions called in at least two samples of ctDNA (one sample per patient) and TCGA samples, which do not contain a gene listed in Supplementary Data 2. [file ncomms12008-s4.xls]

## Sheet: Sheet2
Supplementary Data 3: List of focally amplified regions called in at least two samples of ctDNA (one sample per patient) and TCGA samples, which do not contain a gene listed in Supplementary Data 2.
Chromosome	Type	Start	End	Count	Score	GW_P	C_P	Comment
chr1	FocalGain	190371428	190645553	2	0.01	0.00107	5.57e-05
chr2	FocalGain	163453225	163995095	2	0.01	0.00107	5.72e-05
chr2	FocalGain	196798824	198670925	2	0.01	0.00107	5.72e-05
chr3	FocalGain	84444840	85220680	2	0.01	0.00107	0.000596
chr3	FocalGain	136539592	137024979	2	0.01	0.00107	0.000596
chr3	FocalGain	137047713	137555023	2	0.01	0.00107	0.000596
chr3	FocalGain	137561704	139144543	2	0.01	0.00107	0.000596
chr3	FocalGain	141349381	141755654	2	0.01	0.00107	0.000596
chr3	FocalGain	141756601	141817743	2	0.01	0.00107	0.000596
chr3	FocalGain	151703017	152749637	2	0.01	0.00107	0.000596
chr3	FocalGain	188146958	188543485	2	0.01	0.00107	0.000596
chr3	FocalGain	188543486	188716393	2	0.01	0.00107	0.000596
chr4	FocalGain	47476876	47685163	2	0.01	0.00107	3.08e-05
chr4	FocalGain	73976979	74215308	2	0.01	0.00107	3.08e-05
chr4	FocalGain	152025839	152178581	2	0.01	0.00107	3.08e-05
chr4	FocalGain	169744567	170126830	2	0.01	0.00107	3.08e-05
chr5	FocalGain	79588942	79612188	2	0.01	0.00107	0.000906
chr5	FocalGain	80789919	81744651	2	0.01	0.00107	0.000906
chr5	FocalGain	81744652	83333488	3	0.02	4.87e-05	3.06e-05
chr5	FocalGain	83333489	84234232	2	0.01	0.00107	0.000906
chr6	FocalGain	47623542	48381652	2	0.01	0.00107	5.41e-05
chr6	FocalGain	48393398	48415966	2	0.01	0.00107	5.41e-05
chr7	FocalGain	15168904	16373639	2	0.01	0.00107	0.000998
chr7	FocalGain	16373640	17799600	2	0.01	0.00107	0.000998
chr7	FocalGain	29791748	32585442	2	0.01	0.00107	0.000998
chr7	FocalGain	32585443	33235358	3	0.02	4.87e-05	3.13e-05
chr7	FocalGain	33235359	33633443	2	0.01	0.00107	0.000998
chr8	FocalGain	617667	1981934	2	0.01	0.00107	0.00859
chr8	FocalGain	1981935	2027162	3	0.02	4.87e-05	0.000698
chr8	FocalGain	2027163	2113792	2	0.01	0.00107	0.00859
chr8	FocalGain	29171284	29571058	2	0.01	0.00107	0.00859
chr8	FocalGain	32282730	32395386	2	0.01	0.00107	0.00859
chr8	FocalGain	32395387	32469121	3	0.02	4.87e-05	0.000698
chr8	FocalGain	32469122	33413731	2	0.01	0.00107	0.00859
chr8	FocalGain	38587043	38823511	2	0.01	0.00107	0.00859
chr8	FocalGain	38825563	39097516	2	0.01	0.00107	0.00859
chr8	FocalGain	39099737	39182095	2	0.01	0.00107	0.00859
chr8	FocalGain	39182096	39238450	3	0.02	4.87e-05	0.000698
chr8	FocalGain	39238451	39407967	4	0.03	1.72e-06	4.05e-05
chr8	FocalGain	39407968	39435904	3	0.02	4.87e-05	0.000698
chr8	FocalGain	39435905	39464434	2	0.01	0.00107	0.00859
chr8	FocalGain	42235208	42750786	2	0.01	0.00107	0.00859
chr8	FocalGain	42912616	43197480	2	0.01	0.00107	0.00859
chr8	FocalGain	49204049	49280360	2	0.01	0.00107	0.00859
chr8	FocalGain	49280361	49618808	3	0.02	4.87e-05	0.000698
chr8	FocalGain	49618809	50048143	2	0.01	0.00107	0.00859
chr8	FocalGain	50805411	51957730	2	0.01	0.00107	0.00859
chr8	FocalGain	51959409	52558086	2	0.01	0.00107	0.00859
chr8	FocalGain	52558087	53122577	2	0.01	0.00107	0.00859
chr8	FocalGain	54081271	54103170	2	0.01	0.00107	0.00859
chr8	FocalGain	54149389	54307558	2	0.01	0.00107	0.00859
chr8	FocalGain	73641498	73882861	2	0.01	0.00107	0.00859
chr8	FocalGain	81245003	81529201	2	0.01	0.00107	0.00859
chr8	FocalGain	81529202	82392409	3	0.02	4.87e-05	0.000698
chr8	FocalGain	82392410	82707981	4	0.03	1.72e-06	4.05e-05
chr8	FocalGain	82707982	82713823	3	0.02	4.87e-05	0.000698
chr8	FocalGain	82713824	84809501	2	0.01	0.00107	0.00859
chr8	FocalGain	84816972	85286713	2	0.01	0.00107	0.00859
chr8	FocalGain	86010655	86039906	2	0.01	0.00107	0.00859
chr8	FocalGain	86045390	86201872	2	0.01	0.00107	0.00859
chr8	FocalGain	124971455	125884833	2	0.01	0.00107	0.00859
chr8	FocalGain	125884834	125898257	3	0.02	4.87e-05	0.000698
chr8	FocalGain	125898258	126141533	2	0.01	0.00107	0.00859
chr8	FocalGain	127908177	128128856	2	0.01	0.00107	0.00859
chr8	FocalGain	128128857	128307797	3	0.02	4.87e-05	0.000698
chr8	FocalGain	128307798	128471471	2	0.01	0.00107	0.00859
chr9	FocalGain	96043151	96340817	2	0.01	0.00107	6.87e-05
chr10	FocalGain	99864674	99889852	2	0.01	0.00107	0.000836
chr10	FocalGain	126590090	126815483	2	0.01	0.00107	0.000836
chr10	FocalGain	126928396	127356354	2	0.01	0.00107	0.000836
chr10	FocalGain	127445877	127690909	2	0.01	0.00107	0.000836
chr11	FocalGain	65670510	65787804	2	0.01	0.00107	0.00135
chr11	FocalGain	66548936	66578770	2	0.01	0.00107	0.00135
chr11	FocalGain	66578771	66910826	3	0.02	4.87e-05	5.2e-05
chr11	FocalGain	66910827	66955001	2	0.01	0.00107	0.00135
chr11	FocalGain	66955002	66999143	3	0.02	4.87e-05	5.2e-05
chr11	FocalGain	66999144	67040692	4	0.03	1.72e-06	1.34e-06
chr11	FocalGain	67040693	67135846	5	0.04	4.95e-08	2.36e-08
chr11	FocalGain	67135847	67770619	4	0.03	1.72e-06	1.34e-06
chr11	FocalGain	67770620	67775100	3	0.02	4.87e-05	5.2e-05
chr11	FocalGain	67775101	68060103	4	0.03	1.72e-06	1.34e-06
chr11	FocalGain	68060104	68066033	3	0.02	4.87e-05	5.2e-05
chr11	FocalGain	68066034	68587171	4	0.03	1.72e-06	1.34e-06
chr11	FocalGain	68587172	68729545	3	0.02	4.87e-05	5.2e-05
chr11	FocalGain	68729546	68822233	2	0.01	0.00107	0.00135
chr11	FocalGain	94536850	94883246	2	0.01	0.00107	0.00135
chr11	FocalGain	129223581	132134728	2	0.01	0.00107	0.00135
chr12	FocalGain	16084286	16858557	2	0.01	0.00107	5.79e-05
chr12	FocalGain	110355142	110648646	2	0.01	0.00107	5.79e-05
chr13	FocalGain	19809389	20930001	2	0.01	0.00107	0.00321
chr13	FocalGain	21112935	21476316	2	0.01	0.00107	0.00321
chr13	FocalGain	30592713	31158331	2	0.01	0.00107	0.00321
chr13	FocalGain	60751471	61667210	2	0.01	0.00107	0.00321
chr13	FocalGain	108623603	108866237	2	0.01	0.00107	0.00321
chr13	FocalGain	108866238	110026693	2	0.01	0.00107	0.00321
chr13	FocalGain	110026694	110677388	3	0.02	4.87e-05	0.000175
chr13	FocalGain	110677389	111298400	3	0.02	4.87e-05	0.000175
chr13	FocalGain	111298401	111411278	4	0.03	1.72e-06	6.45e-06
chr13	FocalGain	111411279	111976844	4	0.03	1.72e-06	6.45e-06
chr13	FocalGain	111976845	112144379	3	0.02	4.87e-05	0.000175
chr13	FocalGain	112144380	112522480	2	0.01	0.00107	0.00321
chr14	FocalGain	102571934	102726067	2	0.01	0.00107	3.92e-05
chr15	FocalGain	23687685	23898178	2	0.01	0.00107	0.000112
chr15	FocalGain	23898179	25989344	3	0.02	4.87e-05	1.05e-06
chr15	FocalGain	25989345	25999606	2	0.01	0.00107	0.000112
chr16	FocalGain	34495228	34721715	2	0.01	0.00107	0.00508
chr16	FocalGain	46507665	47379995	5	0.04	4.95e-08	2.76e-07
chr16	FocalGain	47379996	47704760	4	0.03	1.72e-06	1.1e-05
chr16	FocalGain	47704761	48154097	5	0.04	4.95e-08	2.76e-07
chr16	FocalGain	48154098	48203263	6	0.05	1.19e-09	4.66e-09
chr16	FocalGain	48203264	48610728	4	0.03	1.72e-06	1.1e-05
chr16	FocalGain	48610729	48955060	3	0.02	4.87e-05	0.000292
chr16	FocalGain	48955061	48958148	2	0.01	0.00107	0.00508
chr16	FocalGain	48958149	49250092	3	0.02	4.87e-05	0.000292
chr16	FocalGain	49250093	49582833	4	0.03	1.72e-06	1.1e-05
chr16	FocalGain	49582834	50224383	3	0.02	4.87e-05	0.000292
chr16	FocalGain	50224384	50229916	2	0.01	0.00107	0.00508
chr16	FocalGain	54123417	55592750	2	0.01	0.00107	0.00508
chr16	FocalGain	66717843	67056678	2	0.01	0.00107	0.00508
chr17	FocalGain	10044288	10842919	2	0.01	0.00107	0.00451
chr17	FocalGain	17920054	18201878	2	0.01	0.00107	0.00451
chr17	FocalGain	18201879	18208334	2	0.01	0.00107	0.00451
chr17	FocalGain	18212614	19152101	2	0.01	0.00107	0.00451
chr17	FocalGain	19152102	19341383	3	0.02	4.87e-05	0.000294
chr17	FocalGain	19341384	19343264	2	0.01	0.00107	0.00451
chr17	FocalGain	19343265	19681648	3	0.02	4.87e-05	0.000294
chr17	FocalGain	19681649	19837535	2	0.01	0.00107	0.00451
chr17	FocalGain	19837536	21303007	3	0.02	4.87e-05	0.000294
chr17	FocalGain	21303008	21305392	2	0.01	0.00107	0.00451
chr17	FocalGain	44152557	44325292	2	0.01	0.00107	0.00451
chr17	FocalGain	46697758	46705164	2	0.01	0.00107	0.00451
chr17	FocalGain	46705165	46761522	3	0.02	4.87e-05	0.000294
chr17	FocalGain	46761523	47534574	3	0.02	4.87e-05	0.000294
chr17	FocalGain	47534575	47720736	2	0.01	0.00107	0.00451
chr17	FocalGain	47720737	48160223	2	0.01	0.00107	0.00451
chr17	FocalGain	75735417	75924617	2	0.01	0.00107	0.00451
chr18	FocalGain	3242995	3713722	2	0.01	0.00107	0.00546
chr18	FocalGain	6603954	11514126	2	0.01	0.00107	0.00546
chr18	FocalGain	11514127	12975406	3	0.02	4.87e-05	0.000275
chr18	FocalGain	12975407	13166832	4	0.03	1.72e-06	8.51e-06
chr18	FocalGain	13166833	14062284	3	0.02	4.87e-05	0.000275
chr18	FocalGain	14062285	14648457	2	0.01	0.00107	0.00546
chr18	FocalGain	55903721	56116725	2	0.01	0.00107	0.00546
chr18	FocalGain	56116726	56384051	3	0.02	4.87e-05	0.000275
chr18	FocalGain	56384052	56433313	2	0.01	0.00107	0.00546
chr18	FocalGain	56433314	56445170	3	0.02	4.87e-05	0.000275
chr18	FocalGain	56445171	56589016	2	0.01	0.00107	0.00546
chr19	FocalGain	37646745	37689733	2	0.01	0.00107	0.00149
chr19	FocalGain	50638498	50672156	2	0.01	0.00107	0.00149
chr19	FocalGain	51546521	51593160	2	0.01	0.00107	0.00149
chr19	FocalGain	56040803	56396115	2	0.01	0.00107	0.00149
chr19	FocalGain	56527345	56838068	2	0.01	0.00107	0.00149
chr19	FocalGain	56838787	56951008	2	0.01	0.00107	0.00149
chr19	FocalGain	56951009	56987172	3	0.02	4.87e-05	6.03e-05
chr19	FocalGain	56987173	57693084	2	0.01	0.00107	0.00149
chr19	FocalGain	58435557	58611723	2	0.01	0.00107	0.00149
chr20	FocalGain	6922046	6922737	2	0.01	0.00107	0.00034
chr20	FocalGain	6922810	7535796	2	0.01	0.00107	0.00034
chr20	FocalGain	13980798	14408090	2	0.01	0.00107	0.00034
chr21	FocalGain	15730587	16012887	3	0.02	4.87e-05	0.000598
chr21	FocalGain	16012888	19351268	2	0.01	0.00107	0.0106
chr21	FocalGain	21846722	23296504	2	0.01	0.00107	0.0106
chr21	FocalGain	24728353	25585379	2	0.01	0.00107	0.0106
chr22	FocalGain	25542403	25558189	2	0.01	0.00107	0.00121
chr22	FocalGain	45065866	45498909	2	0.01	0.00107	0.00121
chrX	FocalGain	62119884	62289785	2	0.01	0.00107	0.00289	AR proximity
chrX	FocalGain	62289786	62446242	3	0.02	4.87e-05	0.000154	AR proximity
chrX	FocalGain	62446243	62570875	4	0.03	1.72e-06	5.75e-06	AR proximity
chrX	FocalGain	62570876	63425562	5	0.04	4.95e-08	1.56e-07	AR proximity
chrX	FocalGain	63425563	63485845	4	0.03	1.72e-06	5.75e-06	AR proximity
chrX	FocalGain	63485846	63544603	4	0.03	1.72e-06	5.75e-06	AR proximity
chrX	FocalGain	63544604	63942882	4	0.03	1.72e-06	5.75e-06	AR proximity
chrX	FocalGain	63942883	63999250	5	0.04	4.95e-08	1.56e-07	AR proximity
chrX	FocalGain	63999251	64055816	6	0.05	1.19e-09	3.13e-09	AR proximity
chrX	FocalGain	64055817	64225308	7	0.06	2.41e-11	4.69e-11	AR proximity
chrX	FocalGain	64225309	64281857	7	0.06	2.41e-11	4.69e-11	AR proximity
chrX	FocalGain	64281858	64394820	6	0.05	1.19e-09	3.13e-09	AR proximity
chrX	FocalGain	64394821	64454977	5	0.04	4.95e-08	1.56e-07	AR proximity
chrX	FocalGain	64454978	64511461	6	0.05	1.19e-09	3.13e-09	AR proximity
chrX	FocalGain	64511462	64567865	7	0.06	2.41e-11	4.69e-11	AR proximity
chrX	FocalGain	64567866	64681684	8	0.07	4.24e-13	5.26e-13	AR proximity
chrX	FocalGain	64681685	64738034	9	0.08	5.55e-15	3.33e-15	AR proximity
chrX	FocalGain	64738035	64794496	9	0.08	5.55e-15	3.33e-15	AR proximity
chrX	FocalGain	64794497	64852290	10	0.09	2.22e-16	2.22e-16	AR proximity
chrX	FocalGain	64852291	64908742	11	0.1	2.22e-16	2.22e-16	AR proximity
chrX	FocalGain	64908743	64965092	10	0.09	2.22e-16	2.22e-16	AR proximity
chrX	FocalGain	64965093	65078739	9	0.08	5.55e-15	3.33e-15	AR proximity
chrX	FocalGain	65078740	65135737	9	0.08	5.55e-15	3.33e-15	AR proximity
chrX	FocalGain	65135738	65192678	10	0.09	2.22e-16	2.22e-16	AR proximity
chrX	FocalGain	65192679	65249029	11	0.1	2.22e-16	2.22e-16	AR proximity
chrX	FocalGain	65249030	65537783	10	0.09	2.22e-16	2.22e-16	AR proximity
chrX	FocalGain	65537784	65707532	9	0.08	5.55e-15	3.33e-15	AR proximity
chrX	FocalGain	65707533	65763890	9	0.08	5.55e-15	3.33e-15	AR proximity
chrX	FocalGain	65763891	65877767	10	0.09	2.22e-16	2.22e-16	AR proximity
chrX	FocalGain	65877768	65934568	9	0.08	5.55e-15	3.33e-15	AR proximity
chrX	FocalGain	65934569	65991643	7	0.06	2.41e-11	4.69e-11	AR proximity
chrX	FocalGain	65991644	66047998	6	0.05	1.19e-09	3.13e-09	AR proximity
chrX	FocalGain	66047999	66616983	2	0.01	0.00107	0.00289	AR proximity
chrX	FocalGain	67126354	67353183	2	0.01	0.00107	0.00289	AR proximity
chrX	FocalGain	67353184	67638636	3	0.02	4.87e-05	0.000154	AR proximity
chrX	FocalGain	67638637	67751707	4	0.03	1.72e-06	5.75e-06	AR proximity
chrX	FocalGain	67751708	67808262	4	0.03	1.72e-06	5.75e-06	AR proximity
chrX	FocalGain	67808263	67978420	3	0.02	4.87e-05	0.000154	AR proximity
chrX	FocalGain	67978421	68034851	4	0.03	1.72e-06	5.75e-06	AR proximity
chrX	FocalGain	68034852	68091201	4	0.03	1.72e-06	5.75e-06	AR proximity
chrX	FocalGain	68091202	68147552	4	0.03	1.72e-06	5.75e-06	AR proximity
chrX	FocalGain	68147553	68429644	3	0.02	4.87e-05	0.000154	AR proximity
chrX	FocalGain	68429645	68485995	2	0.01	0.00107	0.00289	AR proximity
chrX	FocalGain	68485996	68770248	3	0.02	4.87e-05	0.000154	AR proximity
chrX	FocalGain	68770249	69168935	2	0.01	0.00107	0.00289	AR proximity
chrX	FocalGain	69168936	69400855	2	0.01	0.00107	0.00289	AR proximity
chrX	FocalGain	154177254	154233604	2	0.01	0.00107	0.00289
