# Supplementary material for: Whole-genome plasma sequencing reveals focal amplifications as a driving force in metastatic prostate cancer
Source: Nat Commun. 2016 Jun 22;7:12008. doi: 10.1038/ncomms12008 (PMC4917969; doi:10.1038/ncomms12008)
Supplement: Supplementary Data 4 — List of genes within the identified regions in Supplementary Data 3. [file ncomms12008-s5.xls]

## Sheet: Sheet1
Supplementary Data 4: List of genes within the identified regions in Supplementary Data 3.
name	chrom	strand	txStart	txEnd	name2
NM_199051	chr1	0	190066796	190447012	BRINP3
NM_001317188	chr1	0	190066796	190445140	BRINP3
NR_110716	chr1	0	190447389	190450524	LINC01351
NR_110717	chr1	0	190447680	190450524	LINC01351
NR_033922	chr1	0	190594019	190770788	LOC440704
NM_033272	chr2	0	163227916	163695257	KCNH7
NM_173162	chr2	0	163279756	163695257	KCNH7
NR_110258	chr2	0	163625445	163654482	LOC101929570
NM_018897	chr2	0	196602426	196933536	DNAH7
NM_004226	chr2	0	196998306	197036336	STK17B
NM_020760	chr2	0	197063974	197457335	HECW2
NM_001304840	chr2	0	197063974	197226848	HECW2
NR_110225	chr2	0	197124747	197128928	LOC101927482
NR_110226	chr2	0	197124747	197128928	LOC101927482
NM_001080539	chr2	0	197504355	197597530	CCDC150
NR_034036	chr2	0	197565358	197577736	LOC100130452
NM_012086	chr2	0	197627755	197664492	GTF3C3
NM_001206774	chr2	0	197644812	197664492	GTF3C3
NM_213608	chr2	0	197669138	197675000	C2orf66
NM_024989	chr2	0	197697727	197791454	PGAP1
NM_001195144	chr2	0	197851385	198175521	ANKRD44
NM_153697	chr2	0	197964194	198175521	ANKRD44
NR_046837	chr2	0	198115581	198167243	ANKRD44-IT1
NM_012433	chr2	0	198256697	198299817	SF3B1
NM_001005526	chr2	0	198283520	198299817	SF3B1
NM_001308824	chr2	0	198283520	198299817	SF3B1
NM_001320818	chr2	0	198318146	198340033	COQ10B
NM_025147	chr2	0	198318146	198340033	COQ10B
NM_001320819	chr2	0	198318487	198340033	COQ10B
NM_001320820	chr2	0	198318487	198340033	COQ10B
NM_199440	chr2	0	198351307	198364998	HSPD1
NM_002156	chr2	0	198351307	198364640	HSPD1
NR_132787	chr2	0	198351511	198351627	SNORA105A
NR_132788	chr2	0	198351511	198351627	SNORA105B
NM_001202485	chr2	0	198364720	198418423	HSPE1-MOB4
NM_002157	chr2	0	198364720	198368187	HSPE1
NM_199482	chr2	0	198380294	198418423	MOB4
NM_015387	chr2	0	198380766	198418423	MOB4
NM_001100819	chr2	0	198380766	198418423	MOB4
NM_001204094	chr2	0	198381021	198418423	MOB4
NM_144629	chr2	0	198435526	198540584	RFTN2
NM_138395	chr2	0	198570027	198573114	MARS2
NM_033030	chr2	0	198591602	198650074	BOLL
NM_197970	chr2	0	198591602	198650938	BOLL
NM_001284362	chr2	0	198591602	198649734	BOLL
NM_001284361	chr2	0	198591602	198649734	BOLL
NM_001284358	chr2	0	198591602	198651036	BOLL
NM_006226	chr2	0	198669425	199014608	PLCL1
NR_033860	chr3	0	84687555	84918726	LINC00971
NM_001167675	chr3	0	85008132	86123579	CADM2
NM_001167674	chr3	0	85008132	86123579	CADM2
NR_132777	chr3	0	85111303	85111415	SNORA95
NM_001097599	chr3	0	136537860	136574734	SLC35G2
NM_025246	chr3	0	136537860	136574734	SLC35G2
NM_001097600	chr3	0	136537860	136574734	SLC35G2
NR_110177	chr3	0	136560817	136580905	NCK1-AS1
NR_110175	chr3	0	136560817	136580905	NCK1-AS1
NR_110176	chr3	0	136560817	136580905	NCK1-AS1
NM_006153	chr3	0	136581049	136670452	NCK1
NM_001291999	chr3	0	136581049	136670452	NCK1
NM_001190796	chr3	0	136649316	136670452	NCK1
NM_144717	chr3	0	136676706	136729926	IL20RB
NM_004189	chr3	0	137483133	137485172	SOX14
NR_109987	chr3	0	137490752	137499719	LINC01210
NM_001002026	chr3	0	137717657	137752494	CLDN18
NM_016369	chr3	0	137729005	137752494	CLDN18
NM_173543	chr3	0	137780826	137834451	DZIP1L
NM_001170538	chr3	0	137787824	137832322	DZIP1L
NM_016161	chr3	0	137842559	137851229	A4GNT
NM_016216	chr3	0	137879829	137893791	DBR1
NM_015396	chr3	0	137906089	138017228	ARMC8
NM_014154	chr3	0	137906089	137965729	ARMC8
NM_213654	chr3	0	137906089	137965729	ARMC8
NM_001267041	chr3	0	137906089	138017228	ARMC8
NM_001282342	chr3	0	137906089	138017228	ARMC8
NM_001267042	chr3	0	137906089	138017228	ARMC8
NM_178130	chr3	0	137980278	138048728	NME9
NM_012219	chr3	0	138066489	138124377	MRAS
NM_001252091	chr3	0	138066489	138124377	MRAS
NM_001252093	chr3	0	138067507	138124377	MRAS
NM_001085049	chr3	0	138067507	138124377	MRAS
NM_001252092	chr3	0	138067691	138124377	MRAS
NM_001252090	chr3	0	138067969	138124377	MRAS
NM_031913	chr3	0	138153414	138197256	ESYT3
NM_024491	chr3	0	138213180	138313225	CEP70
NM_001288967	chr3	0	138213180	138313225	CEP70
NM_001288964	chr3	0	138213180	138313225	CEP70
NM_001288965	chr3	0	138213180	138313225	CEP70
NM_001320598	chr3	0	138213180	138313225	CEP70
NM_001320599	chr3	0	138215765	138313225	CEP70
NM_001288966	chr3	0	138218725	138313225	CEP70
NM_001320600	chr3	0	138255760	138310798	CEP70
NM_001033030	chr3	0	138327541	138352213	FAIM
NM_001033031	chr3	0	138327541	138352213	FAIM
NM_001033032	chr3	0	138327541	138352213	FAIM
NM_018147	chr3	0	138327918	138352213	FAIM
NM_001256045	chr3	0	138371539	138426463	PIK3CB
NM_006219	chr3	0	138371539	138478201	PIK3CB
NR_121649	chr3	0	138654030	138662862	LINC01391
NM_023067	chr3	0	138663065	138665982	FOXL2
NM_001040061	chr3	0	138666075	138672830	FOXL2NB
NM_001134659	chr3	0	138722803	138725110	PRR23A
NM_001013650	chr3	0	138737872	138739768	PRR23B
NM_001134657	chr3	0	138760943	138763734	PRR23C
NR_026783	chr3	0	138823026	138844005	BPESC1
NR_027070	chr3	0	138951833	138952364	PISRT1
NM_020191	chr3	0	139062860	139075887	MRPS22
NM_004766	chr3	0	139076432	139108522	COPB2
NR_023350	chr3	0	139076432	139108522	COPB2
NR_121609	chr3	0	139108644	139302161	LOC100507291
NR_121608	chr3	0	139108644	139163446	LOC100507291
NM_014245	chr3	0	141457050	141465645	RNF7
NR_037702	chr3	0	141457050	141465645	RNF7
NR_037703	chr3	0	141457050	141465645	RNF7
NM_183237	chr3	0	141457050	141465645	RNF7
NM_001201370	chr3	0	141457050	141465645	RNF7
NM_139209	chr3	0	141497042	141535892	GRK7
NM_001679	chr3	0	141595469	141645382	ATP1B3
NM_001178139	chr3	0	141663269	141868386	TFDP2
NM_001178141	chr3	0	141663269	141747507	TFDP2
NM_001178142	chr3	0	141663269	141747507	TFDP2
NM_006286	chr3	0	141663269	141747507	TFDP2
NM_001178138	chr3	0	141663269	141868386	TFDP2
NM_001178140	chr3	0	141663269	141719229	TFDP2
NM_001178138	chr3	0	141663269	141868386	TFDP2
NM_001178139	chr3	0	141663269	141868386	TFDP2
NR_027037	chr3	0	151980404	151987415	MBNL1-AS1
NR_027038	chr3	0	151980404	151987415	MBNL1-AS1
NM_207292	chr3	0	151986256	152183569	MBNL1
NM_021038	chr3	0	151986256	152183569	MBNL1
NM_001314057	chr3	0	151986256	152183569	MBNL1
NM_207295	chr3	0	152017193	152183569	MBNL1
NM_207297	chr3	0	152017193	152183569	MBNL1
NM_207296	chr3	0	152017193	152183569	MBNL1
NM_207293	chr3	0	152017193	152183569	MBNL1
NM_207294	chr3	0	152017193	152183569	MBNL1
NR_132656	chr3	0	152057486	152058779	TMEM14EP
NM_002563	chr3	0	152552481	152559228	P2RY1
NM_001167672	chr3	0	187871660	188608460	LPP
NM_005578	chr3	0	187930720	188608460	LPP
NM_001167671	chr3	0	187943192	188608460	LPP
NR_046623	chr3	0	188280024	188286454	LPP-AS1
NR_029502	chr3	0	188406568	188406654	MIR28
NM_001167672	chr3	0	187871660	188608460	LPP
NM_005578	chr3	0	187930720	188608460	LPP
NM_001167671	chr3	0	187943192	188608460	LPP
NR_046873	chr3	0	188659503	188665428	TPRG1-AS1
NM_020453	chr4	0	47487409	47595503	ATP10D
NM_001278585	chr4	0	47596014	47840123	CORIN
NM_006587	chr4	0	47596014	47840123	CORIN
NM_001278586	chr4	0	47644851	47840123	CORIN
NR_107020	chr4	0	47654685	47654758	MIR8053
NM_198889	chr4	0	73939682	74124515	ANKRD17
NM_032217	chr4	0	73939682	74124515	ANKRD17
NM_001286771	chr4	0	73939682	74088831	ANKRD17
NM_015574	chr4	0	73939682	74124515	ANKRD17
NM_001128924	chr4	0	152041432	152096704	SH3D19
NM_001009555	chr4	0	152041432	152147660	SH3D19
NM_001243349	chr4	0	152041432	152149182	SH3D19
NM_001128923	chr4	0	152041432	152147660	SH3D19
NM_016081	chr4	0	169418216	169849608	PALLD
NM_001166108	chr4	0	169418216	169849608	PALLD
NM_001166109	chr4	0	169552767	169849608	PALLD
NM_001166110	chr4	0	169753155	169849608	PALLD
NM_032783	chr4	0	169908741	169931468	CBR4
NM_020870	chr4	0	170015406	170192249	SH3RF1
NR_004845	chr5	0	79594916	79596297	LOC644936
NM_001256736	chr5	0	80713178	81047072	SSBP2
NM_001256732	chr5	0	80713178	81047072	SSBP2
NM_012446	chr5	0	80713178	81047072	SSBP2
NM_001256733	chr5	0	80713178	81047072	SSBP2
NM_001256734	chr5	0	80713178	81047072	SSBP2
NM_001256735	chr5	0	80713178	81047072	SSBP2
NM_001131028	chr5	0	81267843	81551216	ATG10
NM_031482	chr5	0	81267843	81551216	ATG10
NM_001025	chr5	0	81569138	81574235	RPS23
NM_001017971	chr5	0	81575280	81614465	ATP6AP1L
NR_039773	chr5	0	82135973	82136043	MIR3977
NR_105016	chr5	0	82146683	82155655	LINC01338
NM_174909	chr5	0	82348664	82373272	TMEM167A
NR_003139	chr5	0	82360022	82360156	SCARNA18
NM_001318012	chr5	0	82373227	82649579	XRCC4
NM_022550	chr5	0	82373227	82649579	XRCC4
NM_003401	chr5	0	82373227	82649579	XRCC4
NM_022406	chr5	0	82373227	82649579	XRCC4
NM_001318013	chr5	0	82373227	82606888	XRCC4
NM_004385	chr5	0	82767492	82878122	VCAN
NM_001126336	chr5	0	82767492	82878122	VCAN
NM_001164097	chr5	0	82767492	82878122	VCAN
NM_001164098	chr5	0	82767492	82878122	VCAN
NM_001884	chr5	0	82934016	83016896	HAPLN1
NM_005711	chr5	0	83236413	83680685	EDIL3
NM_001278642	chr5	0	83236413	83680685	EDIL3
NM_005711	chr5	0	83236413	83680685	EDIL3
NM_001278642	chr5	0	83236413	83680685	EDIL3
NM_153839	chr6	0	47624325	47665533	ADGRF2
NM_153838	chr6	0	47666288	47689757	ADGRF4
NM_181744	chr6	0	47749774	47794116	OPN5
NR_033806	chr6	0	47754803	47794116	OPN5
NM_001013732	chr6	0	47845763	48036425	PTCHD4
NM_207499	chr6	0	47867344	48036425	PTCHD4
NM_001004320	chr7	0	15239942	15601640	AGMO
NM_005924	chr7	0	15650836	15726308	MEOX2
NR_134258	chr7	0	15707571	15721604	LOC105375166
NR_110094	chr7	0	15728002	15736517	MEOX2-AS1
NM_001101426	chr7	0	16127151	16460947	ISPD
NM_001101417	chr7	0	16127151	16460947	ISPD
NR_038947	chr7	0	16250110	16310229	ISPD-AS1
NR_038946	chr7	0	16250110	16310229	ISPD-AS1
NM_001101426	chr7	0	16127151	16460947	ISPD
NM_001101417	chr7	0	16127151	16460947	ISPD
NM_015464	chr7	0	16501105	16505474	SOSTDC1
NM_001195280	chr7	0	16566504	16621114	LRRC72
NM_020319	chr7	0	16639400	16685442	ANKMY2
NM_014038	chr7	0	16685758	16746148	BZW2
NM_001159767	chr7	0	16685758	16746148	BZW2
NR_027624	chr7	0	16685758	16746148	BZW2
NM_014399	chr7	0	16793350	16824161	TSPAN13
NM_006408	chr7	0	16832263	16844738	AGR2
NM_176813	chr7	0	16899029	16921613	AGR3
NM_001621	chr7	0	17338275	17385775	AHR
NR_110014	chr7	0	17414540	17506880	KCCAT333
NR_110015	chr7	0	17414540	17506880	KCCAT333
NR_110013	chr7	0	17503068	17598533	LOC101927630
NM_001080529	chr7	0	29846169	29956682	WIPF3
NM_001145513	chr7	0	29959718	30029734	SCRN1
NM_001145515	chr7	0	29959718	30029425	SCRN1
NM_001145514	chr7	0	29959718	30029905	SCRN1
NM_014766	chr7	0	29959718	30029425	SCRN1
NM_017946	chr7	0	30050198	30066417	FKBP14
NR_046478	chr7	0	30050198	30066417	FKBP14
NR_046479	chr7	0	30050198	30066417	FKBP14
NM_032639	chr7	0	30067976	30130359	PLEKHA8
NM_001197026	chr7	0	30067976	30124278	PLEKHA8
NM_001197027	chr7	0	30067976	30157961	PLEKHA8
NM_152793	chr7	0	30174551	30202381	MTURN
NM_147128	chr7	0	30323922	30407308	ZNRF2
NR_030319	chr7	0	30329409	30329506	MIR550A1
NR_037513	chr7	0	30329409	30329506	MIR550B1
NR_002186	chr7	0	30409665	30412410	DKFZP586I1420
NR_108081	chr7	0	30430500	30443670	LINC01176
NM_006092	chr7	0	30464142	30518393	NOD1
NM_001199816	chr7	0	30536236	30544457	GGCT
NM_001199815	chr7	0	30536236	30544457	GGCT
NM_001199817	chr7	0	30536236	30544457	GGCT
NM_024051	chr7	0	30536236	30544457	GGCT
NR_037669	chr7	0	30536236	30544457	GGCT
NR_038889	chr7	0	30587972	30617395	LOC401320
NM_001316772	chr7	0	30634350	30673648	GARS
NM_002047	chr7	0	30634508	30673648	GARS
NM_001202483	chr7	0	30691558	30722141	CRHR2
NM_001202482	chr7	0	30691558	30722141	CRHR2
NM_001202481	chr7	0	30691558	30739719	CRHR2
NM_001202475	chr7	0	30691558	30739719	CRHR2
NM_001883	chr7	0	30691558	30722141	CRHR2
NR_037598	chr7	0	30791750	30932002	INMT-FAM188B
NM_006774	chr7	0	30791750	30797218	INMT
NM_001199219	chr7	0	30791750	30797218	INMT
NM_032222	chr7	0	30811032	30932002	FAM188B
NM_198098	chr7	0	30951414	30965131	AQP1
NM_001185060	chr7	0	30960914	30965131	AQP1
NM_001185061	chr7	0	30961104	30965131	AQP1
NM_001185062	chr7	0	30961118	30965131	AQP1
NM_000823	chr7	0	31003635	31019146	GHRHR
NM_001199635	chr7	0	31092075	31151093	ADCYAP1R1
NM_001199636	chr7	0	31092075	31151093	ADCYAP1R1
NM_001199637	chr7	0	31092075	31151093	ADCYAP1R1
NM_001118	chr7	0	31092075	31151093	ADCYAP1R1
NM_022728	chr7	0	31377074	31380538	NEUROD6
NM_001257967	chr7	0	31553684	31693303	CCDC129
NR_047565	chr7	0	31556977	31693303	CCDC129
NM_001257968	chr7	0	31569288	31698334	CCDC129
NM_194300	chr7	0	31592615	31693303	CCDC129
NM_001145123	chr7	0	31726630	31748069	PPP1R17
NM_006658	chr7	0	31726630	31748069	PPP1R17
NM_001191059	chr7	0	31790792	32111048	PDE1C
NM_001191057	chr7	0	31790792	32110474	PDE1C
NM_001191058	chr7	0	31790792	32339016	PDE1C
NM_005020	chr7	0	31829206	32111045	PDE1C
NM_001191056	chr7	0	31829206	32110474	PDE1C
NR_038454	chr7	0	32496509	32498106	LOC100130673
NM_001139499	chr7	0	32524944	32534870	LSM5
NR_024466	chr7	0	32524944	32530475	LSM5
NM_001130710	chr7	0	32524944	32534870	LSM5
NM_012322	chr7	0	32524944	32530023	LSM5
NM_015060	chr7	0	32535037	32628353	AVL9
NM_015060	chr7	0	32535037	32628353	AVL9
NR_036680	chr7	0	32620552	32758780	DPY19L1P1
NR_003502	chr7	0	32767561	32769595	ZNRF2P1
NR_030320	chr7	0	32772592	32772689	MIR550A2
NR_037514	chr7	0	32772592	32772689	MIR550B2
NR_036501	chr7	0	32797897	32802536	LINC00997
NR_132360	chr7	0	32865913	32878356	DPY19L1P2
NM_015483	chr7	0	32907777	32931468	KBTBD2
NR_003500	chr7	0	32956426	32982782	RP9P
NM_007270	chr7	0	32997015	33046543	FKBP9
NM_001284341	chr7	0	32997015	33046543	FKBP9
NM_001284343	chr7	0	33019085	33046543	FKBP9
NM_001002009	chr7	0	33053724	33102409	NT5C3A
NM_016489	chr7	0	33053724	33080777	NT5C3A
NM_001166118	chr7	0	33053724	33080777	NT5C3A
NM_001002010	chr7	0	33053724	33102409	NT5C3A
NM_203288	chr7	0	33134409	33149002	RP9
NM_014451	chr7	0	33169151	33645680	BBS9
NM_198428	chr7	0	33169151	33645680	BBS9
NM_001033604	chr7	0	33169151	33645680	BBS9
NM_001033605	chr7	0	33169151	33645680	BBS9
NM_001033605	chr7	0	33169151	33645680	BBS9
NM_001033604	chr7	0	33169151	33645680	BBS9
NM_198428	chr7	0	33169151	33645680	BBS9
NM_014451	chr7	0	33169151	33645680	BBS9
NM_001303100	chr8	0	564736	681239	ERICH1
NM_207332	chr8	0	614199	681239	ERICH1
NR_073397	chr8	0	687604	1087777	ERICH1-AS1
NR_134292	chr8	0	688547	690374	LOC401442
NR_111948	chr8	0	1244293	1250823	LOC286083
NM_004745	chr8	0	1449531	1656642	DLGAP2
NM_001277161	chr8	0	1449531	1656642	DLGAP2
NR_103863	chr8	0	1513675	1569830	DLGAP2-AS1
NR_134303	chr8	0	1710128	1712750	LOC101927752
NR_134302	chr8	0	1710128	1711500	LOC101927752
NM_018941	chr8	0	1711869	1734736	CLN8
NR_037445	chr8	0	1749290	1749358	MIR3674
NR_030326	chr8	0	1765396	1765473	MIR596
NM_014629	chr8	0	1772141	1906807	ARHGEF10
NM_001308152	chr8	0	1772141	1906807	ARHGEF10
NM_001308153	chr8	0	1772141	1906807	ARHGEF10
NR_126346	chr8	0	1919562	1924610	KBTBD11-OT1
NM_014867	chr8	0	1922043	1955109	KBTBD11
NM_003970	chr8	0	1993157	2093380	MYOM2
NR_106983	chr8	0	2024668	2024720	MIR7160
NM_003970	chr8	0	1993157	2093380	MYOM2
NM_001394	chr8	0	29190578	29208267	DUSP4
NM_057158	chr8	0	29190578	29206322	DUSP4
NM_013962	chr8	0	31497267	32600770	NRG1
NR_047475	chr8	0	32298261	32300241	NRG1-IT3
NM_013962	chr8	0	31497267	32600770	NRG1
NM_001160002	chr8	0	32405727	32586136	NRG1
NM_013956	chr8	0	32405727	32622558	NRG1
NM_001160004	chr8	0	32405727	32622558	NRG1
NM_001160005	chr8	0	32405727	32600770	NRG1
NM_001160007	chr8	0	32405727	32586136	NRG1
NM_001160008	chr8	0	32405727	32618507	NRG1
NM_013964	chr8	0	32405727	32622558	NRG1
NM_004495	chr8	0	32405727	32586136	NRG1
NM_013957	chr8	0	32405727	32622558	NRG1
NM_013958	chr8	0	32405727	32600770	NRG1
NM_013960	chr8	0	32405727	32622558	NRG1
NM_001159995	chr8	0	32453343	32622558	NRG1
NM_001159999	chr8	0	32453343	32622558	NRG1
NM_001160001	chr8	0	32453343	32622558	NRG1
NM_013962	chr8	0	31497267	32600770	NRG1
NM_001160007	chr8	0	32405727	32586136	NRG1
NM_001160008	chr8	0	32405727	32618507	NRG1
NM_013964	chr8	0	32405727	32622558	NRG1
NM_001160004	chr8	0	32405727	32622558	NRG1
NM_013956	chr8	0	32405727	32622558	NRG1
NM_004495	chr8	0	32405727	32586136	NRG1
NM_013957	chr8	0	32405727	32622558	NRG1
NM_013958	chr8	0	32405727	32600770	NRG1
NM_013960	chr8	0	32405727	32622558	NRG1
NM_001160002	chr8	0	32405727	32586136	NRG1
NM_001160005	chr8	0	32405727	32600770	NRG1
NM_001160001	chr8	0	32453343	32622558	NRG1
NM_001159995	chr8	0	32453343	32622558	NRG1
NM_001159999	chr8	0	32453343	32622558	NRG1
NM_013959	chr8	0	32504250	32600770	NRG1
NM_001159996	chr8	0	32579350	32622558	NRG1
NM_032664	chr8	0	33228343	33330664	FUT10
NM_032509	chr8	0	33342684	33358778	MAK16
NM_001102401	chr8	0	33356026	33370703	TTI2
NM_025115	chr8	0	33356026	33370703	TTI2
NM_001265581	chr8	0	33356026	33370703	TTI2
NM_024787	chr8	0	33405271	33424646	RNF122
NM_001146216	chr8	0	38585703	38710546	TACC1
NM_006283	chr8	0	38644721	38710546	TACC1
NM_001122824	chr8	0	38644721	38710546	TACC1
NM_021623	chr8	0	38758752	38831430	PLEKHA2
NM_021623	chr8	0	38758752	38831430	PLEKHA2
NM_153692	chr8	0	38831667	38846181	HTRA4
NM_001024381	chr8	0	38846326	38854041	TM2D2
NM_031940	chr8	0	38846326	38854041	TM2D2
NM_078473	chr8	0	38846326	38854041	TM2D2
NM_001024380	chr8	0	38846326	38854041	TM2D2
NR_027638	chr8	0	38854504	38962779	ADAM9
NR_027639	chr8	0	38854504	38962779	ADAM9
NM_003816	chr8	0	38854504	38962779	ADAM9
NR_027878	chr8	0	38854504	38962779	ADAM9
NM_145004	chr8	0	38965047	39142436	ADAM32
NM_001313994	chr8	0	38965047	39142436	ADAM32
NM_145004	chr8	0	38965047	39142436	ADAM32
NM_001313994	chr8	0	38965047	39142436	ADAM32
NR_001448	chr8	0	39172181	39260375	ADAM5
NR_001448	chr8	0	39172181	39260375	ADAM5
NR_001448	chr8	0	39172181	39260375	ADAM5
NR_024107	chr8	0	39308563	39380508	ADAM3A
NR_001569	chr8	0	39308563	39380508	ADAM3A
NR_073423	chr8	0	39308563	39380508	ADAM3A
NR_024106	chr8	0	39308563	39380508	ADAM3A
NR_046245	chr8	0	39420630	39437653	LOC100130964
NR_046245	chr8	0	39420630	39437653	LOC100130964
NM_001190956	chr8	0	39442086	39469094	ADAM18
NM_014237	chr8	0	39442086	39587583	ADAM18
NM_001320313	chr8	0	39442086	39587583	ADAM18
NR_135201	chr8	0	39442086	39587583	ADAM18
NM_001135694	chr8	0	42249278	42263455	VDAC3
NM_005662	chr8	0	42249278	42263455	VDAC3
NM_006749	chr8	0	42273979	42397356	SLC20A2
NM_001257180	chr8	0	42273979	42358978	SLC20A2
NM_001257181	chr8	0	42273979	42396655	SLC20A2
NM_001135676	chr8	0	42396297	42408140	SMIM19
NM_138436	chr8	0	42396717	42408140	SMIM19
NM_001135674	chr8	0	42396764	42408140	SMIM19
NM_001135675	chr8	0	42396938	42408140	SMIM19
NM_000749	chr8	0	42552561	42592209	CHRNB3
NM_001199279	chr8	0	42607779	42623929	CHRNA6
NM_004198	chr8	0	42607779	42623929	CHRNA6
NM_199003	chr8	0	42691816	42698474	THAP1
NM_018105	chr8	0	42691816	42698474	THAP1
NM_001160224	chr8	0	42704779	42751866	RNF170
NM_001160223	chr8	0	42708437	42751866	RNF170
NM_030954	chr8	0	42708437	42751866	RNF170
NR_027668	chr8	0	42708437	42751866	RNF170
NR_027669	chr8	0	42708437	42751866	RNF170
NM_001160225	chr8	0	42708437	42751866	RNF170
NR_033698	chr8	0	42911441	42940932	FNTA
NM_002027	chr8	0	42911441	42940932	FNTA
NM_001277971	chr8	0	42948648	42978323	POMK
NM_032237	chr8	0	42948648	42978323	POMK
NM_152419	chr8	0	42995591	43057970	HGSNAT
NM_001005365	chr8	0	43147584	43218328	POTEA
NM_001002920	chr8	0	43147584	43218328	POTEA
NR_105002	chr8	0	49464126	49611069	LOC101929268
NR_105004	chr8	0	49532962	49536455	LOC101929217
NM_001142857	chr8	0	49627473	49647870	EFCAB1
NM_024593	chr8	0	49635952	49647870	EFCAB1
NR_024605	chr8	0	49635952	49647870	EFCAB1
NM_003068	chr8	0	49830238	49833999	SNAI2
NM_001256596	chr8	0	49966894	49988642	C8orf22
NM_001007176	chr8	0	49984899	49988642	C8orf22
NM_001256598	chr8	0	49984899	49988642	C8orf22
NM_001256597	chr8	0	49984899	49988642	C8orf22
NM_001287813	chr8	0	50822348	51706678	SNTG1
NM_018967	chr8	0	50824338	51706678	SNTG1
NM_001287814	chr8	0	50824338	51706678	SNTG1
NM_144651	chr8	0	52232136	52722005	PXDNL
NM_144651	chr8	0	52232136	52722005	PXDNL
NM_052937	chr8	0	52730134	52811746	PCMTD1
NM_001286783	chr8	0	52730134	52811746	PCMTD1
NM_001286782	chr8	0	52730134	52811746	PCMTD1
NM_014682	chr8	0	53023391	53322439	ST18
NR_134310	chr8	0	53106921	53112112	LOC101929341
NM_001282904	chr8	0	54138275	54164257	OPRK1
NM_001318497	chr8	0	54138275	54164257	OPRK1
NM_000912	chr8	0	54138275	54164257	OPRK1
NM_004770	chr8	0	73449625	73850584	KCNB2
NR_110656	chr8	0	73644279	73664078	LOC101926908
NM_001277145	chr8	0	81397853	81438500	ZBTB10
NM_001105539	chr8	0	81398447	81438500	ZBTB10
NM_023929	chr8	0	81398447	81438500	ZBTB10
NM_001033723	chr8	0	81540685	81787016	ZNF704
NM_018440	chr8	0	81880045	82024303	PAG1
NM_001444	chr8	0	82192717	82197012	FABP5
NM_002677	chr8	0	82352563	82359719	PMP2
NM_001080526	chr8	0	82370617	82373758	FABP9
NM_001442	chr8	0	82390731	82395473	FABP4
NM_001442	chr8	0	82390731	82395473	FABP4
NM_001105281	chr8	0	82437280	82443550	FABP12
NM_005536	chr8	0	82569150	82598589	IMPA1
NM_001144879	chr8	0	82569150	82598589	IMPA1
NM_001144878	chr8	0	82569150	82598589	IMPA1
NM_001010893	chr8	0	82605890	82607207	SLC10A5
NR_033193	chr8	0	82613565	82633539	ZFAND1
NR_033194	chr8	0	82613565	82633539	ZFAND1
NM_024699	chr8	0	82613565	82633539	ZFAND1
NR_033195	chr8	0	82613565	82633539	ZFAND1
NM_001170796	chr8	0	82613565	82633539	ZFAND1
NR_033196	chr8	0	82615148	82633539	ZFAND1
NM_001170797	chr8	0	82615148	82633539	ZFAND1
NM_152284	chr8	0	82644687	82671748	CHMP4C
NM_152837	chr8	0	82711817	82754521	SNX16
NM_152836	chr8	0	82711817	82754521	SNX16
NM_022133	chr8	0	82711817	82754521	SNX16
NM_152837	chr8	0	82711817	82754521	SNX16
NM_152836	chr8	0	82711817	82754521	SNX16
NM_022133	chr8	0	82711817	82754521	SNX16
NR_134295	chr8	0	83824338	83874159	LOC101927141
NR_122034	chr8	0	84315992	84321132	LINC01419
NM_001100393	chr8	0	85095452	85834078	RALYL
NM_001100392	chr8	0	85095452	85834078	RALYL
NM_173848	chr8	0	85095585	85834078	RALYL
NM_001287243	chr8	0	85095585	85834078	RALYL
NM_001100391	chr8	0	85097099	85834078	RALYL
NM_033402	chr8	0	86019322	86058314	LRRCC1
NM_033402	chr8	0	86019322	86058314	LRRCC1
NR_134311	chr8	0	86084311	86089276	LOC102723322
NM_001083588	chr8	0	86089618	86126753	E2F5
NM_001951	chr8	0	86089618	86126753	E2F5
NM_001083589	chr8	0	86099909	86126753	E2F5
NM_001293320	chr8	0	86126287	86132651	C8orf59
NM_001099671	chr8	0	86126287	86132651	C8orf59
NM_001099670	chr8	0	86126287	86132651	C8orf59
NM_001099672	chr8	0	86126287	86132651	C8orf59
NM_001099673	chr8	0	86126287	86132651	C8orf59
NR_120681	chr8	0	86129389	86132651	C8orf59
NM_198584	chr8	0	86157715	86196302	CA13
NM_001039112	chr8	0	124864226	125132302	FER1L6
NR_040044	chr8	0	124996377	125053023	FER1L6-AS1
NR_103547	chr8	0	125058311	125183763	FER1L6-AS2
NR_125420	chr8	0	125204931	125259639	LOC101927588
NM_194291	chr8	0	125323158	125384940	TMEM65
NM_017956	chr8	0	125463047	125465266	TRMT12
NR_108047	chr8	0	125474737	125486804	RNF139-AS1
NR_108048	chr8	0	125485048	125486595	RNF139-AS1
NM_007218	chr8	0	125487007	125500859	RNF139
NM_001146160	chr8	0	125500734	125551329	TATDN1
NR_027427	chr8	0	125500734	125551329	TATDN1
NM_032026	chr8	0	125500734	125551329	TATDN1
NM_001317890	chr8	0	125500735	125551329	TATDN1
NM_001317891	chr8	0	125500735	125551329	TATDN1
NM_001317889	chr8	0	125500735	125551329	TATDN1
NR_106903	chr8	0	125520755	125520817	MIR6844
NM_001311168	chr8	0	125551342	125562227	NDUFB9
NM_005005	chr8	0	125551342	125562227	NDUFB9
NM_001278645	chr8	0	125551342	125562227	NDUFB9
NM_001278646	chr8	0	125551342	125562227	NDUFB9
NM_014751	chr8	0	125563010	125740748	MTSS1
NM_001282974	chr8	0	125563010	125740748	MTSS1
NM_001282971	chr8	0	125563010	125740748	MTSS1
NR_039809	chr8	0	125834219	125834300	MIR4662B
NR_039806	chr8	0	125834226	125834293	MIR4662A
NR_027321	chr8	0	125954249	125963337	LINC00964
NM_152412	chr8	0	125985538	125991630	ZNF572
NR_134457	chr8	0	126009230	126010440	LOC105375744
NM_003129	chr8	0	126010719	126034525	SQLE
NM_014846	chr8	0	126036502	126104061	KIAA0196
NM_173685	chr8	0	126104082	126379367	NSMCE2
NR_045262	chr8	0	128025398	128033259	PCAT1
NR_119373	chr8	0	128084938	128094466	PCAT2
NR_109833	chr8	0	128092118	128104840	PRNCR1
NR_120364	chr8	0	128200030	128209872	CASC19
NR_108049	chr8	0	128219626	128231513	CCAT1
NR_117099	chr8	0	128256881	128404876	CASC21
NR_117100	chr8	0	128301920	128494384	CASC8
NR_117099	chr8	0	128256881	128404876	CASC21
NR_117100	chr8	0	128301920	128494384	CASC8
NR_109834	chr8	0	128412643	128414395	CCAT2
NM_001159542	chr8	0	128427856	128429441	POU5F1B
NR_024393	chr8	0	128455594	128494384	CASC8
NM_006648	chr9	0	95947211	96082854	WNK2
NM_001282394	chr9	0	95947211	96081655	WNK2
NM_001098808	chr9	0	96080480	96108696	C9orf129
NM_198841	chr9	0	96208781	96215874	FAM120AOS
NM_001286723	chr9	0	96213977	96294871	FAM120A
NM_001286722	chr9	0	96213977	96328397	FAM120A
NM_001286724	chr9	0	96213977	96293688	FAM120A
NM_014612	chr9	0	96213977	96328397	FAM120A
NM_005392	chr9	0	96338908	96441869	PHF2
NM_017580	chr10	0	126630691	126676005	ZRANB1
NM_001329	chr10	0	126676417	126849103	CTBP2
NM_001290215	chr10	0	126676417	126847384	CTBP2
NM_001290214	chr10	0	126676417	126849103	CTBP2
NM_001083914	chr10	0	126676417	126849624	CTBP2
NM_022802	chr10	0	126676417	126716453	CTBP2
NR_036178	chr10	0	126721351	126721439	MIR4296
NR_023362	chr10	0	127262939	127267014	TEX36-AS1
NM_001318133	chr10	0	127265090	127371713	TEX36
NM_001128202	chr10	0	127344262	127371713	TEX36
NR_110858	chr10	0	127408083	127452712	EDRF1
NR_110859	chr10	0	127408083	127452712	EDRF1
NM_015608	chr10	0	127408083	127452712	EDRF1
NM_001202438	chr10	0	127408083	127452712	EDRF1
NR_110857	chr10	0	127408083	127452712	EDRF1
NM_147191	chr10	0	127455026	127464390	MMP21
NM_000375	chr10	0	127477146	127511837	UROS
NR_039704	chr10	0	127508308	127508391	MIR4484
NM_078468	chr10	0	127512103	127525124	BCCIP
NM_016567	chr10	0	127512103	127542264	BCCIP
NM_078469	chr10	0	127512103	127531376	BCCIP
NM_018180	chr10	0	127524908	127569884	DHX32
NM_145235	chr10	0	127585107	127698161	FANK1
NR_102707	chr10	0	127660756	127661842	FANK1-AS1
NM_001135635	chr11	0	65684282	65686531	C11orf68
NM_031450	chr11	0	65684282	65686531	C11orf68
NM_006442	chr11	0	65686727	65689048	DRAP1
NM_152762	chr11	0	65713114	65727434	TSGA10IP
NM_005146	chr11	0	65729159	65747607	SART1
NM_001242484	chr11	0	65764015	65769637	EIF1AD
NM_001242485	chr11	0	65764015	65769637	EIF1AD
NM_001242481	chr11	0	65764015	65769637	EIF1AD
NM_001242482	chr11	0	65764015	65769637	EIF1AD
NM_001242483	chr11	0	65764015	65769637	EIF1AD
NM_001242486	chr11	0	65764015	65769637	EIF1AD
NM_032325	chr11	0	65764015	65769637	EIF1AD
NM_003860	chr11	0	65769549	65771617	BANF1
NM_001143985	chr11	0	65769549	65771617	BANF1
NM_001323	chr11	0	65779461	65780976	CST6
NM_053054	chr11	0	65784222	65793988	CATSPER1
NM_024650	chr11	0	66512206	66610987	C11orf80
NM_001302084	chr11	0	66512206	66610987	C11orf80
NM_024650	chr11	0	66512206	66610987	C11orf80
NM_001302084	chr11	0	66512206	66610987	C11orf80
NM_005133	chr11	0	66610882	66614003	RCE1
NM_001032279	chr11	0	66610882	66614003	RCE1
NM_001040716	chr11	0	66615996	66725847	PC
NM_022172	chr11	0	66615996	66675340	PC
NM_000920	chr11	0	66615996	66725847	PC
NM_024036	chr11	0	66624875	66627946	LRFN4
NR_036121	chr11	0	66701904	66701977	MIR3163
NM_001136485	chr11	0	66742753	66744479	C11orf86
NM_001318773	chr11	0	66790189	66818334	SYT12
NM_001177880	chr11	0	66790189	66818334	SYT12
NM_177963	chr11	0	66790815	66818334	SYT12
NM_001318775	chr11	0	66790815	66818334	SYT12
NR_106920	chr11	0	66813113	66813179	MIR6860
NM_014578	chr11	0	66824288	66839488	RHOD
NM_001300886	chr11	0	66824288	66839488	RHOD
NR_027473	chr11	0	66886739	67025550	KDM2A
NM_012308	chr11	0	66886739	67025550	KDM2A
NR_027473	chr11	0	66886739	67025550	KDM2A
NM_012308	chr11	0	66886739	67025550	KDM2A
NR_027473	chr11	0	66886739	67025550	KDM2A
NM_012308	chr11	0	66886739	67025550	KDM2A
NR_027473	chr11	0	66886739	67025550	KDM2A
NM_012308	chr11	0	66886739	67025550	KDM2A
NM_001256405	chr11	0	67007505	67025550	KDM2A
NM_001619	chr11	0	67033904	67054029	ADRBK1
NM_001619	chr11	0	67033904	67054029	ADRBK1
NM_207354	chr11	0	67056761	67069955	ANKRD13D
NR_030767	chr11	0	67056815	67069955	ANKRD13D
NM_017857	chr11	0	67070918	67080078	SSH3
NR_024469	chr11	0	67085309	67159158	LOC100130987
NM_001256870	chr11	0	67118235	67121067	POLD4
NR_046411	chr11	0	67118235	67121067	POLD4
NR_046412	chr11	0	67118235	67121067	POLD4
NR_046413	chr11	0	67118235	67121067	POLD4
NM_021173	chr11	0	67118235	67121067	POLD4
NM_001166212	chr11	0	67131638	67141648	CLCF1
NM_013246	chr11	0	67131638	67141206	CLCF1
NR_024469	chr11	0	67085309	67159158	LOC100130987
NM_001166212	chr11	0	67131638	67141648	CLCF1
NM_013246	chr11	0	67131638	67141206	CLCF1
NM_004584	chr11	0	67159422	67165883	RAD9A
NM_001243224	chr11	0	67160775	67165883	RAD9A
NM_206873	chr11	0	67165651	67169376	PPP1CA
NM_002708	chr11	0	67165651	67169376	PPP1CA
NM_001008709	chr11	0	67165651	67169376	PPP1CA
NM_198517	chr11	0	67171383	67177561	TBC1D10C
NM_001256508	chr11	0	67171383	67177561	TBC1D10C
NR_046266	chr11	0	67171446	67177561	TBC1D10C
NM_001166222	chr11	0	67183148	67193078	CARNS1
NM_020811	chr11	0	67183148	67193078	CARNS1
NM_003952	chr11	0	67195934	67202879	RPS6KB2
NM_005608	chr11	0	67202980	67205153	PTPRCAP
NM_001018070	chr11	0	67205517	67211292	CORO1B
NM_020441	chr11	0	67205517	67210983	CORO1B
NM_206997	chr11	0	67218771	67220200	GPR152
NM_001300896	chr11	0	67219885	67229246	CABP4
NM_145200	chr11	0	67222817	67229245	CABP4
NM_001300895	chr11	0	67222817	67229246	CABP4
NR_073411	chr11	0	67231818	67236748	TMEM134
NM_025124	chr11	0	67231818	67236748	TMEM134
NR_073409	chr11	0	67231818	67236748	TMEM134
NM_001078651	chr11	0	67231818	67236748	TMEM134
NM_001078650	chr11	0	67231818	67236748	TMEM134
NR_073413	chr11	0	67231818	67236748	TMEM134
NR_073412	chr11	0	67231818	67236748	TMEM134
NR_073410	chr11	0	67231818	67236748	TMEM134
NM_001302960	chr11	0	67250499	67258579	AIP
NM_003977	chr11	0	67250499	67258579	AIP
NM_001302959	chr11	0	67250986	67258579	AIP
NR_106810	chr11	0	67257715	67257786	MIR6752
NM_004910	chr11	0	67259238	67272843	PITPNM1
NM_001130848	chr11	0	67259238	67272843	PITPNM1
NR_073484	chr11	0	67273960	67275658	CDK2AP2
NM_005851	chr11	0	67273960	67276199	CDK2AP2
NM_001271849	chr11	0	67273960	67275658	CDK2AP2
NM_016366	chr11	0	67286417	67290899	CABP2
NM_001318496	chr11	0	67286417	67290899	CABP2
NM_000852	chr11	0	67351065	67354124	GSTP1
NR_130935	chr11	0	67370350	67374177	C11orf72
NM_007103	chr11	0	67374322	67380012	NDUFV1
NM_001166102	chr11	0	67374322	67380012	NDUFV1
NR_033791	chr11	0	67380994	67383135	DOC2GP
NM_181843	chr11	0	67395408	67397408	NUDT8
NM_001243750	chr11	0	67395409	67397408	NUDT8
NM_005995	chr11	0	67398773	67407031	TBX10
NM_080658	chr11	0	67410025	67418130	ACY3
NM_000695	chr11	0	67429632	67442102	ALDH3B2
NM_001031615	chr11	0	67429632	67448685	ALDH3B2
NR_024249	chr11	0	67559237	67572807	FAM86C2P
NM_030930	chr11	0	67758570	67771595	UNC93B1
NM_030930	chr11	0	67758570	67771595	UNC93B1
NM_001161473	chr11	0	67776016	67796749	ALDH3B1
NM_001290059	chr11	0	67777774	67796749	ALDH3B1
NM_001030010	chr11	0	67777774	67796749	ALDH3B1
NM_000694	chr11	0	67777774	67796749	ALDH3B1
NM_001290058	chr11	0	67777774	67796749	ALDH3B1
NM_002496	chr11	0	67798083	67804114	NDUFS8
NR_106963	chr11	0	67800330	67800389	MIR7113
NR_039840	chr11	0	67801363	67801448	MIR4691
NM_006019	chr11	0	67806461	67818366	TCIRG1
NM_006053	chr11	0	67810446	67818366	TCIRG1
NR_106811	chr11	0	67812260	67812424	MIR6753
NM_212469	chr11	0	67820325	67888858	CHKA
NM_001277	chr11	0	67820325	67888858	CHKA
NM_001300908	chr11	0	67922329	67981239	KMT5B
NM_017635	chr11	0	67922329	67980812	KMT5B
NM_001300907	chr11	0	67922329	67980812	KMT5B
NM_016028	chr11	0	67933185	67980784	KMT5B
NM_001300909	chr11	0	67933185	67981239	KMT5B
NM_001300913	chr11	0	68028802	68039469	C11orf24
NM_022338	chr11	0	68028802	68039469	C11orf24
NM_002335	chr11	0	68080076	68216743	LRP5
NM_001291902	chr11	0	68080076	68216743	LRP5
NM_018312	chr11	0	68228185	68382801	PPP6R3
NM_001164160	chr11	0	68228185	68382801	PPP6R3
NM_001164161	chr11	0	68228185	68382801	PPP6R3
NM_001164162	chr11	0	68228185	68382801	PPP6R3
NM_001164163	chr11	0	68228185	68382801	PPP6R3
NM_001164164	chr11	0	68228185	68382801	PPP6R3
NM_015973	chr11	0	68451942	68458643	GAL
NM_004923	chr11	0	68474907	68518988	MTL5
NM_001039656	chr11	0	68503599	68518988	MTL5
NM_001031847	chr11	0	68522087	68609399	CPT1A
NM_001876	chr11	0	68522350	68609399	CPT1A
NM_001031847	chr11	0	68522087	68609399	CPT1A
NM_001876	chr11	0	68522350	68609399	CPT1A
NM_181515	chr11	0	68658745	68671303	MRPL21
NM_181514	chr11	0	68658745	68671303	MRPL21
NM_002180	chr11	0	68671318	68708069	IGHMBP2
NM_198923	chr11	0	68747489	68748455	MRGPRD
NM_001098515	chr11	0	68771861	68780850	MRGPRF
NM_145015	chr11	0	68771861	68780850	MRGPRF
NR_120541	chr11	0	68779821	68785916	MRGPRF-AS1
NM_139075	chr11	0	68816349	68858072	TPCN2
NM_130847	chr11	0	94501507	94609918	AMOTL1
NM_001301007	chr11	0	94501507	94609918	AMOTL1
NM_016403	chr11	0	94695786	94706776	CWC15
NM_018039	chr11	0	94706844	94732676	KDM4D
NM_001161630	chr11	0	94758421	94760760	KDM4E
NM_032102	chr11	0	94800040	94804387	SRSF8
NR_103726	chr11	0	94800040	94804387	SRSF8
NM_015036	chr11	0	94822973	94865815	ENDOD1
NM_003658	chr11	0	129245880	129322174	BARX2
NR_120582	chr11	0	129482015	129487164	LINC01395
NM_138788	chr11	0	129685740	129729898	TMEM45B
NM_001143835	chr11	0	129733669	129765490	NFRKB
NM_006165	chr11	0	129733669	129762904	NFRKB
NM_199439	chr11	0	129769600	129817517	PRDM10
NM_020228	chr11	0	129769600	129872730	PRDM10
NM_199438	chr11	0	129769600	129817517	PRDM10
NM_199437	chr11	0	129769600	129872730	PRDM10
NR_024233	chr11	0	129872518	129875381	LINC00167
NR_024515	chr11	0	129939715	130014706	APLP2
NM_001142277	chr11	0	129939715	130014706	APLP2
NR_024516	chr11	0	129939715	130014706	APLP2
NM_001642	chr11	0	129939715	130014706	APLP2
NM_001142276	chr11	0	129939715	130014706	APLP2
NM_001142278	chr11	0	129939715	130014706	APLP2
NM_001243299	chr11	0	129940462	130014706	APLP2
NM_021978	chr11	0	130029681	130080257	ST14
NM_001301099	chr11	0	130096573	130184607	ZBTB44
NM_001301098	chr11	0	130096573	130184607	ZBTB44
NM_014155	chr11	0	130096573	130184607	ZBTB44
NM_007037	chr11	0	130274817	130298888	ADAMTS8
NM_139055	chr11	0	130318868	130346539	ADAMTS15
NR_107019	chr11	0	130536629	130536698	MIR8052
NM_001271983	chr11	0	130542850	130587247	C11orf44
NR_125383	chr11	0	130714087	130732005	LOC100507431
NR_125382	chr11	0	130736143	130740142	LOC103611081
NM_001301089	chr11	0	130745765	130786382	SNX19
NM_014758	chr11	0	130745765	130786382	SNX19
NM_001048209	chr11	0	131240370	132206716	NTM
NR_110140	chr11	0	131403750	131410761	LOC101929653
NR_126159	chr11	0	131532022	131533450	NTM-AS1
NM_001144059	chr11	0	131780711	132184961	NTM
NM_016522	chr11	0	131780711	132206716	NTM
NM_001144058	chr11	0	131780711	132206716	NTM
NM_015954	chr12	0	16064105	16190315	DERA
NM_001300779	chr12	0	16064105	16190315	DERA
NM_001170798	chr12	0	16341418	16430619	SLC15A5
NM_145792	chr12	0	16500075	16517344	MGST1
NR_048545	chr12	0	16500576	16517344	MGST1
NM_001260512	chr12	0	16500576	16517344	MGST1
NM_001260511	chr12	0	16500576	16517344	MGST1
NM_001267598	chr12	0	16500576	16530123	MGST1
NM_020300	chr12	0	16500576	16517344	MGST1
NM_145791	chr12	0	16500711	16517344	MGST1
NR_048547	chr12	0	16500711	16517344	MGST1
NM_145764	chr12	0	16506350	16517344	MGST1
NR_045013	chr12	0	16701305	16761148	LMO3
NR_045014	chr12	0	16701305	16761148	LMO3
NM_001243612	chr12	0	16701305	16758904	LMO3
NM_001243613	chr12	0	16701305	16760084	LMO3
NM_001001395	chr12	0	16701305	16761148	LMO3
NM_018640	chr12	0	16701305	16759536	LMO3
NM_001243609	chr12	0	16701305	16761148	LMO3
NM_001243610	chr12	0	16701305	16759734	LMO3
NM_001243611	chr12	0	16701305	16758313	LMO3
NR_045012	chr12	0	16701305	16761148	LMO3
NM_001143852	chr12	0	110338078	110355874	TCHP
NM_032300	chr12	0	110338322	110355874	TCHP
NM_001135214	chr12	0	110367606	110434194	GIT2
NM_057170	chr12	0	110367606	110434194	GIT2
NM_057169	chr12	0	110367606	110434194	GIT2
NM_001135213	chr12	0	110367606	110434194	GIT2
NM_014776	chr12	0	110367606	110434194	GIT2
NM_139201	chr12	0	110385866	110434194	GIT2
NM_033121	chr12	0	110437234	110477235	ANKRD13A
NM_207435	chr12	0	110478981	110505500	C12orf76
NM_001143779	chr12	0	110562139	110656600	IFT81
NM_014055	chr12	0	110562139	110656600	IFT81
NM_031473	chr12	0	110562139	110606250	IFT81
NR_027248	chr13	0	19836939	19919113	ANKRD26P3
NR_034026	chr13	0	19919188	19920889	LINC00421
NM_001271850	chr13	0	19997018	20012615	TPTE2
NM_199254	chr13	0	19997018	20110903	TPTE2
NR_073487	chr13	0	19997018	20110903	TPTE2
NR_073485	chr13	0	19997018	20135714	TPTE2
NM_130785	chr13	0	19997018	20110903	TPTE2
NR_073486	chr13	0	19997018	20077417	TPTE2
NM_001141968	chr13	0	19997018	20110903	TPTE2
NR_046988	chr13	0	20161257	20162630	LINC00350
NM_017520	chr13	0	20207787	20247599	MPHOSPH8
NR_003272	chr13	0	20248891	20357159	PSPC1
NR_044998	chr13	0	20248891	20357159	PSPC1
NM_001042414	chr13	0	20277008	20357159	PSPC1
NM_001142684	chr13	0	20397623	20437776	ZMYM5
NM_001039649	chr13	0	20411592	20437776	ZMYM5
NM_001039650	chr13	0	20411592	20437776	ZMYM5
NM_197968	chr13	0	20532809	20665984	ZMYM2
NM_003453	chr13	0	20532809	20665984	ZMYM2
NM_001190964	chr13	0	20532847	20665984	ZMYM2
NM_001190965	chr13	0	20532973	20665984	ZMYM2
NR_126380	chr13	0	20676839	20677369	LINC01072
NM_021954	chr13	0	20712394	20735183	GJA3
NM_004004	chr13	0	20761603	20767114	GJB2
NM_006783	chr13	0	20796100	20805372	GJB6
NM_001110220	chr13	0	20796100	20806534	GJB6
NM_001110221	chr13	0	20796100	20806534	GJB6
NM_001110219	chr13	0	20796100	20806534	GJB6
NM_001318493	chr13	0	21140954	21265576	IFT88
NM_006531	chr13	0	21140954	21265576	IFT88
NM_175605	chr13	0	21140954	21265576	IFT88
NR_134653	chr13	0	21140954	21265576	IFT88
NM_001318491	chr13	0	21140954	21265576	IFT88
NM_138284	chr13	0	21277481	21297237	IL17D
NM_001318939	chr13	0	21303069	21348097	EEF1AKMT1
NM_174928	chr13	0	21303069	21348097	EEF1AKMT1
NR_134934	chr13	0	21303069	21348097	EEF1AKMT1
NM_022459	chr13	0	21351467	21476913	XPO4
NR_046998	chr13	0	30677314	30683012	LINC00365
NM_032116	chr13	0	30776766	30881624	KATNAL1
NM_001014380	chr13	0	30776766	30881191	KATNAL1
NR_024464	chr13	0	30914402	30948051	LINC00426
NR_125771	chr13	0	30993575	30996381	LINC01058
NM_001313893	chr13	0	31032052	31191734	HMGB1
NM_002128	chr13	0	31032052	31040102	HMGB1
NM_001313892	chr13	0	31032052	31038464	HMGB1
NR_047022	chr13	0	60788480	60842238	LINC00434
NM_030794	chr13	0	60970590	61148013	TDRD3
NM_001146071	chr13	0	60970590	61148013	TDRD3
NM_001146070	chr13	0	60971426	61148013	TDRD3
NR_047003	chr13	0	61247088	61269934	LINC00378
NM_001098268	chr13	0	108859791	108870716	LIG4
NM_002312	chr13	0	108859791	108867130	LIG4
NM_206937	chr13	0	108859791	108867882	LIG4
NM_001098268	chr13	0	108859791	108870716	LIG4
NM_002312	chr13	0	108859791	108867130	LIG4
NM_206937	chr13	0	108859791	108867882	LIG4
NM_032859	chr13	0	108870762	108886603	ABHD13
NM_006573	chr13	0	108921976	108960832	TNFSF13B
NM_001145645	chr13	0	108921976	108960832	TNFSF13B
NM_015011	chr13	0	109248499	109860355	MYO16
NM_001198950	chr13	0	109281570	109860355	MYO16
NR_047700	chr13	0	109816252	109819651	MYO16-AS1
NR_126361	chr13	0	110053042	110053986	LINC00399
NR_103846	chr13	0	110380620	110382381	LINC00676
NM_003749	chr13	0	110406183	110438914	IRS2
NR_126387	chr13	0	110705631	110707299	LINC00396
NM_001845	chr13	0	110801304	110959504	COL4A1
NM_001303110	chr13	0	110843087	110959504	COL4A1
NM_001846	chr13	0	110959630	111165373	COL4A2
NR_107040	chr13	0	110993304	110993376	MIR8073
NM_001267044	chr13	0	111108743	111115634	COL4A2-AS2
NR_046583	chr13	0	111154922	111160526	COL4A2-AS1
NM_017817	chr13	0	111175412	111214084	RAB20
NR_040104	chr13	0	111267806	111292342	CARKD
NR_040103	chr13	0	111267806	111292342	CARKD
NM_001242883	chr13	0	111267806	111292342	CARKD
NM_001242882	chr13	0	111267806	111292342	CARKD
NM_001242881	chr13	0	111267930	111292342	CARKD
NM_018210	chr13	0	111267930	111292342	CARKD
NM_024537	chr13	0	111293756	111358527	CARS2
NM_024537	chr13	0	111293756	111358527	CARS2
NM_198217	chr13	0	111364969	111373421	ING1
NM_198219	chr13	0	111365609	111373421	ING1
NM_198218	chr13	0	111365609	111373421	ING1
NM_005537	chr13	0	111367358	111373421	ING1
NM_001267728	chr13	0	111367783	111373421	ING1
NR_135280	chr13	0	111462022	111465431	LINC00567
NR_027701	chr13	0	111516333	111522655	LINC00346
NM_017664	chr13	0	111530886	111567454	ANKRD10
NR_104587	chr13	0	111530886	111567454	ANKRD10
NM_001286721	chr13	0	111545038	111567454	ANKRD10
NR_104586	chr13	0	111545038	111567454	ANKRD10
NR_126378	chr13	0	111618373	111642949	LINC00431
NR_120415	chr13	0	111748184	111758237	LINC00368
NR_046667	chr13	0	111766158	111768025	ARHGEF7-AS2
NM_001320852	chr13	0	111766965	111958081	ARHGEF7
NM_001113512	chr13	0	111766965	111947542	ARHGEF7
NM_001113511	chr13	0	111766965	111947542	ARHGEF7
NM_145735	chr13	0	111766965	111947542	ARHGEF7
NR_046516	chr13	0	111796651	111800912	ARHGEF7-AS1
NR_120398	chr13	0	111800543	111805924	LOC101060553
NM_001320851	chr13	0	111805993	111958081	ARHGEF7
NM_003899	chr13	0	111806060	111958081	ARHGEF7
NM_001113513	chr13	0	111839172	111958081	ARHGEF7
NM_001320853	chr13	0	111855393	111958081	ARHGEF7
NM_001320854	chr13	0	111893491	111947542	ARHGEF7
NM_001303133	chr13	0	111968531	111996594	TEX29
NM_152324	chr13	0	111972990	111996594	TEX29
NM_001303133	chr13	0	111968531	111996594	TEX29
NM_152324	chr13	0	111972990	111996594	TEX29
NM_001017963	chr14	0	102547074	102606086	HSP90AA1
NM_001242414	chr14	0	102606188	102676867	WDR20
NR_038354	chr14	0	102606188	102676867	WDR20
NM_001320130	chr14	0	102606188	102690010	WDR20
NM_001242418	chr14	0	102606188	102676867	WDR20
NM_181308	chr14	0	102606188	102676867	WDR20
NM_144574	chr14	0	102606188	102676867	WDR20
NM_001242416	chr14	0	102606188	102690010	WDR20
NM_001242417	chr14	0	102606188	102676867	WDR20
NM_001242415	chr14	0	102606188	102681341	WDR20
NM_181291	chr14	0	102606188	102690010	WDR20
NR_073540	chr14	0	102690833	102706958	MOK
NM_001272011	chr14	0	102695157	102771537	MOK
NR_073543	chr14	0	102695157	102706958	MOK
NR_073542	chr14	0	102695157	102706958	MOK
NR_073541	chr14	0	102695157	102706958	MOK
NM_014226	chr14	0	102695157	102771537	MOK
NM_001304388	chr15	0	23684532	23692390	GOLGA6L2
NR_039731	chr15	0	23807208	23807278	MIR4508
NM_005664	chr15	0	23810453	23813166	MKRN3
NM_019066	chr15	0	23888695	23892993	MAGEL2
NM_002487	chr15	0	23930553	23932450	NDN
NR_126392	chr15	0	24220293	24333301	PWRN4
NR_026647	chr15	0	24409925	24415053	PWRN2
NR_130780	chr15	0	24686273	24693114	PWRN3
NR_026646	chr15	0	24803303	24832926	PWRN1
NM_018958	chr15	0	24920540	24928593	NPAP1
NM_022808	chr15	0	25068793	25223729	SNRPN
NM_022807	chr15	0	25068793	25223729	SNRPN
NM_022806	chr15	0	25068793	25223729	SNRPN
NM_022805	chr15	0	25101697	25223729	SNRPN
NM_022804	chr15	0	25200069	25213976	SNURF
NM_005678	chr15	0	25200134	25223729	SNURF
NM_003097	chr15	0	25200134	25223729	SNRPN
NR_001293	chr15	0	25227140	25227215	SNORD107
NR_022011	chr15	0	25227140	25228937	PWARSN
NR_022008	chr15	0	25230006	25233379	PWAR5
NR_001294	chr15	0	25230246	25230313	SNORD64
NR_001292	chr15	0	25232071	25232140	SNORD108
NR_001295	chr15	0	25287120	25287187	SNORD109A
NR_001289	chr15	0	25287120	25287187	SNORD109B
NR_003316	chr15	0	25296622	25296719	SNORD116-1
NR_003317	chr15	0	25299355	25299452	SNORD116-2
NR_003324	chr15	0	25302005	25302102	SNORD116-9
NR_003318	chr15	0	25302005	25302102	SNORD116-3
NR_003319	chr15	0	25304683	25304781	SNORD116-4
NR_003322	chr15	0	25307478	25307575	SNORD116-7
NR_003320	chr15	0	25307478	25307575	SNORD116-5
NR_003321	chr15	0	25310171	25310269	SNORD116-6
NR_003317	chr15	0	25310171	25310269	SNORD116-2
NR_003322	chr15	0	25312933	25313030	SNORD116-7
NR_003320	chr15	0	25312933	25313030	SNORD116-5
NR_003323	chr15	0	25315577	25315674	SNORD116-8
NR_003324	chr15	0	25318252	25318349	SNORD116-9
NR_003318	chr15	0	25318252	25318349	SNORD116-3
NR_003325	chr15	0	25319259	25319363	SNORD116-10
NR_003326	chr15	0	25321074	25321168	SNORD116-11
NR_003327	chr15	0	25322196	25322290	SNORD116-12
NR_003328	chr15	0	25324203	25324297	SNORD116-13
NR_003329	chr15	0	25325287	25325381	SNORD116-14
NR_003330	chr15	0	25326432	25326526	SNORD116-15
NR_003331	chr15	0	25327913	25328007	SNORD116-16
NR_003332	chr15	0	25328733	25328827	SNORD116-17
NR_001290	chr15	0	25328733	25328827	SNORD116-19
NR_003333	chr15	0	25330530	25330624	SNORD116-18
NR_003332	chr15	0	25331672	25331766	SNORD116-17
NR_001290	chr15	0	25331672	25331766	SNORD116-19
NR_003334	chr15	0	25332807	25332901	SNORD116-20
NR_003335	chr15	0	25333949	25334043	SNORD116-21
NR_003336	chr15	0	25335068	25335162	SNORD116-22
NR_003337	chr15	0	25336931	25337025	SNORD116-23
NR_003338	chr15	0	25339182	25339276	SNORD116-24
NR_003339	chr15	0	25342808	25342902	SNORD116-25
NR_003340	chr15	0	25344644	25344742	SNORD116-26
NR_003341	chr15	0	25346720	25346814	SNORD116-27
NR_003361	chr15	0	25349787	25349880	SNORD116-28
NR_003360	chr15	0	25351666	25351751	SNORD116-29
NR_047032	chr15	0	25353414	25353499	SNORD116-30
NR_023915	chr15	0	25361691	25367623	IPW
NR_022009	chr15	0	25380788	25383200	PWAR1
NR_001291	chr15	0	25415869	25415951	SNORD115-1
NR_003294	chr15	0	25417781	25417863	SNORD115-2
NR_003295	chr15	0	25420073	25420155	SNORD115-3
NR_003296	chr15	0	25421978	25422060	SNORD115-4
NR_003297	chr15	0	25423884	25423966	SNORD115-5
NR_003304	chr15	0	25423887	25423966	SNORD115-12
NR_003302	chr15	0	25423887	25423966	SNORD115-10
NR_003301	chr15	0	25423887	25423966	SNORD115-9
NR_003298	chr15	0	25425643	25425725	SNORD115-6
NR_003299	chr15	0	25427531	25427613	SNORD115-7
NR_003300	chr15	0	25429452	25429534	SNORD115-8
NR_003304	chr15	0	25430777	25430859	SNORD115-12
NR_003302	chr15	0	25430777	25430859	SNORD115-10
NR_003301	chr15	0	25430777	25430859	SNORD115-9
NR_003297	chr15	0	25430780	25430859	SNORD115-5
NR_003302	chr15	0	25432682	25432763	SNORD115-10
NR_003358	chr15	0	25434560	25434642	SNORD115-43
NR_003344	chr15	0	25434560	25434642	SNORD115-29
NR_003351	chr15	0	25434560	25434642	SNORD115-36
NR_003303	chr15	0	25434560	25434642	SNORD115-11
NR_003304	chr15	0	25436562	25436644	SNORD115-12
NR_003302	chr15	0	25436562	25436644	SNORD115-10
NR_003301	chr15	0	25436562	25436644	SNORD115-9
NR_003297	chr15	0	25436565	25436644	SNORD115-5
NR_003305	chr15	0	25438467	25438549	SNORD115-13
NR_003306	chr15	0	25440067	25440148	SNORD115-14
NR_003308	chr15	0	25444594	25444676	SNORD115-16
NR_003311	chr15	0	25446469	25446551	SNORD115-19
NR_003310	chr15	0	25446469	25446551	SNORD115-18
NR_003309	chr15	0	25446469	25446551	SNORD115-17
NR_003311	chr15	0	25448373	25448455	SNORD115-19
NR_003310	chr15	0	25448373	25448455	SNORD115-18
NR_003309	chr15	0	25448373	25448455	SNORD115-17
NR_003311	chr15	0	25449503	25449585	SNORD115-19
NR_003310	chr15	0	25449503	25449585	SNORD115-18
NR_003309	chr15	0	25449503	25449585	SNORD115-17
NR_003313	chr15	0	25451408	25477615	SNORD115-21
NR_003312	chr15	0	25451408	25451490	SNORD115-20
NR_003307	chr15	0	25451408	25477615	SNORD115-15
NR_003314	chr15	0	25455064	25455146	SNORD115-22
NR_022010	chr15	0	25456838	25457180	PWAR4
NR_003315	chr15	0	25456942	25457024	SNORD115-23
NR_003495	chr15	0	25458805	25458876	SNORD115-24
NR_003342	chr15	0	25460687	25460769	SNORD115-25
NR_003343	chr15	0	25463763	25463845	SNORD115-26
NR_003496	chr15	0	25465649	25465725	SNORD115-27
NR_003497	chr15	0	25467500	25467574	SNORD115-28
NR_003358	chr15	0	25468392	25468474	SNORD115-43
NR_003344	chr15	0	25468392	25468474	SNORD115-29
NR_003351	chr15	0	25468392	25468474	SNORD115-36
NR_003303	chr15	0	25468392	25468474	SNORD115-11
NR_003345	chr15	0	25470349	25470431	SNORD115-30
NR_003346	chr15	0	25472255	25472337	SNORD115-31
NR_003347	chr15	0	25474113	25474195	SNORD115-32
NR_003348	chr15	0	25475984	25476066	SNORD115-33
NR_003349	chr15	0	25477533	25477615	SNORD115-34
NR_003350	chr15	0	25479393	25479475	SNORD115-35
NR_003358	chr15	0	25481231	25481313	SNORD115-43
NR_003344	chr15	0	25481231	25481313	SNORD115-29
NR_003303	chr15	0	25481231	25481313	SNORD115-11
NR_003351	chr15	0	25481231	25481313	SNORD115-36
NR_003352	chr15	0	25483132	25483214	SNORD115-37
NR_003353	chr15	0	25484984	25485066	SNORD115-38
NR_003354	chr15	0	25486892	25486974	SNORD115-39
NR_003355	chr15	0	25488760	25488842	SNORD115-40
NR_003356	chr15	0	25490624	25490706	SNORD115-41
NR_003302	chr15	0	25492491	25492573	SNORD115-10
NR_003357	chr15	0	25492491	25492573	SNORD115-42
NR_003351	chr15	0	25494344	25494426	SNORD115-36
NR_003344	chr15	0	25494344	25494426	SNORD115-29
NR_003303	chr15	0	25494344	25494426	SNORD115-11
NR_003358	chr15	0	25494344	25494426	SNORD115-43
NR_003359	chr15	0	25496005	25496087	SNORD115-44
NR_003498	chr15	0	25509673	25509726	SNORD115-45
NR_047033	chr15	0	25511737	25511808	SNORD115-46
NR_003499	chr15	0	25513663	25513696	SNORD115-47
NR_003362	chr15	0	25514929	25515005	SNORD115-48
NR_001295	chr15	0	25523489	25523556	SNORD109A
NR_001289	chr15	0	25523489	25523556	SNORD109B
NM_000462	chr15	0	25582395	25684175	UBE3A
NM_130839	chr15	0	25582395	25684175	UBE3A
NM_130838	chr15	0	25582395	25650653	UBE3A
NM_024490	chr15	0	25923859	26108349	ATP10A
NM_024490	chr15	0	25923859	26108349	ATP10A
NR_027080	chr16	0	34597786	34626084	LINC01566
NR_027079	chr16	0	34597901	34624955	LINC01566
NR_026980	chr16	0	34711784	34714967	FRG2DP
NR_026556	chr16	0	46503248	46603009	ANKRD26P1
NM_024745	chr16	0	46614467	46655311	SHCBP1
NM_018206	chr16	0	46693588	46723144	VPS35
NR_037620	chr16	0	46723557	46732306	ORC6
NM_014321	chr16	0	46723557	46732306	ORC6
NM_001308301	chr16	0	46736193	46797158	MYLK3
NM_182493	chr16	0	46736193	46782221	MYLK3
NM_001001436	chr16	0	46835958	46865074	C16orf87
NM_133443	chr16	0	46918291	46965209	GPT2
NM_001142466	chr16	0	46919025	46965209	GPT2
NM_005880	chr16	0	46989273	47007625	DNAJA2
NM_001201477	chr16	0	47115430	47177936	NETO2
NM_018092	chr16	0	47115430	47177936	NETO2
NR_110903	chr16	0	47177978	47196657	ITFG1-AS1
NR_110904	chr16	0	47177978	47196657	ITFG1-AS1
NM_001305002	chr16	0	47188298	47495185	ITFG1
NM_030790	chr16	0	47188298	47495185	ITFG1
NM_030790	chr16	0	47188298	47495185	ITFG1
NM_001305002	chr16	0	47188298	47495185	ITFG1
NM_001031835	chr16	0	47495209	47735434	PHKB
NM_000293	chr16	0	47495209	47735434	PHKB
NM_001031835	chr16	0	47495209	47735434	PHKB
NM_000293	chr16	0	47495209	47735434	PHKB
NR_110649	chr16	0	47883224	47921041	LOC100507534
NR_110650	chr16	0	47892491	47942342	LOC101927132
NM_033226	chr16	0	48116883	48180681	ABCC12
NM_033226	chr16	0	48116883	48180681	ABCC12
NM_032583	chr16	0	48200821	48269088	ABCC11
NM_145186	chr16	0	48200821	48269088	ABCC11
NM_033151	chr16	0	48200821	48266182	ABCC11
NM_032583	chr16	0	48200821	48269088	ABCC11
NM_145186	chr16	0	48200821	48269088	ABCC11
NM_033151	chr16	0	48200821	48266182	ABCC11
NR_039639	chr16	0	48274602	48420559	MIR548AE2
NM_031490	chr16	0	48278077	48387890	LONP2
NM_001300948	chr16	0	48278077	48387890	LONP2
NR_039970	chr16	0	48344528	48658037	MIR5095
NR_040677	chr16	0	48389595	48396910	LOC100507577
NM_001006610	chr16	0	48394445	48399784	SIAH1
NM_003031	chr16	0	48394453	48419229	SIAH1
NM_153029	chr16	0	48572636	48644120	N4BP1
NR_039970	chr16	0	48344528	48658037	MIR5095
NM_153029	chr16	0	48572636	48644120	N4BP1
NM_004352	chr16	0	49311828	49315742	CBLN1
NM_144602	chr16	0	49407718	49433342	C16orf78
NM_015069	chr16	0	49524514	49856649	ZNF423
NM_001271620	chr16	0	49524514	49891830	ZNF423
NM_015069	chr16	0	49524514	49856649	ZNF423
NM_001271620	chr16	0	49524514	49891830	ZNF423
NM_153261	chr16	0	50059116	50070999	CNEP1R1
NM_001281789	chr16	0	50059116	50070999	CNEP1R1
NR_104043	chr16	0	50059116	50070999	CNEP1R1
NR_104042	chr16	0	50059116	50070999	CNEP1R1
NM_182922	chr16	0	50099880	50139375	HEATR3
NM_001040285	chr16	0	50186828	50269219	PAPD5
NM_001040284	chr16	0	50186828	50269219	PAPD5
NM_001040285	chr16	0	50186828	50269219	PAPD5
NM_001040284	chr16	0	50186828	50269219	PAPD5
NM_001080432	chr16	0	53737874	54148379	FTO
NR_126340	chr16	0	54279456	54304791	LOC100996338
NM_024336	chr16	0	54317211	54320378	IRX3
NR_134923	chr16	0	54399918	54404611	LOC100996345
NR_134922	chr16	0	54399918	54404370	LOC100996345
NR_134924	chr16	0	54399918	54404370	LOC100996345
NR_134971	chr16	0	54881161	54882145	LOC101927480
NR_110454	chr16	0	54952776	54962690	CRNDE
NR_034106	chr16	0	54952776	54962690	CRNDE
NR_034105	chr16	0	54952776	54963101	CRNDE
NM_001308963	chr16	0	54952776	54962690	CRNDE
NR_110453	chr16	0	54952776	54963101	CRNDE
NM_005853	chr16	0	54965110	54968395	IRX5
NM_001252197	chr16	0	54965110	54968395	IRX5
NM_024335	chr16	0	55358470	55364672	IRX6
NM_001302508	chr16	0	55512741	55540603	MMP2
NM_004530	chr16	0	55513080	55540603	MMP2
NM_001302510	chr16	0	55513909	55540603	MMP2
NM_001302509	chr16	0	55514444	55540603	MMP2
NM_001127891	chr16	0	55515468	55540603	MMP2
NM_017839	chr16	0	55542912	55620582	LPCAT2
NM_178818	chr16	0	66648652	66730610	CMTM4
NM_181521	chr16	0	66648652	66730610	CMTM4
NM_001286157	chr16	0	66754798	66785525	DYNC1LI2
NM_006141	chr16	0	66754798	66785525	DYNC1LI2
NR_133569	chr16	0	66785654	66788645	LOC106699570
NM_001136505	chr16	0	66788878	66835523	CCDC79
NM_001018159	chr16	0	66836780	66864879	NAE1
NM_001018160	chr16	0	66836780	66864879	NAE1
NM_001286500	chr16	0	66836780	66864879	NAE1
NM_003905	chr16	0	66836780	66864879	NAE1
NM_005182	chr16	0	66878281	66888049	CA7
NM_001014435	chr16	0	66878840	66888049	CA7
NM_020786	chr16	0	66914382	66925002	PDP2
NM_004062	chr16	0	66942024	66952887	CDH16
NM_001204746	chr16	0	66942024	66952887	CDH16
NM_001204745	chr16	0	66942024	66952887	CDH16
NM_001204744	chr16	0	66942024	66952887	CDH16
NM_001128850	chr16	0	66955581	66959439	RRAD
NM_004165	chr16	0	66955581	66959439	RRAD
NR_024525	chr16	0	66965957	66968326	FAM96B
NM_016062	chr16	0	66965957	66968326	FAM96B
NR_046109	chr16	0	66965957	66968326	FAM96B
NM_003869	chr16	0	66968346	66978994	CES2
NM_198061	chr16	0	66968346	66978994	CES2
NR_036684	chr16	0	66968373	66978994	CES2
NM_024922	chr16	0	66995131	67009052	CES3
NM_001185177	chr16	0	66995131	67009052	CES3
NM_001185176	chr16	0	67001377	67009052	CES3
NM_173815	chr16	0	67022491	67043659	CES4A
NM_001318506	chr16	0	67034415	67043659	CES4A
NM_001190202	chr16	0	67034415	67043659	CES4A
NM_001190201	chr16	0	67034415	67043659	CES4A
NM_201433	chr17	0	9813925	10101868	GAS7
NM_003802	chr17	0	10204182	10276322	MYH13
NR_125367	chr17	0	10286448	10528857	MYHAS
NM_002472	chr17	0	10293641	10325267	MYH8
NM_017533	chr17	0	10346607	10372876	MYH4
NM_005963	chr17	0	10395626	10421859	MYH1
NM_001100112	chr17	0	10424464	10452940	MYH2
NM_017534	chr17	0	10424464	10453017	MYH2
NM_002470	chr17	0	10531842	10560626	MYH3
NM_004589	chr17	0	10583648	10600885	SCO1
NM_020233	chr17	0	10600926	10614875	ADPRM
NM_001004313	chr17	0	10616638	10633646	TMEM220
NR_049723	chr17	0	10619259	10619899	MAGOH2P
NR_073456	chr17	0	10633093	10670369	TMEM220-AS1
NR_073457	chr17	0	10633093	10671347	TMEM220-AS1
NR_073458	chr17	0	10633093	10718481	TMEM220-AS1
NR_073455	chr17	0	10633093	10670369	TMEM220-AS1
NR_036581	chr17	0	10698229	10707416	LINC00675
NM_001101387	chr17	0	10725791	10741418	PIRT
NM_031294	chr17	0	17876126	17920189	DRC3
NM_001130090	chr17	0	17876126	17920189	DRC3
NM_145691	chr17	0	17921333	17942480	ATPAF2
NM_024052	chr17	0	17942610	17971718	GID4
NM_001388	chr17	0	17991180	18011299	DRG2
NM_016239	chr17	0	18012019	18083116	MYO15A
NM_017758	chr17	0	18086866	18113267	ALKBH5
NM_004140	chr17	0	18128935	18148188	LLGL1
NM_001256264	chr17	0	18148130	18161870	FLII
NM_001256265	chr17	0	18148130	18162230	FLII
NM_002018	chr17	0	18148130	18162230	FLII
NM_139162	chr17	0	18163847	18169095	MIEF2
NM_001144900	chr17	0	18163847	18169095	MIEF2
NM_148886	chr17	0	18164423	18169095	MIEF2
NM_004618	chr17	0	18174742	18218406	TOP3A
NM_001320759	chr17	0	18174742	18218406	TOP3A
NM_001320759	chr17	0	18174742	18218406	TOP3A
NM_004618	chr17	0	18174742	18218406	TOP3A
NM_004618	chr17	0	18174742	18218406	TOP3A
NM_001320759	chr17	0	18174742	18218406	TOP3A
NM_144775	chr17	0	18218593	18231370	SMCR8
NM_148918	chr17	0	18231173	18266877	SHMT1
NM_001281786	chr17	0	18231173	18266877	SHMT1
NM_004169	chr17	0	18231173	18266877	SHMT1
NR_106836	chr17	0	18244127	18244200	MIR6778
NM_001145127	chr17	0	18281078	18292960	EVPLL
NR_104343	chr17	0	18314472	18317702	FLJ35934
NR_001443	chr17	0	18325494	18328647	KRT17P5
NR_073414	chr17	0	18343221	18346208	KRT16P1
NM_001040078	chr17	0	18380098	18398259	LGALS9C
NR_003554	chr17	0	18414575	18424566	USP32P2
NR_026809	chr17	0	18427879	18430160	FAM106A
NR_036647	chr17	0	18441114	18528930	CCDC144B
NM_001039397	chr17	0	18538841	18547740	TBC1D28
NM_001145045	chr17	0	18561741	18585572	ZNF286B
NR_026718	chr17	0	18569235	18576494	FOXO3B
NM_001037330	chr17	0	18625401	18639431	TRIM16L
NM_001267586	chr17	0	18647325	18682662	FBXW10
NM_001267585	chr17	0	18647325	18682662	FBXW10
NR_051988	chr17	0	18647325	18682662	FBXW10
NM_016078	chr17	0	18684307	18710026	TVP23B
NM_001316922	chr17	0	18684307	18710026	TVP23B
NM_001316921	chr17	0	18684307	18710026	TVP23B
NM_001316923	chr17	0	18684307	18710026	TVP23B
NM_001316924	chr17	0	18684307	18704742	TVP23B
NM_001316919	chr17	0	18684626	18710026	TVP23B
NM_001316920	chr17	0	18692347	18710026	TVP23B
NM_001243942	chr17	0	18759611	18834599	PRPSAP2
NM_001243936	chr17	0	18759611	18834599	PRPSAP2
NM_001243941	chr17	0	18761380	18834599	PRPSAP2
NM_002767	chr17	0	18761380	18834599	PRPSAP2
NM_001243940	chr17	0	18768781	18834599	PRPSAP2
NM_001282417	chr17	0	18853988	18924004	SLC5A10
NM_001270648	chr17	0	18855477	18924004	SLC5A10
NM_152351	chr17	0	18855477	18924004	SLC5A10
NM_001042450	chr17	0	18855477	18924004	SLC5A10
NM_001270649	chr17	0	18855477	18924004	SLC5A10
NM_001039999	chr17	0	18874380	18908060	FAM83G
NM_006613	chr17	0	18923989	18950336	GRAP
NM_001291905	chr17	0	18996525	19000876	LOC388436
NM_001291904	chr17	0	18996525	19000876	LOC79999
NM_001129778	chr17	0	19030781	19062148	GRAPL
NM_001291905	chr17	0	19057836	19062185	LOC388436
NM_001291904	chr17	0	19057836	19062185	LOC79999
NM_001291904	chr17	0	19122694	19127043	LOC79999
NM_001291905	chr17	0	19122694	19127043	LOC388436
NM_001102664	chr17	0	19140689	19240028	EPN2
NM_014964	chr17	0	19140689	19240028	EPN2
NM_148921	chr17	0	19140689	19240028	EPN2
NM_001102664	chr17	0	19140689	19240028	EPN2
NM_014964	chr17	0	19140689	19240028	EPN2
NM_148921	chr17	0	19140689	19240028	EPN2
NR_046824	chr17	0	19174705	19177701	EPN2-IT1
NR_048576	chr17	0	19199908	19209574	EPN2-AS1
NM_001243475	chr17	0	19240866	19281495	B9D1
NM_015681	chr17	0	19246482	19266046	B9D1
NM_001243473	chr17	0	19246482	19266046	B9D1
NR_031591	chr17	0	19247818	19247887	MIR1180
NM_139033	chr17	0	19281033	19286857	MAPK7
NM_139032	chr17	0	19281033	19286857	MAPK7
NM_139034	chr17	0	19281773	19286857	MAPK7
NM_002749	chr17	0	19281773	19286857	MAPK7
NM_002404	chr17	0	19286754	19290532	MFAP4
NM_001198695	chr17	0	19286754	19290532	MFAP4
NM_007148	chr17	0	19314490	19320589	RNF112
NM_018242	chr17	0	19437166	19482346	SLC47A1
NR_003025	chr17	0	19460872	19461024	SNORA59A
NR_003022	chr17	0	19460872	19461024	SNORA59B
NM_000382	chr17	0	19552063	19580908	ALDH3A2
NM_001031806	chr17	0	19552063	19580904	ALDH3A2
NM_152908	chr17	0	19581627	19620043	SLC47A2
NM_001256663	chr17	0	19581627	19620043	SLC47A2
NM_001099646	chr17	0	19581627	19620043	SLC47A2
NM_001135168	chr17	0	19641297	19648772	ALDH3A1
NM_001135167	chr17	0	19641297	19648925	ALDH3A1
NM_000691	chr17	0	19641297	19651746	ALDH3A1
NM_014683	chr17	0	19674142	19771239	ULK2
NM_001142610	chr17	0	19674142	19771239	ULK2
NM_014683	chr17	0	19674142	19771239	ULK2
NM_001142610	chr17	0	19674142	19771239	ULK2
NM_007202	chr17	0	19807764	19881169	AKAP10
NM_007202	chr17	0	19807764	19881169	AKAP10
NM_001243439	chr17	0	19912648	20218072	SPECC1
NM_152904	chr17	0	19990334	20142743	SPECC1
NM_001033553	chr17	0	19990334	20218072	SPECC1
NM_001033554	chr17	0	20059306	20142743	SPECC1
NM_001243438	chr17	0	20059306	20142743	SPECC1
NM_001033555	chr17	0	20059306	20218072	SPECC1
NR_023380	chr17	0	20224486	20305504	CCDC144CP
NR_126160	chr17	0	20320604	20322363	FAM106B
NM_001042685	chr17	0	20353175	20370848	LGALS9B
NR_029393	chr17	0	20404826	20407811	KRT16P3
NM_001190790	chr17	0	20483036	20484224	CDRT15L2
NR_073509	chr17	0	20615758	20641178	LOC100287072
NM_001004306	chr17	0	20766707	20799453	CCDC144NL
NR_104185	chr17	0	20771745	20808543	CCDC144NL-AS1
NR_123730	chr17	0	20841832	20885670	LOC339260
NM_015276	chr17	0	20902905	20946352	USP22
NR_110895	chr17	0	20978868	20993926	LINC01563
NR_110896	chr17	0	20978868	20993926	LINC01563
NM_015510	chr17	0	21030240	21095285	DHRS7B
NM_003876	chr17	0	21101262	21117908	TMEM11
NR_024547	chr17	0	21101262	21117908	TMEM11
NM_152914	chr17	0	21142183	21156578	NATD1
NM_145109	chr17	0	21187967	21218551	MAP2K3
NM_001316332	chr17	0	21187967	21218551	MAP2K3
NM_002756	chr17	0	21191347	21218551	MAP2K3
NM_021012	chr17	0	21279698	21323179	KCNJ12
NM_021012	chr17	0	21279698	21323179	KCNJ12
NM_001193466	chr17	0	44107281	44270166	KANSL1
NM_001193465	chr17	0	44107281	44302740	KANSL1
NM_015443	chr17	0	44107281	44270272	KANSL1
NR_034172	chr17	0	44270938	44274089	KANSL1-AS1
NM_024017	chr17	0	46698518	46703835	HOXB9
NR_029582	chr17	0	46709851	46709921	MIR196A1
NM_032391	chr17	0	46799081	46799882	PRAC1
NM_001282275	chr17	0	46800529	46802120	PRAC2
NM_001282276	chr17	0	46801053	46802120	PRAC2
NR_036150	chr17	0	46801769	46801837	MIR3185
NM_006361	chr17	0	46802126	46806111	HOXB13
NM_173623	chr17	0	46839592	46871686	TTLL6
NM_001130918	chr17	0	46839592	46894469	TTLL6
NM_001261391	chr17	0	46908349	46942607	CALCOCO2
NM_001261390	chr17	0	46908349	46942607	CALCOCO2
NM_005831	chr17	0	46908349	46942607	CALCOCO2
NM_001261395	chr17	0	46908349	46942607	CALCOCO2
NM_001261393	chr17	0	46908349	46942607	CALCOCO2
NM_001002027	chr17	0	46970147	46973232	ATP5G1
NM_005175	chr17	0	46970147	46973232	ATP5G1
NM_023079	chr17	0	46985730	47006422	UBE2Z
NM_001317194	chr17	0	47007458	47022204	SNF8
NM_001317193	chr17	0	47007458	47022204	SNF8
NM_001317192	chr17	0	47007458	47022204	SNF8
NM_007241	chr17	0	47007458	47022204	SNF8
NR_133679	chr17	0	47007458	47022204	SNF8
NM_004123	chr17	0	47035917	47045955	GIP
NM_001160423	chr17	0	47074773	47133507	IGF2BP1
NM_006546	chr17	0	47074773	47133507	IGF2BP1
NM_001159388	chr17	0	47209821	47247351	B4GALNT2
NM_001159387	chr17	0	47210130	47247351	B4GALNT2
NM_153446	chr17	0	47210328	47247351	B4GALNT2
NM_031498	chr17	0	47283595	47286743	GNGT2
NM_001198756	chr17	0	47283595	47286762	GNGT2
NM_001198755	chr17	0	47283595	47286762	GNGT2
NM_001198754	chr17	0	47283595	47287936	GNGT2
NM_016428	chr17	0	47287588	47300587	ABI3
NM_001135186	chr17	0	47287588	47300587	ABI3
NM_001143804	chr17	0	47300731	47308128	PHOSPHO1
NM_178500	chr17	0	47300731	47308128	PHOSPHO1
NR_034161	chr17	0	47325604	47336027	FLJ40194
NR_106745	chr17	0	47365707	47365816	MIR6129
NM_001145365	chr17	0	47366567	47439476	ZNF652
NM_014897	chr17	0	47366567	47439835	ZNF652
NR_110884	chr17	0	47438526	47443477	LOC102724596
NR_110883	chr17	0	47438731	47457456	LOC102724596
NR_110882	chr17	0	47439743	47443477	LOC102724596
NM_001281715	chr17	0	47481409	47492267	PHB
NM_002634	chr17	0	47481409	47492267	PHB
NM_001281496	chr17	0	47481409	47492220	PHB
NM_001281497	chr17	0	47481409	47492267	PHB
NR_110805	chr17	0	47535222	47539111	LOC101927207
NM_002507	chr17	0	47572654	47592382	NGFR
NR_103773	chr17	0	47583018	47651426	LOC100288866
NR_106751	chr17	0	47588178	47588262	MIR6165
NM_007225	chr17	0	47653297	47661171	NXPH3
NM_001007227	chr17	0	47676245	47755525	SPOP
NM_003563	chr17	0	47676245	47755525	SPOP
NM_001007226	chr17	0	47676245	47755525	SPOP
NM_001007228	chr17	0	47676245	47755525	SPOP
NM_001007229	chr17	0	47676245	47755525	SPOP
NM_001007230	chr17	0	47676245	47755525	SPOP
NM_001007229	chr17	0	47676245	47755525	SPOP
NM_001007228	chr17	0	47676245	47755525	SPOP
NM_003563	chr17	0	47676245	47755525	SPOP
NM_001007227	chr17	0	47676245	47755525	SPOP
NM_001007230	chr17	0	47676245	47755525	SPOP
NM_001007226	chr17	0	47676245	47755525	SPOP
NM_001278784	chr17	0	47778295	47785313	SLC35B1
NM_005827	chr17	0	47778295	47785313	SLC35B1
NM_030802	chr17	0	47787686	47841518	FAM117A
NM_007067	chr17	0	47865980	47906458	KAT7
NM_001199155	chr17	0	47865980	47906458	KAT7
NM_001199156	chr17	0	47865980	47906458	KAT7
NM_001199157	chr17	0	47865980	47906458	KAT7
NM_001199158	chr17	0	47865980	47906458	KAT7
NM_001077506	chr17	0	47915670	47925379	TAC4
NM_170685	chr17	0	47915670	47925379	TAC4
NM_001077505	chr17	0	47915670	47925379	TAC4
NM_001077503	chr17	0	47915670	47925379	TAC4
NM_001077504	chr17	0	47915670	47925379	TAC4
NM_001242791	chr17	0	47923271	47926199	FLJ45513
NM_138281	chr17	0	48046561	48052323	DLX4
NM_001934	chr17	0	48050129	48052323	DLX4
NM_005220	chr17	0	48067368	48072588	DLX3
NR_038230	chr17	0	48127712	48133103	LOC284080
NM_002204	chr17	0	48133331	48167849	ITGA3
NR_028337	chr17	0	75875082	75880169	FLJ45079
NM_001303048	chr18	0	3247479	3256235	MYL12A
NM_001303047	chr18	0	3247527	3256235	MYL12A
NM_006471	chr18	0	3247527	3256235	MYL12A
NM_001303049	chr18	0	3252210	3256235	MYL12A
NR_130145	chr18	0	3255433	3262357	LOC104968399
NR_130143	chr18	0	3255434	3261828	LOC104968399
NR_130144	chr18	0	3255434	3261848	LOC104968399
NM_033546	chr18	0	3262110	3278282	MYL12B
NM_001144944	chr18	0	3262610	3278282	MYL12B
NM_001144945	chr18	0	3262716	3278282	MYL12B
NM_174886	chr18	0	3411924	3458406	TGIF1
NM_001278686	chr18	0	3412853	3458406	TGIF1
NM_173207	chr18	0	3447583	3458406	TGIF1
NM_001278682	chr18	0	3449410	3458406	TGIF1
NM_001278684	chr18	0	3449648	3458406	TGIF1
NM_173209	chr18	0	3449648	3458406	TGIF1
NM_173208	chr18	0	3449648	3458406	TGIF1
NM_003244	chr18	0	3450169	3458406	TGIF1
NM_170695	chr18	0	3451402	3458406	TGIF1
NM_173210	chr18	0	3451402	3458406	TGIF1
NM_173211	chr18	0	3453771	3458406	TGIF1
NR_110429	chr18	0	3466247	3478976	GAPLINC
NR_110428	chr18	0	3466247	3478976	GAPLINC
NM_004746	chr18	0	3496029	4455266	DLGAP1
NM_001242762	chr18	0	3496029	3874767	DLGAP1
NM_001308390	chr18	0	3496029	3874305	DLGAP1
NM_001242763	chr18	0	3496029	3874767	DLGAP1
NM_001242764	chr18	0	3496029	3874253	DLGAP1
NM_001242766	chr18	0	3496029	3845358	DLGAP1
NM_001003809	chr18	0	3496029	3845358	DLGAP1
NM_001242761	chr18	0	3502142	4455266	DLGAP1
NM_001242765	chr18	0	3502142	3845358	DLGAP1
NR_024101	chr18	0	3594111	3597377	DLGAP1-AS1
NR_119377	chr18	0	3603734	3610087	DLGAP1-AS2
NR_134645	chr18	0	6728925	6729861	LOC101927168
NM_001010000	chr18	0	6834431	6915712	ARHGAP28
NR_034100	chr18	0	6925472	6929868	LINC00668
NM_005559	chr18	0	6941742	7117813	LAMA1
NR_126040	chr18	0	6954675	6957417	LOC101927188
NM_001105581	chr18	0	7231136	7232042	LRRC30
NM_002845	chr18	0	7567313	8406859	PTPRM
NM_001105244	chr18	0	7567313	8406859	PTPRM
NR_024419	chr18	0	8360817	8367032	LOC100192426
NM_001025300	chr18	0	8609442	8639380	RAB12
NR_120598	chr18	0	8695853	8707619	GACAT2
NM_015210	chr18	0	8717368	8832775	MTCL1
NM_021074	chr18	0	9102627	9134343	NDUFV2
NR_110771	chr18	0	9121262	9136718	NDUFV2-AS1
NR_110772	chr18	0	9121262	9136718	NDUFV2-AS1
NM_001083625	chr18	0	9136750	9285983	ANKRD12
NM_015208	chr18	0	9136750	9285983	ANKRD12
NM_001204056	chr18	0	9137560	9285983	ANKRD12
NM_020648	chr18	0	9334764	9402418	TWSG1
NM_006788	chr18	0	9475529	9538106	RALBP1
NM_005134	chr18	0	9546788	9614605	PPP4R1
NM_001042388	chr18	0	9546788	9614605	PPP4R1
NR_052003	chr18	0	9546788	9614605	PPP4R1
NR_110773	chr18	0	9614804	9619361	PPP4R1-AS1
NR_110774	chr18	0	9615261	9619361	PPP4R1-AS1
NM_006868	chr18	0	9708227	9862553	RAB31
NM_001098529	chr18	0	9885722	9888156	TXNDC2
NM_032243	chr18	0	9885722	9888156	TXNDC2
NM_194434	chr18	0	9913954	9960018	VAPA
NM_003574	chr18	0	9913954	9960018	VAPA
NR_110775	chr18	0	10405129	10414367	LINC01254
NM_153000	chr18	0	10454624	10488698	APCDD1
NM_003826	chr18	0	10525872	10552766	NAPG
NR_110777	chr18	0	10661929	10666884	LOC101927410
NM_022068	chr18	0	10670243	11148761	PIEZO2
NR_106846	chr18	0	10759581	10759647	MIR6788
NR_110779	chr18	0	11488568	11506982	LINC01255
NR_110778	chr18	0	11490046	11506982	LINC01255
NM_001282300	chr18	0	11609556	11610611	SLC35G4
NR_106975	chr18	0	11654883	11654940	MIR7153
NM_182978	chr18	0	11689013	11885683	GNAL
NM_001142339	chr18	0	11751470	11885683	GNAL
NM_001261443	chr18	0	11751470	11885683	GNAL
NM_020412	chr18	0	11851388	11854448	CHMP1B
NM_001261444	chr18	0	11857436	11885683	GNAL
NM_001319154	chr18	0	11883470	11908796	MPPE1
NR_040242	chr18	0	11883470	11908796	MPPE1
NM_001242904	chr18	0	11883471	11908796	MPPE1
NR_040241	chr18	0	11883471	11908796	MPPE1
NM_023075	chr18	0	11883471	11908796	MPPE1
NR_040243	chr18	0	11883471	11908796	MPPE1
NM_014214	chr18	0	11981426	12030885	IMPA2
NM_001277333	chr18	0	12093847	12129748	ANKRD62
NR_049896	chr18	0	12200777	12224709	C18orf61
NM_001279	chr18	0	12254317	12277594	CIDEA
NR_134607	chr18	0	12254359	12277594	CIDEA
NM_001318383	chr18	0	12254359	12277594	CIDEA
NM_001303524	chr18	0	12307667	12326615	TUBB6
NM_032525	chr18	0	12308057	12326615	TUBB6
NM_001303527	chr18	0	12308057	12326615	TUBB6
NM_001303528	chr18	0	12308057	12326615	TUBB6
NM_001303526	chr18	0	12308057	12326615	TUBB6
NM_001303525	chr18	0	12308057	12329824	TUBB6
NM_001303530	chr18	0	12308057	12326615	TUBB6
NM_001303529	chr18	0	12308057	12326615	TUBB6
NM_006796	chr18	0	12328942	12377275	AFG3L2
NM_006553	chr18	0	12407894	12432236	PRELID3A
NM_001142405	chr18	0	12407894	12432236	PRELID3A
NM_001142406	chr18	0	12420187	12432236	PRELID3A
NM_020148	chr18	0	12446510	12657912	SPIRE1
NM_001128627	chr18	0	12446510	12656731	SPIRE1
NM_001128626	chr18	0	12446510	12657912	SPIRE1
NM_147163	chr18	0	12658737	12725739	PSMG2
NR_073537	chr18	0	12661954	12702776	CEP76
NM_001271989	chr18	0	12672625	12702776	CEP76
NM_024899	chr18	0	12672625	12702776	CEP76
NM_020232	chr18	0	12702986	12725739	PSMG2
NR_110763	chr18	0	12739484	12749421	LOC100996324
NM_001207013	chr18	0	12785476	12884334	PTPN2
NM_080422	chr18	0	12785476	12884334	PTPN2
NM_080423	chr18	0	12785476	12884334	PTPN2
NM_001308287	chr18	0	12792300	12840961	PTPN2
NM_002828	chr18	0	12792300	12884334	PTPN2
NM_001013437	chr18	0	12947982	12987536	SEH1L
NM_031216	chr18	0	12947982	12987536	SEH1L
NM_001013437	chr18	0	12947982	12987536	SEH1L
NM_031216	chr18	0	12947982	12987536	SEH1L
NM_032142	chr18	0	12991360	13125051	CEP192
NM_181482	chr18	0	13218728	13652753	LDLRAD4
NM_181481	chr18	0	13278103	13652753	LDLRAD4
NR_040031	chr18	0	13419497	13427533	LDLRAD4-AS1
NR_049822	chr18	0	13459945	13460025	MIR5190
NR_039752	chr18	0	13611112	13611199	MIR4526
NM_001003675	chr18	0	13611462	13652753	LDLRAD4
NM_001003674	chr18	0	13611462	13652753	LDLRAD4
NM_001276249	chr18	0	13611762	13652753	LDLRAD4
NM_001276251	chr18	0	13641756	13652753	LDLRAD4
NM_001098801	chr18	0	13663345	13726591	FAM210A
NM_152352	chr18	0	13663345	13726591	FAM210A
NM_003799	chr18	0	13726658	13764555	RNMT
NM_001308263	chr18	0	13726658	13764555	RNMT
NM_005913	chr18	0	13825542	13826861	MC5R
NM_000529	chr18	0	13882042	13915535	MC2R
NM_001291911	chr18	0	13882042	13915706	MC2R
NR_033354	chr18	0	14075988	14132489	ZNF519
NM_145287	chr18	0	14099941	14132489	ZNF519
NR_040113	chr18	0	14179095	14227049	ANKRD20A5P
NR_026756	chr18	0	14337421	14342523	CYP4F35P
NR_024076	chr18	0	14477953	14498705	CXADRP3
NR_134878	chr18	0	14507348	14543599	POTEC
NM_001137671	chr18	0	14511736	14543599	POTEC
NM_001243960	chr18	0	55711609	56068772	NEDD4L
NM_015277	chr18	0	55711609	56068772	NEDD4L
NM_001144967	chr18	0	55711609	56068772	NEDD4L
NM_001144964	chr18	0	55714457	56068772	NEDD4L
NM_001144968	chr18	0	55816564	56068772	NEDD4L
NM_001144969	chr18	0	55816564	56068772	NEDD4L
NM_001144965	chr18	0	55816564	56068772	NEDD4L
NM_001144971	chr18	0	55816564	56068772	NEDD4L
NM_001144970	chr18	0	55862621	56068772	NEDD4L
NM_001144966	chr18	0	55888753	56068772	NEDD4L
NR_029667	chr18	0	56118305	56118390	MIR122
NR_039899	chr18	0	56118311	56118384	MIR3591
NM_052947	chr18	0	56148481	56296189	ALPK2
NR_132963	chr18	0	56267851	56267982	SNORA108
NM_001289967	chr18	0	56337240	56339105	LOC101927322
NM_173844	chr18	0	56338617	56417371	MALT1
NM_006785	chr18	0	56338617	56417371	MALT1
NM_173844	chr18	0	56338617	56417371	MALT1
NM_006785	chr18	0	56338617	56417371	MALT1
NM_001318726	chr18	0	56529831	56653712	ZNF532
NM_018181	chr18	0	56529831	56653712	ZNF532
NM_001318727	chr18	0	56530793	56653712	ZNF532
NM_001318728	chr18	0	56531322	56653712	ZNF532
NM_199126	chr19	0	37638339	37663338	ZNF585A
NM_152655	chr19	0	37638339	37663643	ZNF585A
NM_001288800	chr19	0	37638339	37663643	ZNF585A
NR_110152	chr19	0	37656283	37663643	ZNF585A
NM_152279	chr19	0	37672480	37701451	ZNF585B
NR_024231	chr19	0	50642374	50642494	SNAR-B1
NR_024230	chr19	0	50642374	50642494	SNAR-B2
NR_024243	chr19	0	50643458	50643577	SNAR-D
NM_152358	chr19	0	50655804	50666538	IZUMO2
NM_015596	chr19	0	51559462	51568367	KLK13
NM_001311182	chr19	0	51580751	51587467	KLK14
NM_022046	chr19	0	51581229	51587467	KLK14
NM_001101401	chr19	0	56041099	56048435	SBK2
NM_001199824	chr19	0	56052022	56056909	SBK3
NM_152600	chr19	0	56088890	56092211	ZNF579
NM_032836	chr19	0	56102736	56110893	FIZ1
NM_153219	chr19	0	56111705	56114504	ZNF524
NM_001195605	chr19	0	56124958	56129907	ZNF865
NM_203374	chr19	0	56132106	56135941	ZNF784
NM_207115	chr19	0	56152391	56154836	ZNF580
NM_016202	chr19	0	56153417	56154836	ZNF580
NM_001163423	chr19	0	56153462	56154836	ZNF580
NM_016535	chr19	0	56154985	56156989	ZNF581
NM_013301	chr19	0	56158953	56164526	CCDC106
NM_007279	chr19	0	56165415	56186082	U2AF2
NM_001012478	chr19	0	56165415	56186082	U2AF2
NM_013333	chr19	0	56186560	56207133	EPN1
NM_001130072	chr19	0	56186560	56207133	EPN1
NM_001130071	chr19	0	56187990	56207133	EPN1
NM_176820	chr19	0	56219797	56249768	NLRP9
NM_001145014	chr19	0	56270506	56274541	RFPL4A
NM_001277397	chr19	0	56283170	56284545	RFPL4AL1
NM_145007	chr19	0	56296762	56348128	NLRP11
NM_001297743	chr19	0	56296762	56343460	NLRP11
NM_134444	chr19	0	56347943	56393220	NLRP4
NM_153447	chr19	0	56511091	56573174	NLRP5
NR_110741	chr19	0	56578049	56590166	LOC101928886
NM_001002836	chr19	0	56598728	56632742	ZNF787
NM_018337	chr19	0	56652534	56672262	ZNF444
NM_001253792	chr19	0	56652534	56672262	ZNF444
NM_001145546	chr19	0	56687388	56697144	GALP
NM_033106	chr19	0	56687388	56697144	GALP
NM_001080456	chr19	0	56701057	56704421	ZSCAN5B
NM_024303	chr19	0	56732678	56739659	ZSCAN5A
NR_003127	chr19	0	56879467	56891196	ZNF542P
NR_033418	chr19	0	56879489	56891196	ZNF542P
NR_024057	chr19	0	56879489	56891196	ZNF542P
NR_024056	chr19	0	56879489	56891196	ZNF542P
NR_024055	chr19	0	56879489	56891196	ZNF542P
NM_001320371	chr19	0	56894119	56904970	ZNF582
NM_144690	chr19	0	56894119	56904970	ZNF582
NR_037161	chr19	0	56905044	56910539	ZNF582-AS1
NR_037159	chr19	0	56905044	56910539	ZNF582-AS1
NR_037160	chr19	0	56905044	56910544	ZNF582-AS1
NM_001159860	chr19	0	56915382	56936400	ZNF583
NM_152478	chr19	0	56915693	56936400	ZNF583
NM_001159861	chr19	0	56915717	56936400	ZNF583
NR_030740	chr19	0	56950692	56988770	ZNF667
NM_022103	chr19	0	56950692	56988770	ZNF667
NM_022103	chr19	0	56950692	56988770	ZNF667
NR_030740	chr19	0	56950692	56988770	ZNF667
NM_022103	chr19	0	56950692	56988770	ZNF667
NR_030740	chr19	0	56950692	56988770	ZNF667
NR_036521	chr19	0	56989242	57006805	ZNF667-AS1
NR_036522	chr19	0	56989492	57006805	ZNF667-AS1
NM_020813	chr19	0	57019211	57040269	ZNF471
NM_020828	chr19	0	57050316	57068170	ZFP28
NM_001308440	chr19	0	57050316	57064504	ZFP28
NM_001001668	chr19	0	57078889	57094262	ZNF470
NM_021216	chr19	0	57106663	57135544	ZNF71
NM_001193628	chr19	0	57154526	57168614	SMIM17
NM_001005850	chr19	0	57174019	57183123	ZNF835
NR_110744	chr19	0	57276689	57311014	ZIM2-AS1
NM_015363	chr19	0	57285922	57352097	ZIM2
NM_001146327	chr19	0	57285922	57352097	ZIM2
NM_001146326	chr19	0	57285922	57352097	ZIM2
NM_006210	chr19	0	57321444	57352094	PEG3
NM_001146185	chr19	0	57321444	57352094	PEG3
NM_001146184	chr19	0	57321444	57352094	PEG3
NM_001146186	chr19	0	57321444	57336374	PEG3
NM_001146187	chr19	0	57321444	57352094	PEG3
NR_023847	chr19	0	57323847	57325161	PEG3-AS1
NR_024059	chr19	0	57352269	57359922	MIMT1
NM_020903	chr19	0	57631508	57643293	USP29
NM_052882	chr19	0	57645463	57656570	ZIM3
NM_001012729	chr19	0	57663093	57678856	DUXA
NM_133460	chr19	0	58433251	58446755	ZNF418
NM_001317029	chr19	0	58433251	58446755	ZNF418
NM_001317030	chr19	0	58433251	58446755	ZNF418
NM_001317028	chr19	0	58433251	58446755	ZNF418
NM_001317027	chr19	0	58433251	58446755	ZNF418
NM_005773	chr19	0	58452200	58459077	ZNF256
NM_152474	chr19	0	58469804	58485902	C19orf18
NM_025027	chr19	0	58488440	58514714	ZNF606
NR_036508	chr19	0	58514261	58518574	LOC100128398
NM_182572	chr19	0	58545433	58565999	ZSCAN1
NM_007134	chr19	0	58570606	58581110	ZNF135
NM_001164530	chr19	0	58570606	58581110	ZNF135
NM_003436	chr19	0	58570606	58581110	ZNF135
NM_001164527	chr19	0	58570606	58575304	ZNF135
NM_001164529	chr19	0	58570606	58581110	ZNF135
NM_001289401	chr19	0	58570606	58581110	ZNF135
NM_001289402	chr19	0	58570606	58581110	ZNF135
NM_001145544	chr19	0	58595208	58609730	ZSCAN18
NM_001145543	chr19	0	58595208	58609730	ZSCAN18
NM_001145542	chr19	0	58595208	58629793	ZSCAN18
NM_023926	chr19	0	58595208	58609730	ZSCAN18
NR_110609	chr20	0	7127113	7234849	LINC01428
NR_135005	chr20	0	7282735	7288079	LOC101929288
NR_110610	chr20	0	7328079	7349148	LOC101929312
NR_107029	chr20	0	7352254	7352339	MIR8062
NM_080676	chr20	0	13976145	16033841	MACROD2
NM_013281	chr20	0	14304638	14318313	FLRT3
NM_198391	chr20	0	14304638	14318313	FLRT3
NM_006948	chr21	0	15743436	15755509	HSPA13
NM_022136	chr21	0	15857548	15918681	SAMSN1
NM_001286523	chr21	0	15857548	15918681	SAMSN1
NM_001256370	chr21	0	15857548	15955723	SAMSN1
NR_046512	chr21	0	15954522	15970624	SAMSN1-AS1
NM_001256579	chr21	0	15963712	16015428	LOC388813
NM_001256579	chr21	0	15963712	16015428	LOC388813
NM_003489	chr21	0	16333555	16437126	NRIP1
NM_013396	chr21	0	17102343	17252390	USP25
NM_001283041	chr21	0	17102343	17252390	USP25
NM_001283042	chr21	0	17102343	17252390	USP25
NR_027790	chr21	0	17442841	17982094	MIR99AHG
NR_111005	chr21	0	17443433	17982094	MIR99AHG
NR_111004	chr21	0	17443433	17982094	MIR99AHG
NR_027791	chr21	0	17566698	17982094	MIR99AHG
NR_029514	chr21	0	17911408	17911489	MIR99A
NR_029480	chr21	0	17912147	17912231	MIRLET7C
NR_029694	chr21	0	17962556	17962645	MIR125B2
NR_037585	chr21	0	18811207	18821503	LINC01549
NR_037586	chr21	0	18811207	18821503	LINC01549
NM_001207065	chr21	0	18885223	18942429	CXADR
NM_001207066	chr21	0	18885223	18965897	CXADR
NM_001338	chr21	0	18885223	18942429	CXADR
NM_001207064	chr21	0	18885223	18942429	CXADR
NM_001207063	chr21	0	18885223	18942429	CXADR
NM_006806	chr21	0	18965967	18985268	BTG3
NM_001130914	chr21	0	18965967	18985268	BTG3
NR_038871	chr21	0	19149720	19164826	C21orf91-OT1
NR_038870	chr21	0	19149720	19164826	C21orf91-OT1
NM_017447	chr21	0	19161283	19191703	C21orf91
NM_001100421	chr21	0	19161283	19191703	C21orf91
NM_001100420	chr21	0	19161283	19191703	C21orf91
NR_024354	chr21	0	19207988	19257925	CHODL-AS1
NM_001204177	chr21	0	19289656	19639687	CHODL
NM_001204176	chr21	0	19289656	19639687	CHODL
NM_001204175	chr21	0	19289656	19639687	CHODL
NM_001204178	chr21	0	19289656	19639687	CHODL
NR_109787	chr21	0	22114907	22175426	LINC00320
NR_024090	chr21	0	22114907	22175426	LINC00320
NR_109786	chr21	0	22114907	22175426	LINC00320
NR_109788	chr21	0	22114907	22175426	LINC00320
NM_004540	chr21	0	22370632	22912517	NCAM2
NR_038872	chr21	0	23095612	23109639	LINC00317
NR_109958	chr21	0	23119304	23169735	LINC01425
NR_040254	chr21	0	24733425	24757156	D21S2088E
NM_001145206	chr22	0	25423940	25593415	KIAA1671
NM_001017528	chr22	0	45064426	45133561	PRR5
NM_001017529	chr22	0	45064426	45133561	PRR5
NM_001017530	chr22	0	45072687	45133561	PRR5
NM_015366	chr22	0	45072687	45133561	PRR5
NM_001198721	chr22	0	45072687	45133561	PRR5
NM_181334	chr22	0	45098077	45258664	PRR5-ARHGAP8
NM_181333	chr22	0	45098077	45133561	PRR5
NM_181335	chr22	0	45148437	45258664	ARHGAP8
NM_001198726	chr22	0	45148437	45258664	ARHGAP8
NM_001017526	chr22	0	45148437	45258664	ARHGAP8
NM_138415	chr22	0	45277042	45405581	PHF21B
NM_001284296	chr22	0	45277042	45404874	PHF21B
NM_001242450	chr22	0	45277042	45404874	PHF21B
NR_134535	chr22	0	45277042	45405491	PHF21B
NM_001135862	chr22	0	45277042	45405809	PHF21B
NM_001012968	chrX	0	62567106	62571218	SPIN4
NM_001012968	chrX	0	62567106	62571218	SPIN4
NR_015353	chrX	0	62646438	62780873	LINC01278
NM_001173479	chrX	0	62854847	63005426	ARHGEF9
NM_001173480	chrX	0	62854847	62975031	ARHGEF9
NM_015185	chrX	0	62854847	62975031	ARHGEF9
NR_046803	chrX	0	62890075	62891382	ARHGEF9-IT1
NR_031567	chrX	0	63005881	63005967	MIR1468
NM_152424	chrX	0	63404996	63425624	AMER1
NM_152424	chrX	0	63404996	63425624	AMER1
NM_130388	chrX	0	63444071	63450511	ASB12
NM_017677	chrX	0	63487960	63615333	MTMR8
NM_017677	chrX	0	63487960	63615333	MTMR8
NM_001243804	chrX	0	64135681	64254624	ZC4H2
NM_001178032	chrX	0	64135681	64254624	ZC4H2
NM_018684	chrX	0	64135681	64196413	ZC4H2
NM_001178033	chrX	0	64135681	64196413	ZC4H2
NR_045044	chrX	0	64135681	64196413	ZC4H2
NM_001243804	chrX	0	64135681	64254624	ZC4H2
NM_001178032	chrX	0	64135681	64254624	ZC4H2
NM_001010888	chrX	0	64708614	64727767	ZC3H12B
NM_031206	chrX	0	64732461	64754686	LAS1L
NM_001170650	chrX	0	64732461	64754686	LAS1L
NM_001170649	chrX	0	64732461	64754686	LAS1L
NM_031206	chrX	0	64732461	64754686	LAS1L
NM_001170650	chrX	0	64732461	64754686	LAS1L
NM_001170649	chrX	0	64732461	64754686	LAS1L
NR_033742	chrX	0	64770501	64772301	FRMD8P1
NM_002444	chrX	0	64887510	64961793	MSN
NM_002444	chrX	0	64887510	64961793	MSN
NR_029637	chrX	0	65238711	65238821	MIR223
NM_001100431	chrX	0	65241579	65259967	VSIG4
NM_007268	chrX	0	65241579	65259967	VSIG4
NM_001257403	chrX	0	65241579	65259967	VSIG4
NM_001184831	chrX	0	65241579	65259967	VSIG4
NM_001184830	chrX	0	65241579	65259967	VSIG4
NM_001100431	chrX	0	65241579	65259967	VSIG4
NM_007268	chrX	0	65241579	65259967	VSIG4
NM_001257403	chrX	0	65241579	65259967	VSIG4
NM_001184831	chrX	0	65241579	65259967	VSIG4
NM_001184830	chrX	0	65241579	65259967	VSIG4
NM_138737	chrX	0	65382390	65487230	HEPH
NM_001282141	chrX	0	65384071	65487230	HEPH
NM_001130860	chrX	0	65384071	65487230	HEPH
NM_014799	chrX	0	65384071	65487230	HEPH
NM_021783	chrX	0	65815481	65858892	EDA2R
NM_001199687	chrX	0	65815481	65859140	EDA2R
NM_001242310	chrX	0	65815481	65835872	EDA2R
NM_002547	chrX	0	67262185	67653299	OPHN1
NM_002547	chrX	0	67262185	67653299	OPHN1
NM_002547	chrX	0	67262185	67653299	OPHN1
NM_173834	chrX	0	67718623	67757127	YIPF6
NM_001195214	chrX	0	67718623	67757127	YIPF6
NM_173834	chrX	0	67718623	67757127	YIPF6
NM_001195214	chrX	0	67718623	67757127	YIPF6
NM_014725	chrX	0	67867510	67945684	STARD8
NM_001142503	chrX	0	67867510	67945684	STARD8
NM_001142504	chrX	0	67913481	67945684	STARD8
NM_004429	chrX	0	68048839	68062006	EFNB1
NM_145119	chrX	0	68380580	68385365	PJA1
NM_022368	chrX	0	68380580	68385365	PJA1
NM_001032396	chrX	0	68380580	68385365	PJA1
NR_103715	chrX	0	68399399	68429767	LINC00269
NR_103715	chrX	0	68399399	68429767	LINC00269
NM_015686	chrX	0	68725077	68752351	FAM155B
NM_001005612	chrX	0	68835910	69259321	EDA
NM_001399	chrX	0	68835910	69259321	EDA
NM_001005609	chrX	0	68835910	69259321	EDA
NM_001005613	chrX	0	68835910	69080895	EDA
NM_001005610	chrX	0	68835910	69080895	EDA
NM_001005612	chrX	0	68835910	69259321	EDA
NM_001399	chrX	0	68835910	69259321	EDA
NM_001005609	chrX	0	68835910	69259321	EDA
NR_037494	chrX	0	69242706	69242773	MIR676
NM_001002254	chrX	0	69260391	69269788	AWAT2
NM_207320	chrX	0	69282340	69284029	OTUD6A
NM_001551	chrX	0	69353317	69386173	IGBP1
NM_198512	chrX	0	69397332	69425553	DGAT2L6
NM_000132	chrX	0	154064063	154250998	F8
