# Supplementary material for: Whole-genome plasma sequencing reveals focal amplifications as a driving force in metastatic prostate cancer
Source: Nat Commun. 2016 Jun 22;7:12008. doi: 10.1038/ncomms12008 (PMC4917969; doi:10.1038/ncomms12008)
Supplement: Supplementary Software 1 — Focal identification analysis in R and sample data [file ncomms12008-s6.zip]

Archive with 19 entries (17 files):
- FocalAmplifications/
- FocalAmplifications/FocalAmplifications_Prostate_methods.ipynb
- FocalAmplifications/Focal_amplifications_in_R.ipynb
- FocalAmplifications/NotebookImport.py
- FocalAmplifications/P125_1.segmented
- FocalAmplifications/P125_1.segments
- FocalAmplifications/PanCancer_focal_statistics.ipynb
- FocalAmplifications/README.md
- FocalAmplifications/Ref/
- FocalAmplifications/Ref/chrom_arm_hg19.txt
- FocalAmplifications/Ref/dgv_variants_hg19_161014.txt
- FocalAmplifications/Ref/genes_unique.txt
- FocalAmplifications/Ref/prostate_amplification_genes.txt
- FocalAmplifications/Ref/prostate_deletion_genes.txt
- FocalAmplifications/Ref/segmental_duplications_merged.bed
- FocalAmplifications/TCGA_analysis_PRAD_download.ipynb
- FocalAmplifications/TCGA_analysis_PRAD_import.ipynb
- FocalAmplifications/TCGA_analysis_PanCancer_download.ipynb
- FocalAmplifications/TCGA_analysis_PanCancer_import.ipynb
