# Supplementary material for: Whole-genome plasma sequencing reveals focal amplifications as a driving force in metastatic prostate cancer
Source: Nat Commun. 2016 Jun 22;7:12008. doi: 10.1038/ncomms12008 (PMC4917969; doi:10.1038/ncomms12008)
Supplement: Supplementary Software 1 — Focal identification analysis in R and sample data [file ncomms12008-s6.zip › FocalAmplifications/NotebookImport.py]

__author__ = 'agross'

"""
Code taken from MinRK's Gist.
http://nbviewer.ipython.org/gist/minrk/6011986
"""

import io, os, sys, types

from IPython.nbformat import current
from IPython.core.interactiveshell import InteractiveShell


def find_notebook(fullname, path=None):
    """find a notebook, given its fully qualified name and an optional path"""
    name = fullname.rsplit('.', 1)[-1]
    if not path:
        path = ['']
    for d in path:
        nb_path = os.path.join(d, name + ".ipynb")
        if os.path.isfile(nb_path):
            return nb_path


class NotebookLoader(object):
    """Module Loader for IPython Notebooks"""
    def __init__(self, path=None):
        self.shell = InteractiveShell.instance()
        self.path = path

    def load_module(self, fullname):
        """import a notebook as a module"""
        path = find_notebook(fullname, self.path)

        print ("importing IPython notebook from %s" % path)

        # load the notebook object
        with io.open(path, 'r', encoding='utf-8') as f:
            nb = current.read(f, 'json')


        # create the module and add it to sys.modules
        # if name in sys.modules:
        #    return sys.modules[name]
        mod = types.ModuleType(fullname)
        mod.__file__ = path
        mod.__loader__ = self
        sys.modules[fullname] = mod

        # extra work to ensure that magics that would affect the user_ns
        # actually affect the notebook module's ns
        save_user_ns = self.shell.user_ns
        self.shell.user_ns = mod.__dict__

        try:
          for cell in nb.worksheets[0].cells:
            if cell.cell_type == 'code' and cell.language == 'python':
                # transform the input to executable Python
                code = self.shell.input_transformer_manager.transform_cell(cell.input)
                # run the code in themodule
                exec code in mod.__dict__
        finally:
            self.shell.user_ns = save_user_ns
        return mod


class NotebookFinder(object):
    """Module finder that locates IPython Notebooks"""
    def __init__(self):
        self.loaders = {}

    def find_module(self, fullname, path=None):
        nb_path = find_notebook(fullname, path)
        if not nb_path:
            return

        key = path
        if path:
            # lists aren't hashable
            key = os.path.sep.join(path)

        if key not in self.loaders:
            self.loaders[key] = NotebookLoader(path)
        return self.loaders[key]


sys.meta_path.append(NotebookFinder())
