# Supplementary material for: Whole-genome plasma sequencing reveals focal amplifications as a driving force in metastatic prostate cancer
Source: Nat Commun. 2016 Jun 22;7:12008. doi: 10.1038/ncomms12008 (PMC4917969; doi:10.1038/ncomms12008)
Supplement: Supplementary Software 1 — Focal identification analysis in R and sample data [file ncomms12008-s6.zip › FocalAmplifications/P125_1.segmented]

ProbeID	Chromosome	LogRatio	Position	CBS	GLAD	Summary
1	1	-0.153062853069307	0	-0.136977564493738	-0.0868278618637729	-0.111902713178755
2	1	-0.320512209410494	108255	-0.136977564493738	-0.0868278618637729	-0.111902713178755
3	1	-0.0763837869589593	352465	-0.136977564493738	-0.0868278618637729	-0.111902713178755
4	1	0.0176805959987786	561740	-0.136977564493738	-0.0868278618637729	-0.111902713178755
5	1	0.0291880482825979	696486	-0.136977564493738	-0.0868278618637729	-0.111902713178755
6	1	0.0844644064859974	764927	-0.136977564493738	-0.0868278618637729	-0.111902713178755
7	1	0.0440729930200982	823032	-0.136977564493738	-0.0868278618637729	-0.111902713178755
8	1	-0.0301402304088634	879461	-0.136977564493738	-0.0868278618637729	-0.111902713178755
9	1	0.00506254396877984	936124	-0.136977564493738	-0.0868278618637729	-0.111902713178755
10	1	-0.205898315613161	992644	-0.136977564493738	-0.0868278618637729	-0.111902713178755
11	1	-0.107902632402935	1049833	-0.136977564493738	-0.0868278618637729	-0.111902713178755
12	1	-0.162124464654281	1106534	-0.136977564493738	-0.0868278618637729	-0.111902713178755
13	1	0.10677567361	1163263	-0.136977564493738	-0.0868278618637729	-0.111902713178755
14	1	0.139524099393563	1220031	-0.136977564493738	-0.0868278618637729	-0.111902713178755
15	1	0.00128539188823448	1276593	-0.136977564493738	-0.0868278618637729	-0.111902713178755
16	1	-0.421645574485008	1333697	-0.136977564493738	-0.0868278618637729	-0.111902713178755
17	1	-0.282104647764698	1390472	-0.136977564493738	-0.0868278618637729	-0.111902713178755
18	1	-0.216695108592427	1449136	-0.136977564493738	-0.0868278618637729	-0.111902713178755
19	1	-0.166322077261351	1506754	-0.136977564493738	-0.0868278618637729	-0.111902713178755
20	1	0.270194790144732	1563125	-0.136977564493738	-0.0868278618637729	-0.111902713178755
21	1	0.21461704388043	1626555	-0.136977564493738	-0.0868278618637729	-0.111902713178755
22	1	0.252613979551974	1691764	-0.136977564493738	-0.0868278618637729	-0.111902713178755
23	1	0.214967057930297	1748117	-0.136977564493738	-0.0868278618637729	-0.111902713178755
24	1	-0.159779107735482	1804467	-0.136977564493738	-0.0868278618637729	-0.111902713178755
25	1	-0.12127802210169	1860867	-0.136977564493738	-0.0868278618637729	-0.111902713178755
26	1	-0.0628264614540117	1917326	-0.136977564493738	-0.0868278618637729	-0.111902713178755
27	1	-0.259460655229461	1973675	-0.136977564493738	-0.0868278618637729	-0.111902713178755
28	1	-0.005179906674452	2030126	-0.136977564493738	-0.0868278618637729	-0.111902713178755
29	1	-0.193979753155771	2086544	-0.136977564493738	-0.0868278618637729	-0.111902713178755
30	1	-0.270033768001558	2142894	-0.136977564493738	-0.0868278618637729	-0.111902713178755
31	1	0.185983375024382	2199342	-0.136977564493738	-0.0868278618637729	-0.111902713178755
32	1	0.0530282099530033	2255851	-0.136977564493738	-0.0868278618637729	-0.111902713178755
33	1	-0.0673863333910262	2312774	-0.136977564493738	-0.0868278618637729	-0.111902713178755
34	1	0.00144525273265665	2369123	-0.136977564493738	-0.0868278618637729	-0.111902713178755
35	1	-0.293198900727186	2425473	-0.136977564493738	-0.0868278618637729	-0.111902713178755
36	1	0.0794753736441671	2481909	-0.136977564493738	-0.0868278618637729	-0.111902713178755
37	1	-0.448790276440282	2538907	-0.136977564493738	-0.0868278618637729	-0.111902713178755
38	1	-0.399213785832273	2606957	-0.136977564493738	-0.0868278618637729	-0.111902713178755
39	1	-0.379474133293012	2721279	-0.136977564493738	-0.0868278618637729	-0.111902713178755
40	1	0.0927648298604511	2777629	-0.136977564493738	-0.0868278618637729	-0.111902713178755
41	1	-0.547014388772272	2833978	-0.136977564493738	-0.0868278618637729	-0.111902713178755
42	1	-0.187901817607538	2890424	-0.136977564493738	-0.0868278618637729	-0.111902713178755
43	1	-0.276312653361341	2946774	-0.136977564493738	-0.0868278618637729	-0.111902713178755
44	1	0.0363439392662743	3003124	-0.136977564493738	-0.0868278618637729	-0.111902713178755
45	1	-0.215776344686768	3059474	-0.136977564493738	-0.0868278618637729	-0.111902713178755
46	1	-0.184198056525906	3115966	-0.136977564493738	-0.0868278618637729	-0.111902713178755
47	1	-0.348220717343447	3172784	-0.136977564493738	-0.0868278618637729	-0.111902713178755
48	1	-0.334202966957825	3229189	-0.136977564493738	-0.0868278618637729	-0.111902713178755
49	1	-0.134158881704101	3285539	-0.136977564493738	-0.0868278618637729	-0.111902713178755
50	1	-0.16377227659858	3341888	-0.136977564493738	-0.0868278618637729	-0.111902713178755
51	1	0.0216956155191053	3398608	-0.136977564493738	-0.0868278618637729	-0.111902713178755
52	1	0.0773577757777246	3454958	-0.136977564493738	-0.0868278618637729	-0.111902713178755
53	1	0.077263401438251	3511420	-0.136977564493738	-0.0868278618637729	-0.111902713178755
54	1	-0.0202917442320252	3568376	-0.136977564493738	-0.0868278618637729	-0.111902713178755
55	1	0.272744615002075	3624960	-0.136977564493738	-0.0868278618637729	-0.111902713178755
56	1	-0.318657609082351	3681310	-0.136977564493738	-0.0868278618637729	-0.111902713178755
57	1	-0.226742261400562	3737659	-0.136977564493738	-0.0868278618637729	-0.111902713178755
58	1	0.231495517265438	3794084	-0.136977564493738	-0.0868278618637729	-0.111902713178755
59	1	-0.299081641742409	4000912	-0.136977564493738	-0.0868278618637729	-0.111902713178755
60	1	0.162585135187149	4057261	-0.136977564493738	-0.0868278618637729	-0.111902713178755
61	1	-0.1228100765454	4113698	-0.136977564493738	-0.0868278618637729	-0.111902713178755
62	1	0.0372566767290103	4170577	-0.136977564493738	-0.0868278618637729	-0.111902713178755
63	1	-0.321361359411123	4226927	-0.136977564493738	-0.0868278618637729	-0.111902713178755
64	1	0.0526887562937018	4283336	-0.136977564493738	-0.0868278618637729	-0.111902713178755
65	1	-0.242784415507698	4340092	-0.136977564493738	-0.0868278618637729	-0.111902713178755
66	1	0.107361051490536	4396452	-0.136977564493738	-0.0868278618637729	-0.111902713178755
67	1	-0.294029644869237	4452801	-0.136977564493738	-0.0868278618637729	-0.111902713178755
68	1	-0.194524096229055	4509151	-0.136977564493738	-0.0868278618637729	-0.111902713178755
69	1	-0.391049022978176	4565506	-0.136977564493738	-0.0868278618637729	-0.111902713178755
70	1	0.167937450802503	4621856	-0.136977564493738	-0.0868278618637729	-0.111902713178755
71	1	-0.144337595270407	4678205	-0.136977564493738	-0.0868278618637729	-0.111902713178755
72	1	-0.427753467998225	4734555	-0.136977564493738	-0.0868278618637729	-0.111902713178755
73	1	-0.582339583506163	4790953	-0.136977564493738	-0.0868278618637729	-0.111902713178755
74	1	-0.291967052591225	4847303	-0.136977564493738	-0.0868278618637729	-0.111902713178755
75	1	-0.272393089488136	4903653	-0.136977564493738	-0.0868278618637729	-0.111902713178755
76	1	-0.27651878181777	4960143	-0.136977564493738	-0.0868278618637729	-0.111902713178755
77	1	0.155302401323157	5016493	-0.136977564493738	-0.0868278618637729	-0.111902713178755
78	1	-0.142703179592034	5072842	-0.136977564493738	-0.0868278618637729	-0.111902713178755
79	1	-0.0497050472535935	5129303	-0.136977564493738	-0.0868278618637729	-0.111902713178755
80	1	-0.294129772904764	5185882	-0.136977564493738	-0.0868278618637729	-0.111902713178755
81	1	0.255126690552756	5242232	-0.136977564493738	-0.0868278618637729	-0.111902713178755
82	1	-0.353661672672144	5298789	-0.136977564493738	-0.0868278618637729	-0.111902713178755
83	1	-0.21613431292368	5355138	-0.136977564493738	-0.0868278618637729	-0.111902713178755
84	1	-0.0837422098242524	5411941	-0.136977564493738	-0.0868278618637729	-0.111902713178755
85	1	-0.388331420390764	5468290	-0.136977564493738	-0.0868278618637729	-0.111902713178755
86	1	0.0694375219214445	5524733	-0.136977564493738	-0.0868278618637729	-0.111902713178755
87	1	-0.36290468853904	5581090	-0.136977564493738	-0.0868278618637729	-0.111902713178755
88	1	-0.572350917191733	5637440	-0.136977564493738	-0.0868278618637729	-0.111902713178755
89	1	0.0532523918982949	5693790	-0.136977564493738	-0.0868278618637729	-0.111902713178755
90	1	-0.0442074310842107	5750165	-0.136977564493738	-0.0868278618637729	-0.111902713178755
91	1	-0.381136522360637	5806851	-0.136977564493738	-0.0868278618637729	-0.111902713178755
92	1	-0.749662743503905	5863221	-0.136977564493738	-0.0868278618637729	-0.111902713178755
93	1	-0.43980458907512	5919810	-0.136977564493738	-0.0868278618637729	-0.111902713178755
94	1	0.0441235912802677	5976246	-0.136977564493738	-0.0868278618637729	-0.111902713178755
95	1	-0.188936666258236	6032596	-0.136977564493738	-0.0868278618637729	-0.111902713178755
96	1	-0.0360464921070114	6089025	-0.136977564493738	-0.0868278618637729	-0.111902713178755
97	1	-0.22844524119089	6145374	-0.136977564493738	-0.0868278618637729	-0.111902713178755
98	1	-0.27070681674893	6201724	-0.136977564493738	-0.0868278618637729	-0.111902713178755
99	1	0.088478983812123	6258346	-0.136977564493738	-0.0868278618637729	-0.111902713178755
100	1	0.0954639229649929	6314696	-0.136977564493738	-0.0868278618637729	-0.111902713178755
101	1	-0.211921013522112	6371569	-0.136977564493738	-0.0868278618637729	-0.111902713178755
102	1	0.157897736201378	6427919	-0.136977564493738	-0.0868278618637729	-0.111902713178755
103	1	0.215655746858801	6484278	-0.136977564493738	-0.0868278618637729	-0.111902713178755
104	1	-0.143053114167471	6540682	-0.136977564493738	-0.0868278618637729	-0.111902713178755
105	1	-0.274773209628051	6597032	-0.136977564493738	-0.0868278618637729	-0.111902713178755
106	1	-0.0790066720197056	6653479	-0.136977564493738	-0.0868278618637729	-0.111902713178755
107	1	0.00224692576907224	6709829	-0.136977564493738	-0.0868278618637729	-0.111902713178755
108	1	-0.143436347278382	6766178	-0.136977564493738	-0.0868278618637729	-0.111902713178755
109	1	0.175377522527214	6822648	-0.136977564493738	-0.0868278618637729	-0.111902713178755
110	1	0.0481482002562135	6879105	-0.136977564493738	-0.0868278618637729	-0.111902713178755
111	1	-0.204102580004758	6935454	-0.136977564493738	-0.0868278618637729	-0.111902713178755
112	1	-0.394524744446708	6991804	-0.136977564493738	-0.0868278618637729	-0.111902713178755
113	1	-0.160833860243728	7048153	-0.136977564493738	-0.0868278618637729	-0.111902713178755
114	1	-0.135940556645839	7104503	-0.136977564493738	-0.0868278618637729	-0.111902713178755
115	1	-0.0245825317441332	7160852	-0.136977564493738	-0.0868278618637729	-0.111902713178755
116	1	0.201152877771741	7217801	-0.136977564493738	-0.0868278618637729	-0.111902713178755
117	1	-0.137515504465957	7274183	-0.136977564493738	-0.0868278618637729	-0.111902713178755
118	1	0.153117941352596	7330615	-0.136977564493738	-0.0868278618637729	-0.111902713178755
119	1	-0.17036453203	7386993	-0.136977564493738	-0.0868278618637729	-0.111902713178755
120	1	-0.24114661596914	7443576	-0.136977564493738	-0.0868278618637729	-0.111902713178755
121	1	-0.237663445893819	7500579	-0.136977564493738	-0.0868278618637729	-0.111902713178755
122	1	-0.494837348785629	7556928	-0.136977564493738	-0.0868278618637729	-0.111902713178755
123	1	-0.351485189443527	7613278	-0.136977564493738	-0.0868278618637729	-0.111902713178755
124	1	-0.0608874434449105	7669876	-0.136977564493738	-0.0868278618637729	-0.111902713178755
125	1	0.0823003347793808	7726225	-0.136977564493738	-0.0868278618637729	-0.111902713178755
126	1	-0.0418564222366206	7782575	-0.136977564493738	-0.0868278618637729	-0.111902713178755
127	1	-0.00745257420327739	7838924	-0.136977564493738	-0.0868278618637729	-0.111902713178755
128	1	-0.138695064011702	7895274	-0.136977564493738	-0.0868278618637729	-0.111902713178755
129	1	0.363268061066104	7951647	-0.136977564493738	-0.0868278618637729	-0.111902713178755
130	1	0.226614935786422	8008009	-0.136977564493738	-0.0868278618637729	-0.111902713178755
131	1	-0.0974564444468628	8064637	-0.136977564493738	-0.0868278618637729	-0.111902713178755
132	1	0.0993688404509381	8120986	-0.136977564493738	-0.0868278618637729	-0.111902713178755
133	1	-0.293779341320625	8177336	-0.136977564493738	-0.0868278618637729	-0.111902713178755
134	1	0.0177141345197667	8233685	-0.136977564493738	-0.0868278618637729	-0.111902713178755
135	1	0.294493394918189	8290035	-0.136977564493738	-0.0868278618637729	-0.111902713178755
136	1	-0.00875630083169568	8346384	-0.136977564493738	-0.0868278618637729	-0.111902713178755
137	1	-0.150972019292558	8402767	-0.136977564493738	-0.0868278618637729	-0.111902713178755
138	1	-0.166715413695981	8459163	-0.136977564493738	-0.0868278618637729	-0.111902713178755
139	1	0.0057859845413613	8515674	-0.136977564493738	-0.0868278618637729	-0.111902713178755
140	1	0.337638579720611	8572383	-0.136977564493738	-0.0868278618637729	-0.111902713178755
141	1	0.257524725091994	8628820	-0.136977564493738	-0.0868278618637729	-0.111902713178755
142	1	-0.184095833374872	8685268	-0.136977564493738	-0.0868278618637729	-0.111902713178755
143	1	-0.0737646134226142	8741672	-0.136977564493738	-0.0868278618637729	-0.111902713178755
144	1	-0.0336253242808055	8798024	-0.136977564493738	-0.0868278618637729	-0.111902713178755
145	1	-0.0203937719047308	8854373	-0.136977564493738	-0.0868278618637729	-0.111902713178755
146	1	-0.298891926492743	8910723	-0.136977564493738	-0.0868278618637729	-0.111902713178755
147	1	-0.20209192029669	8967087	-0.136977564493738	-0.0868278618637729	-0.111902713178755
148	1	0.145152850559302	9023520	-0.136977564493738	-0.0868278618637729	-0.111902713178755
149	1	-0.241133180612506	9079905	-0.136977564493738	-0.0868278618637729	-0.111902713178755
150	1	-0.0341427694350699	9136405	-0.136977564493738	-0.0868278618637729	-0.111902713178755
151	1	-0.0743446992790906	9192782	-0.136977564493738	-0.0868278618637729	-0.111902713178755
152	1	0.0380377939634403	9249131	-0.136977564493738	-0.0868278618637729	-0.111902713178755
153	1	0.143333716537152	9305481	-0.136977564493738	-0.0868278618637729	-0.111902713178755
154	1	-0.536048747695106	9361849	-0.136977564493738	-0.0868278618637729	-0.111902713178755
155	1	-0.0909341621505975	9418198	-0.136977564493738	-0.0868278618637729	-0.111902713178755
156	1	-0.27676453586794	9474548	-0.136977564493738	-0.0868278618637729	-0.111902713178755
157	1	-0.203155074306584	9530897	-0.136977564493738	-0.0868278618637729	-0.111902713178755
158	1	0.102313893194128	9587435	-0.136977564493738	-0.0868278618637729	-0.111902713178755
159	1	0.0880882232918439	9643843	-0.136977564493738	-0.0868278618637729	-0.111902713178755
160	1	-0.285356417086494	9700263	-0.136977564493738	-0.0868278618637729	-0.111902713178755
161	1	-0.324093217832404	9756713	-0.136977564493738	-0.0868278618637729	-0.111902713178755
162	1	0.0434938839188459	9813062	-0.136977564493738	-0.0868278618637729	-0.111902713178755
163	1	-0.424015418007774	9869412	-0.136977564493738	-0.0868278618637729	-0.111902713178755
164	1	-0.378842034398543	9925761	-0.136977564493738	-0.0868278618637729	-0.111902713178755
165	1	0.031803288580461	9982111	-0.136977564493738	-0.0868278618637729	-0.111902713178755
166	1	0.206812559550896	10038460	-0.136977564493738	-0.0868278618637729	-0.111902713178755
167	1	-0.187012434784374	10094824	-0.136977564493738	-0.0868278618637729	-0.111902713178755
168	1	-0.180543987514635	10151174	-0.136977564493738	-0.0868278618637729	-0.111902713178755
169	1	0.166771156674798	10207523	-0.136977564493738	-0.0868278618637729	-0.111902713178755
170	1	-0.249824674961072	10263873	-0.136977564493738	-0.0868278618637729	-0.111902713178755
171	1	-0.110746304783897	10320222	-0.136977564493738	-0.0868278618637729	-0.111902713178755
172	1	-0.0116549593472958	10376572	-0.136977564493738	-0.0868278618637729	-0.111902713178755
173	1	-0.251035312953063	10432929	-0.136977564493738	-0.0868278618637729	-0.111902713178755
174	1	0.111930442955051	10489279	-0.136977564493738	-0.0868278618637729	-0.111902713178755
175	1	0.0735801851688617	10545629	-0.136977564493738	-0.0868278618637729	-0.111902713178755
176	1	-0.00434910952475078	10601978	-0.136977564493738	-0.0868278618637729	-0.111902713178755
177	1	-0.286787776108416	10658328	-0.136977564493738	-0.0868278618637729	-0.111902713178755
178	1	-0.864317051515358	10714677	-0.136977564493738	-0.0868278618637729	-0.111902713178755
179	1	-0.323811776669957	10771027	-0.136977564493738	-0.0868278618637729	-0.111902713178755
180	1	-0.411485397856361	10827582	-0.136977564493738	-0.0868278618637729	-0.111902713178755
181	1	-0.304189522478513	10883932	-0.136977564493738	-0.0868278618637729	-0.111902713178755
182	1	0.127029389951148	10940282	-0.136977564493738	-0.0868278618637729	-0.111902713178755
183	1	-0.19079561203698	10996631	-0.136977564493738	-0.0868278618637729	-0.111902713178755
184	1	-0.0858708639563964	11052981	-0.136977564493738	-0.0868278618637729	-0.111902713178755
185	1	0.048755709523284	11109512	-0.136977564493738	-0.0868278618637729	-0.111902713178755
186	1	-0.299041161879569	11166319	-0.136977564493738	-0.0868278618637729	-0.111902713178755
187	1	-0.0603986196578519	11222668	-0.136977564493738	-0.0868278618637729	-0.111902713178755
188	1	-0.373912154570465	11279326	-0.136977564493738	-0.0868278618637729	-0.111902713178755
189	1	-0.367646817277938	11335920	-0.136977564493738	-0.0868278618637729	-0.111902713178755
190	1	-0.0961370119305513	11392280	-0.136977564493738	-0.0868278618637729	-0.111902713178755
191	1	-0.30446008541403	11448630	-0.136977564493738	-0.0868278618637729	-0.111902713178755
192	1	-0.220012802845099	11504989	-0.136977564493738	-0.0868278618637729	-0.111902713178755
193	1	0.0995878226755767	11561503	-0.136977564493738	-0.0868278618637729	-0.111902713178755
194	1	-0.383929679689991	11617852	-0.136977564493738	-0.0868278618637729	-0.111902713178755
195	1	0.126459231912597	11674202	-0.136977564493738	-0.0868278618637729	-0.111902713178755
196	1	-0.281816425512373	11730552	-0.136977564493738	-0.0868278618637729	-0.111902713178755
197	1	-0.171836543717346	11786901	-0.136977564493738	-0.0868278618637729	-0.111902713178755
198	1	-0.110774158547108	11843251	-0.136977564493738	-0.0868278618637729	-0.111902713178755
199	1	-0.0732356503825507	11899600	-0.136977564493738	-0.0868278618637729	-0.111902713178755
200	1	-0.442906611506451	11955950	-0.136977564493738	-0.0868278618637729	-0.111902713178755
201	1	-0.362988593113214	12012412	-0.136977564493738	-0.0868278618637729	-0.111902713178755
202	1	0.11819940148973	12068909	-0.136977564493738	-0.0868278618637729	-0.111902713178755
203	1	0.151748781496426	12125398	-0.136977564493738	-0.0868278618637729	-0.111902713178755
204	1	-0.0789585903135262	12181747	-0.136977564493738	-0.0868278618637729	-0.111902713178755
205	1	-0.322158167885613	12238138	-0.136977564493738	-0.0868278618637729	-0.111902713178755
206	1	-0.207661080920144	12294499	-0.136977564493738	-0.0868278618637729	-0.111902713178755
207	1	-0.0220103150084629	12350948	-0.136977564493738	-0.0868278618637729	-0.111902713178755
208	1	-0.383540722037725	12407297	-0.136977564493738	-0.0868278618637729	-0.111902713178755
209	1	-0.357799338530708	12463735	-0.136977564493738	-0.0868278618637729	-0.111902713178755
210	1	-0.160235036646282	12520085	-0.136977564493738	-0.0868278618637729	-0.111902713178755
211	1	0.19329625592233	12576496	-0.136977564493738	-0.0868278618637729	-0.111902713178755
212	1	-0.402567243716415	12632846	-0.136977564493738	-0.0868278618637729	-0.111902713178755
213	1	-0.0707948364188159	12689195	-0.136977564493738	-0.0868278618637729	-0.111902713178755
214	1	-0.390956291625173	12745618	-0.136977564493738	-0.0868278618637729	-0.111902713178755
215	1	-0.297098992110561	12801967	-0.136977564493738	-0.0868278618637729	-0.111902713178755
216	1	0.214173882895328	12859309	-0.136977564493738	-0.0868278618637729	-0.111902713178755
217	1	-0.408547286018958	12917843	-0.136977564493738	-0.0868278618637729	-0.111902713178755
218	1	0.00576852466255027	12993151	-0.136977564493738	-0.0868278618637729	-0.111902713178755
219	1	-0.461476462211909	13143874	-0.136977564493738	-0.0868278618637729	-0.111902713178755
220	1	0.0425104283235181	13321337	-0.136977564493738	-0.0868278618637729	-0.111902713178755
221	1	-0.40748875659664	13434754	-0.136977564493738	-0.0868278618637729	-0.111902713178755
222	1	-0.420841054920417	13537416	-0.136977564493738	-0.0868278618637729	-0.111902713178755
223	1	-0.137833103560598	13703408	-0.136977564493738	-0.0868278618637729	-0.111902713178755
224	1	-0.331549773067567	13791101	-0.136977564493738	-0.0868278618637729	-0.111902713178755
225	1	-0.142442468453012	13847451	-0.136977564493738	-0.0868278618637729	-0.111902713178755
226	1	-0.111035862729024	13903834	-0.136977564493738	-0.0868278618637729	-0.111902713178755
227	1	-0.495401662527558	13960184	-0.136977564493738	-0.0868278618637729	-0.111902713178755
228	1	-0.494134809167533	14016821	-0.136977564493738	-0.0868278618637729	-0.111902713178755
229	1	0.374163460427743	14073182	-0.136977564493738	-0.0868278618637729	-0.111902713178755
230	1	-0.0693669836524574	14129532	-0.136977564493738	-0.0868278618637729	-0.111902713178755
231	1	-0.447930343469242	14185911	-0.136977564493738	-0.0868278618637729	-0.111902713178755
232	1	-0.0385165613636941	14242261	-0.136977564493738	-0.0868278618637729	-0.111902713178755
233	1	0.0331146910063529	14298814	-0.136977564493738	-0.0868278618637729	-0.111902713178755
234	1	-0.108276976617485	14355508	-0.136977564493738	-0.0868278618637729	-0.111902713178755
235	1	-0.0579413458166203	14412480	-0.136977564493738	-0.0868278618637729	-0.111902713178755
236	1	-0.288292634551346	14468829	-0.136977564493738	-0.0868278618637729	-0.111902713178755
237	1	-0.288285505902298	14525179	-0.136977564493738	-0.0868278618637729	-0.111902713178755
238	1	0.0796274204961424	14581528	-0.136977564493738	-0.0868278618637729	-0.111902713178755
239	1	0.238662696593578	14638155	-0.136977564493738	-0.0868278618637729	-0.111902713178755
240	1	-0.334487116316824	14694521	-0.136977564493738	-0.0868278618637729	-0.111902713178755
241	1	-0.0737499423388029	14751905	-0.136977564493738	-0.0868278618637729	-0.111902713178755
242	1	-0.215103189070489	14808255	-0.136977564493738	-0.0868278618637729	-0.111902713178755
243	1	-0.254780530170123	14864604	-0.136977564493738	-0.0868278618637729	-0.111902713178755
244	1	-0.295320986722527	14920963	-0.136977564493738	-0.0868278618637729	-0.111902713178755
245	1	-0.288470667625535	14977312	-0.136977564493738	-0.0868278618637729	-0.111902713178755
246	1	-0.594358565142801	15033662	-0.136977564493738	-0.0868278618637729	-0.111902713178755
247	1	-0.320371344852228	15090012	-0.136977564493738	-0.0868278618637729	-0.111902713178755
248	1	-0.0774628394605982	15146361	-0.136977564493738	-0.0868278618637729	-0.111902713178755
249	1	-0.431759511360935	15202711	-0.136977564493738	-0.0868278618637729	-0.111902713178755
250	1	-0.206013384010617	15259060	-0.136977564493738	-0.0868278618637729	-0.111902713178755
251	1	-0.139766903070757	15315410	-0.136977564493738	-0.0868278618637729	-0.111902713178755
252	1	-0.244263389339141	15371768	-0.136977564493738	-0.0868278618637729	-0.111902713178755
253	1	-0.348088325303807	15428205	-0.136977564493738	-0.0868278618637729	-0.111902713178755
254	1	-0.372508330772754	15484555	-0.136977564493738	-0.0868278618637729	-0.111902713178755
255	1	-0.264537425323388	15540904	-0.136977564493738	-0.0868278618637729	-0.111902713178755
256	1	-0.0543343949786074	15597532	-0.136977564493738	-0.0868278618637729	-0.111902713178755
257	1	-0.126192445524167	15653881	-0.136977564493738	-0.0868278618637729	-0.111902713178755
258	1	-0.0419641104083773	15710272	-0.136977564493738	-0.0868278618637729	-0.111902713178755
259	1	0.24875187076329	15766621	-0.136977564493738	-0.0868278618637729	-0.111902713178755
260	1	-0.0400490954052231	15823015	-0.136977564493738	-0.0868278618637729	-0.111902713178755
261	1	-0.0393493084916651	15879365	-0.136977564493738	-0.0868278618637729	-0.111902713178755
262	1	-0.350069553801081	15935714	-0.136977564493738	-0.0868278618637729	-0.111902713178755
263	1	-0.161154001967444	15992064	-0.136977564493738	-0.0868278618637729	-0.111902713178755
264	1	-0.166442324633214	16048413	-0.136977564493738	-0.0868278618637729	-0.111902713178755
265	1	0.192246066673982	16104763	-0.136977564493738	-0.0868278618637729	-0.111902713178755
266	1	0.24463966725991	16161112	-0.136977564493738	-0.0868278618637729	-0.111902713178755
267	1	0.0237697338622137	16217462	-0.136977564493738	-0.0868278618637729	-0.111902713178755
268	1	0.137791868521053	16273812	-0.136977564493738	-0.0868278618637729	-0.111902713178755
269	1	0.0770109989505155	16330161	-0.136977564493738	-0.0868278618637729	-0.111902713178755
270	1	-0.115357745055939	16387240	-0.136977564493738	-0.0868278618637729	-0.111902713178755
271	1	-0.4059262346874	16443685	-0.136977564493738	-0.0868278618637729	-0.111902713178755
272	1	0.191516508359697	16500035	-0.136977564493738	-0.0868278618637729	-0.111902713178755
273	1	-0.241564614031669	16556384	-0.136977564493738	-0.0868278618637729	-0.111902713178755
274	1	0.0790427585887379	16612734	-0.136977564493738	-0.0868278618637729	-0.111902713178755
275	1	0.225773079222429	16669084	-0.136977564493738	-0.0868278618637729	-0.111902713178755
276	1	-0.0466388799320536	16725433	-0.136977564493738	-0.0868278618637729	-0.111902713178755
277	1	0.0371658849238138	16781783	-0.136977564493738	-0.0868278618637729	-0.111902713178755
278	1	-0.641758065252289	16838821	-0.136977564493738	-0.0868278618637729	-0.111902713178755
279	1	-0.642861686280531	16902184	-0.136977564493738	-0.0868278618637729	-0.111902713178755
280	1	0.0479189203142938	16961260	-0.136977564493738	-0.0868278618637729	-0.111902713178755
281	1	-0.234910451646116	17028346	-0.136977564493738	-0.0868278618637729	-0.111902713178755
282	1	-0.277087699672677	17096264	-0.136977564493738	-0.0868278618637729	-0.111902713178755
283	1	-0.120661277796005	17212060	-0.136977564493738	-0.0868278618637729	-0.111902713178755
284	1	-0.089361297304632	17269136	-0.136977564493738	-0.0868278618637729	-0.111902713178755
285	1	-0.329062937687898	17326444	-0.136977564493738	-0.0868278618637729	-0.111902713178755
286	1	-0.079765979973557	17382794	-0.136977564493738	-0.0868278618637729	-0.111902713178755
287	1	-0.1882257466084	17439143	-0.136977564493738	-0.0868278618637729	-0.111902713178755
288	1	0.0099379082321675	17495503	-0.136977564493738	-0.0868278618637729	-0.111902713178755
289	1	-0.358052547870124	17551852	-0.136977564493738	-0.0868278618637729	-0.111902713178755
290	1	-0.133847178528598	17608216	-0.136977564493738	-0.0868278618637729	-0.111902713178755
291	1	-0.300451653673936	17664566	-0.136977564493738	-0.0868278618637729	-0.111902713178755
292	1	-0.0947921258590832	17721008	-0.136977564493738	-0.0868278618637729	-0.111902713178755
293	1	-0.0372653746425126	17777361	-0.136977564493738	-0.0868278618637729	-0.111902713178755
294	1	-0.288086999795428	17833710	-0.136977564493738	-0.0868278618637729	-0.111902713178755
295	1	-0.0891300226230379	17890060	-0.136977564493738	-0.0868278618637729	-0.111902713178755
296	1	-0.436187185740674	17946409	-0.136977564493738	-0.0868278618637729	-0.111902713178755
297	1	0.0594266055591611	18002759	-0.136977564493738	-0.0868278618637729	-0.111902713178755
298	1	-0.432143956733456	18059109	-0.136977564493738	-0.0868278618637729	-0.111902713178755
299	1	-0.0497828818486242	18115458	-0.136977564493738	-0.0868278618637729	-0.111902713178755
300	1	-0.588736419875578	18171808	-0.136977564493738	-0.0868278618637729	-0.111902713178755
301	1	-0.113432103886029	18228157	-0.136977564493738	-0.0868278618637729	-0.111902713178755
302	1	-0.196242264003217	18284507	-0.136977564493738	-0.0868278618637729	-0.111902713178755
303	1	-0.279314195410018	18340856	-0.136977564493738	-0.0868278618637729	-0.111902713178755
304	1	-0.825131725346867	18397206	-0.136977564493738	-0.0868278618637729	-0.111902713178755
305	1	-0.108389121229599	18453556	-0.136977564493738	-0.0868278618637729	-0.111902713178755
306	1	-0.133872744055408	18510010	-0.136977564493738	-0.0868278618637729	-0.111902713178755
307	1	0.0129328836158266	18566360	-0.136977564493738	-0.0868278618637729	-0.111902713178755
308	1	-0.304024460608336	18622812	-0.136977564493738	-0.0868278618637729	-0.111902713178755
309	1	-0.140155036048056	18679162	-0.136977564493738	-0.0868278618637729	-0.111902713178755
310	1	-0.175225783019944	18735546	-0.136977564493738	-0.0868278618637729	-0.111902713178755
311	1	-0.12030240281786	18791896	-0.136977564493738	-0.0868278618637729	-0.111902713178755
312	1	-0.338439884574494	18848246	-0.136977564493738	-0.0868278618637729	-0.111902713178755
313	1	-0.00392125245902696	18904595	-0.136977564493738	-0.0868278618637729	-0.111902713178755
314	1	-0.568770125288136	18960945	-0.136977564493738	-0.0868278618637729	-0.111902713178755
315	1	-0.349072824527627	19017294	-0.136977564493738	-0.0868278618637729	-0.111902713178755
316	1	-0.917576395635528	19073644	-0.136977564493738	-0.0868278618637729	-0.111902713178755
317	1	-0.250270154787171	19129993	-0.136977564493738	-0.0868278618637729	-0.111902713178755
318	1	-0.198474214561924	19186476	-0.136977564493738	-0.0868278618637729	-0.111902713178755
319	1	0.0435740931253567	19242826	-0.136977564493738	-0.0868278618637729	-0.111902713178755
320	1	0.0140883324546472	19299175	-0.136977564493738	-0.0868278618637729	-0.111902713178755
321	1	-0.151818492576225	19355525	-0.136977564493738	-0.0868278618637729	-0.111902713178755
322	1	-0.109428910577723	19411874	-0.136977564493738	-0.0868278618637729	-0.111902713178755
323	1	0.0744141986607408	19468224	-0.136977564493738	-0.0868278618637729	-0.111902713178755
324	1	0.0748461096476706	19524573	-0.136977564493738	-0.0868278618637729	-0.111902713178755
325	1	-0.200327031066711	19580923	-0.136977564493738	-0.0868278618637729	-0.111902713178755
326	1	-0.375520599029669	19637726	-0.136977564493738	-0.0868278618637729	-0.111902713178755
327	1	-0.60693913337829	19694078	-0.136977564493738	-0.0868278618637729	-0.111902713178755
328	1	-0.210792130130195	19750428	-0.136977564493738	-0.0868278618637729	-0.111902713178755
329	1	-0.680226766869071	19806777	-0.136977564493738	-0.0868278618637729	-0.111902713178755
330	1	-0.35486492073563	19863296	-0.136977564493738	-0.0868278618637729	-0.111902713178755
331	1	-0.379552310588029	19919645	-0.136977564493738	-0.0868278618637729	-0.111902713178755
332	1	-0.359388765178696	19976002	-0.136977564493738	-0.0868278618637729	-0.111902713178755
333	1	-0.136251110292624	20032352	-0.136977564493738	-0.0868278618637729	-0.111902713178755
334	1	-0.349781505132916	20088701	-0.136977564493738	-0.0868278618637729	-0.111902713178755
335	1	0.0869539387289126	20145051	-0.136977564493738	-0.0868278618637729	-0.111902713178755
336	1	0.00053529475122933	20201400	-0.136977564493738	-0.0868278618637729	-0.111902713178755
337	1	-0.174358636061816	20257750	-0.136977564493738	-0.0868278618637729	-0.111902713178755
338	1	-0.37494191165708	20314099	-0.136977564493738	-0.0868278618637729	-0.111902713178755
339	1	-0.0796052050179029	20370450	-0.136977564493738	-0.0868278618637729	-0.111902713178755
340	1	-0.0218864018777919	20426800	-0.136977564493738	-0.0868278618637729	-0.111902713178755
341	1	-0.253653931515497	20483149	-0.136977564493738	-0.0868278618637729	-0.111902713178755
342	1	-0.165547550972832	20539639	-0.136977564493738	-0.0868278618637729	-0.111902713178755
343	1	-0.250033384624795	20595992	-0.136977564493738	-0.0868278618637729	-0.111902713178755
344	1	-0.139370069224729	20652342	-0.136977564493738	-0.0868278618637729	-0.111902713178755
345	1	0.145148964411724	20708691	-0.136977564493738	-0.0868278618637729	-0.111902713178755
346	1	-0.515552498507756	20765041	-0.136977564493738	-0.0868278618637729	-0.111902713178755
347	1	-0.209984027106404	20821391	-0.136977564493738	-0.0868278618637729	-0.111902713178755
348	1	-0.186286475335169	20877740	-0.136977564493738	-0.0868278618637729	-0.111902713178755
349	1	0.039053913506037	20934228	-0.136977564493738	-0.0868278618637729	-0.111902713178755
350	1	-0.363906813261282	20990577	-0.136977564493738	-0.0868278618637729	-0.111902713178755
351	1	-0.209111182957858	21046975	-0.136977564493738	-0.0868278618637729	-0.111902713178755
352	1	-0.0342237345649999	21103324	-0.136977564493738	-0.0868278618637729	-0.111902713178755
353	1	0.101972324555872	21161107	-0.136977564493738	-0.0868278618637729	-0.111902713178755
354	1	-0.175016115672332	21217457	-0.136977564493738	-0.0868278618637729	-0.111902713178755
355	1	-0.0511300809353771	21274061	-0.136977564493738	-0.0868278618637729	-0.111902713178755
356	1	-0.32909189089943	21330414	-0.136977564493738	-0.0868278618637729	-0.111902713178755
357	1	-0.0175179222947047	21387124	-0.136977564493738	-0.0868278618637729	-0.111902713178755
358	1	0.212687247875131	21443591	-0.136977564493738	-0.0868278618637729	-0.111902713178755
359	1	-0.114987518137556	21499979	-0.136977564493738	-0.0868278618637729	-0.111902713178755
360	1	-0.0144293855106359	21556329	-0.136977564493738	-0.0868278618637729	-0.111902713178755
361	1	-0.304372017680937	21612678	-0.136977564493738	-0.0868278618637729	-0.111902713178755
362	1	-0.151533575389132	21669028	-0.136977564493738	-0.0868278618637729	-0.111902713178755
363	1	-0.0607809857636771	21725830	-0.136977564493738	-0.0868278618637729	-0.111902713178755
364	1	-0.15492404568634	21784062	-0.136977564493738	-0.0868278618637729	-0.111902713178755
365	1	-0.217992625790816	21841909	-0.136977564493738	-0.0868278618637729	-0.111902713178755
366	1	-0.0556904644694987	21898258	-0.136977564493738	-0.0868278618637729	-0.111902713178755
367	1	0.015737878420999	21954608	-0.136977564493738	-0.0868278618637729	-0.111902713178755
368	1	0.059056378248618	22010957	-0.136977564493738	-0.0868278618637729	-0.111902713178755
369	1	0.00962247177706248	22067307	-0.136977564493738	-0.0868278618637729	-0.111902713178755
370	1	-0.322400356100626	22123657	-0.136977564493738	-0.0868278618637729	-0.111902713178755
371	1	-0.36289522471172	22180032	-0.136977564493738	-0.0868278618637729	-0.111902713178755
372	1	-0.267698961120628	22236382	-0.136977564493738	-0.0868278618637729	-0.111902713178755
373	1	0.013647236784785	22292731	-0.136977564493738	-0.0868278618637729	-0.111902713178755
374	1	0.174609777746251	22352238	-0.136977564493738	-0.0868278618637729	-0.111902713178755
375	1	-0.0627999133623065	22408587	-0.136977564493738	-0.0868278618637729	-0.111902713178755
376	1	-0.203360795921214	22464984	-0.136977564493738	-0.0868278618637729	-0.111902713178755
377	1	-0.324219714237845	22521334	-0.136977564493738	-0.0868278618637729	-0.111902713178755
378	1	-0.281324330454282	22577683	-0.136977564493738	-0.0868278618637729	-0.111902713178755
379	1	-0.105580603103344	22634033	-0.136977564493738	-0.0868278618637729	-0.111902713178755
380	1	-0.586699176359794	22690382	-0.136977564493738	-0.0868278618637729	-0.111902713178755
381	1	-0.276552406981985	22746732	-0.136977564493738	-0.0868278618637729	-0.111902713178755
382	1	-0.217658202064383	22803081	-0.136977564493738	-0.0868278618637729	-0.111902713178755
383	1	-0.459157749272628	22859431	-0.136977564493738	-0.0868278618637729	-0.111902713178755
384	1	-0.138740379078286	22915781	-0.136977564493738	-0.0868278618637729	-0.111902713178755
385	1	-0.511809114268062	22972130	-0.136977564493738	-0.0868278618637729	-0.111902713178755
386	1	0.0876920886559142	23028514	-0.136977564493738	-0.0868278618637729	-0.111902713178755
387	1	-0.267063764792094	23084907	-0.136977564493738	-0.0868278618637729	-0.111902713178755
388	1	-0.126667742905214	23141257	-0.136977564493738	-0.0868278618637729	-0.111902713178755
389	1	-0.590942750543068	23197606	-0.136977564493738	-0.0868278618637729	-0.111902713178755
390	1	-0.016249120720819	23253956	-0.136977564493738	-0.0868278618637729	-0.111902713178755
391	1	0.295903998895944	23310536	-0.136977564493738	-0.0868278618637729	-0.111902713178755
392	1	-0.195103835480258	23366885	-0.136977564493738	-0.0868278618637729	-0.111902713178755
393	1	0.118565995505902	23423245	-0.136977564493738	-0.0868278618637729	-0.111902713178755
394	1	-0.0335102944236242	23479594	-0.136977564493738	-0.0868278618637729	-0.111902713178755
395	1	-0.0716318602556949	23535944	-0.136977564493738	-0.0868278618637729	-0.111902713178755
396	1	-0.228317498705676	23592479	-0.136977564493738	-0.0868278618637729	-0.111902713178755
397	1	-0.21464457340609	23648829	-0.136977564493738	-0.0868278618637729	-0.111902713178755
398	1	-0.0706293611565444	23705191	-0.136977564493738	-0.0868278618637729	-0.111902713178755
399	1	-0.0956325364887972	23761540	-0.136977564493738	-0.0868278618637729	-0.111902713178755
400	1	-0.248291106582434	23817890	-0.136977564493738	-0.0868278618637729	-0.111902713178755
401	1	-0.312175829393458	23874264	-0.136977564493738	-0.0868278618637729	-0.111902713178755
402	1	-0.0179690716923078	23930614	-0.136977564493738	-0.0868278618637729	-0.111902713178755
403	1	-0.296215771925519	23986963	-0.136977564493738	-0.0868278618637729	-0.111902713178755
404	1	0.179700955003786	24043390	-0.136977564493738	-0.0868278618637729	-0.111902713178755
405	1	0.0457982544089144	24099740	-0.136977564493738	-0.0868278618637729	-0.111902713178755
406	1	-0.117718955479578	24156144	-0.136977564493738	-0.0868278618637729	-0.111902713178755
407	1	0.0731086689113045	24212738	-0.136977564493738	-0.0868278618637729	-0.111902713178755
408	1	0.27611796129765	24269194	-0.136977564493738	-0.0868278618637729	-0.111902713178755
409	1	0.00251098883042482	24326588	-0.136977564493738	-0.0868278618637729	-0.111902713178755
410	1	-0.151487649495893	24383234	-0.136977564493738	-0.0868278618637729	-0.111902713178755
411	1	0.0176019947980856	24439716	-0.136977564493738	-0.0868278618637729	-0.111902713178755
412	1	-0.177365086197137	24496066	-0.136977564493738	-0.0868278618637729	-0.111902713178755
413	1	0.0800187641136691	24552415	-0.136977564493738	-0.0868278618637729	-0.111902713178755
414	1	-0.392713952496243	24608765	-0.136977564493738	-0.0868278618637729	-0.111902713178755
415	1	-0.197014238022747	24665114	-0.136977564493738	-0.0868278618637729	-0.111902713178755
416	1	-0.0232047575881494	24721464	-0.136977564493738	-0.0868278618637729	-0.111902713178755
417	1	-0.0527614127858388	24777818	-0.136977564493738	-0.0868278618637729	-0.111902713178755
418	1	-0.393028807426796	24834168	-0.136977564493738	-0.0868278618637729	-0.111902713178755
419	1	-0.227398065043322	24890518	-0.136977564493738	-0.0868278618637729	-0.111902713178755
420	1	-0.057169787711881	24946915	-0.136977564493738	-0.0868278618637729	-0.111902713178755
421	1	0.174053270336799	25003534	-0.136977564493738	-0.0868278618637729	-0.111902713178755
422	1	-0.172375806190149	25059883	-0.136977564493738	-0.0868278618637729	-0.111902713178755
423	1	-0.116530537378484	25116233	-0.136977564493738	-0.0868278618637729	-0.111902713178755
424	1	-0.117598185746048	25174303	-0.136977564493738	-0.0868278618637729	-0.111902713178755
425	1	0.177737053058032	25230653	-0.136977564493738	-0.0868278618637729	-0.111902713178755
426	1	-0.129358840735478	25287003	-0.136977564493738	-0.0868278618637729	-0.111902713178755
427	1	-0.182194500758793	25343528	-0.136977564493738	-0.0868278618637729	-0.111902713178755
428	1	-0.158317059350233	25400347	-0.136977564493738	-0.0868278618637729	-0.111902713178755
429	1	-0.130689168607105	25456711	-0.136977564493738	-0.0868278618637729	-0.111902713178755
430	1	-0.477497140278902	25513061	-0.136977564493738	-0.0868278618637729	-0.111902713178755
431	1	-0.364088133830592	25569470	-0.136977564493738	-0.0868278618637729	-0.111902713178755
432	1	-0.473322186234912	25629310	-0.136977564493738	-0.0868278618637729	-0.111902713178755
433	1	0.0111821812486587	25693127	-0.136977564493738	-0.0868278618637729	-0.111902713178755
434	1	-0.320879060525049	25754059	-0.136977564493738	-0.0868278618637729	-0.111902713178755
435	1	0.112785778348877	25810416	-0.136977564493738	-0.0868278618637729	-0.111902713178755
436	1	-0.328673513494803	25869018	-0.136977564493738	-0.0868278618637729	-0.111902713178755
437	1	-0.113420522285632	25925391	-0.136977564493738	-0.0868278618637729	-0.111902713178755
438	1	-0.0784782529865924	25981864	-0.136977564493738	-0.0868278618637729	-0.111902713178755
439	1	-0.253010547785495	26038214	-0.136977564493738	-0.0868278618637729	-0.111902713178755
440	1	-0.629745167070024	26094563	-0.136977564493738	-0.0868278618637729	-0.111902713178755
441	1	0.0249287233583114	26150918	-0.136977564493738	-0.0868278618637729	-0.111902713178755
442	1	-0.124789536560155	26207268	-0.136977564493738	-0.0868278618637729	-0.111902713178755
443	1	-0.045926412711452	26263617	-0.136977564493738	-0.0868278618637729	-0.111902713178755
444	1	-0.0815329699380217	26320093	-0.136977564493738	-0.0868278618637729	-0.111902713178755
445	1	-0.00448745076056859	26376442	-0.136977564493738	-0.0868278618637729	-0.111902713178755
446	1	-0.00446483574982787	26432792	-0.136977564493738	-0.0868278618637729	-0.111902713178755
447	1	-0.0563240640037718	26489141	-0.136977564493738	-0.0868278618637729	-0.111902713178755
448	1	0.055296915181412	26545660	-0.136977564493738	-0.0868278618637729	-0.111902713178755
449	1	-0.0556007730738739	26602010	-0.136977564493738	-0.0868278618637729	-0.111902713178755
450	1	-0.272221117119798	26658359	-0.136977564493738	-0.0868278618637729	-0.111902713178755
451	1	0.032821265866151	26714709	-0.136977564493738	-0.0868278618637729	-0.111902713178755
452	1	-0.308887906743615	26771065	-0.136977564493738	-0.0868278618637729	-0.111902713178755
453	1	0.0892950896382724	26827625	-0.136977564493738	-0.0868278618637729	-0.111902713178755
454	1	0.0977589581853603	26884201	-0.136977564493738	-0.0868278618637729	-0.111902713178755
455	1	0.030071509516293	26941113	-0.136977564493738	-0.0868278618637729	-0.111902713178755
456	1	-0.387468713471924	26998281	-0.136977564493738	-0.0868278618637729	-0.111902713178755
457	1	-0.220612233416495	27054630	-0.136977564493738	-0.0868278618637729	-0.111902713178755
458	1	-0.0738890108642602	27110980	-0.136977564493738	-0.0868278618637729	-0.111902713178755
459	1	-0.0701619914686207	27168139	-0.136977564493738	-0.0868278618637729	-0.111902713178755
460	1	-0.213859004548396	27224728	-0.136977564493738	-0.0868278618637729	-0.111902713178755
461	1	-0.0866369546172078	27281077	-0.136977564493738	-0.0868278618637729	-0.111902713178755
462	1	-0.498065992833773	27337427	-0.136977564493738	-0.0868278618637729	-0.111902713178755
463	1	-0.199549017462487	27394165	-0.136977564493738	-0.0868278618637729	-0.111902713178755
464	1	-0.0322484583194368	27450514	-0.136977564493738	-0.0868278618637729	-0.111902713178755
465	1	0.186792941444234	27506909	-0.136977564493738	-0.0868278618637729	-0.111902713178755
466	1	0.0382595012624568	27563344	-0.136977564493738	-0.0868278618637729	-0.111902713178755
467	1	-0.374683455893531	27619979	-0.136977564493738	-0.0868278618637729	-0.111902713178755
468	1	0.14476088640561	27676328	-0.136977564493738	-0.0868278618637729	-0.111902713178755
469	1	-0.0621728979078255	27732696	-0.136977564493738	-0.0868278618637729	-0.111902713178755
470	1	0.367124313163506	27789046	-0.136977564493738	-0.0868278618637729	-0.111902713178755
471	1	0.0254357897752521	27845585	-0.136977564493738	-0.0868278618637729	-0.111902713178755
472	1	0.122999027110452	27901935	-0.136977564493738	-0.0868278618637729	-0.111902713178755
473	1	0.00393025676827137	27958284	-0.136977564493738	-0.0868278618637729	-0.111902713178755
474	1	-0.178971418780221	28014762	-0.136977564493738	-0.0868278618637729	-0.111902713178755
475	1	0.115363782522797	28071111	-0.136977564493738	-0.0868278618637729	-0.111902713178755
476	1	0.0786359843860028	28127461	-0.136977564493738	-0.0868278618637729	-0.111902713178755
477	1	0.20549609500056	28185090	-0.136977564493738	-0.0868278618637729	-0.111902713178755
478	1	-0.312915552327059	28241439	-0.136977564493738	-0.0868278618637729	-0.111902713178755
479	1	0.207515361633621	28297948	-0.136977564493738	-0.0868278618637729	-0.111902713178755
480	1	-0.0347077662183006	28354297	-0.136977564493738	-0.0868278618637729	-0.111902713178755
481	1	-0.0719311998217294	28410647	-0.136977564493738	-0.0868278618637729	-0.111902713178755
482	1	-0.234713650306109	28467223	-0.136977564493738	-0.0868278618637729	-0.111902713178755
483	1	-0.10982028900439	28523573	-0.136977564493738	-0.0868278618637729	-0.111902713178755
484	1	-0.314014649964313	28580070	-0.136977564493738	-0.0868278618637729	-0.111902713178755
485	1	-0.0402590893496984	28636510	-0.136977564493738	-0.0868278618637729	-0.111902713178755
486	1	0.529774716536107	28692860	-0.136977564493738	-0.0868278618637729	-0.111902713178755
487	1	0.35157971672142	28749214	-0.136977564493738	-0.0868278618637729	-0.111902713178755
488	1	-0.447168760173484	28805564	-0.136977564493738	-0.0868278618637729	-0.111902713178755
489	1	-0.0838022517517068	28861914	-0.136977564493738	-0.0868278618637729	-0.111902713178755
490	1	-0.186023510552497	28918399	-0.136977564493738	-0.0868278618637729	-0.111902713178755
491	1	-0.0108685428540019	28974793	-0.136977564493738	-0.0868278618637729	-0.111902713178755
492	1	-0.169746135334049	29031449	-0.136977564493738	-0.0868278618637729	-0.111902713178755
493	1	0.0999045186237189	29087799	-0.136977564493738	-0.0868278618637729	-0.111902713178755
494	1	-0.257057210485326	29144183	-0.136977564493738	-0.0868278618637729	-0.111902713178755
495	1	0.123515152246466	29200538	-0.136977564493738	-0.0868278618637729	-0.111902713178755
496	1	0.18806264643851	29256887	-0.136977564493738	-0.0868278618637729	-0.111902713178755
497	1	-0.210375757283502	29313409	-0.136977564493738	-0.0868278618637729	-0.111902713178755
498	1	0.226710735179135	29369759	-0.136977564493738	-0.0868278618637729	-0.111902713178755
499	1	0.194625850314819	29426108	-0.136977564493738	-0.0868278618637729	-0.111902713178755
500	1	-0.393778461187958	29482490	-0.136977564493738	-0.0868278618637729	-0.111902713178755
501	1	0.296508569477933	29538926	-0.136977564493738	-0.0868278618637729	-0.111902713178755
502	1	-0.283811065487891	29595276	-0.136977564493738	-0.0868278618637729	-0.111902713178755
503	1	-0.116370149804284	29651625	-0.136977564493738	-0.0868278618637729	-0.111902713178755
504	1	-0.141045947080618	29708112	-0.136977564493738	-0.0868278618637729	-0.111902713178755
505	1	-0.311480864418402	29764775	-0.136977564493738	-0.0868278618637729	-0.111902713178755
506	1	-0.360783744056192	29821247	-0.136977564493738	-0.0868278618637729	-0.111902713178755
507	1	-0.101461131123182	29877632	-0.136977564493738	-0.0868278618637729	-0.111902713178755
508	1	-0.162394096100303	30084122	-0.136977564493738	-0.0868278618637729	-0.111902713178755
509	1	-0.312664303356925	30140582	-0.136977564493738	-0.0868278618637729	-0.111902713178755
510	1	-0.334687110369059	30197110	-0.136977564493738	-0.0868278618637729	-0.111902713178755
511	1	0.172385746141926	30253470	-0.136977564493738	-0.0868278618637729	-0.111902713178755
512	1	-0.252447369663892	30309819	-0.136977564493738	-0.0868278618637729	-0.111902713178755
513	1	-0.19159829329787	30366169	-0.136977564493738	-0.0868278618637729	-0.111902713178755
514	1	-0.0854680364348314	30422519	-0.136977564493738	-0.0868278618637729	-0.111902713178755
515	1	-0.0867313029238592	30479233	-0.136977564493738	-0.0868278618637729	-0.111902713178755
516	1	-0.360796612087057	30535583	-0.136977564493738	-0.0868278618637729	-0.111902713178755
517	1	-0.572236648612219	30591932	-0.136977564493738	-0.0868278618637729	-0.111902713178755
518	1	-0.265074275628247	30648282	-0.136977564493738	-0.0868278618637729	-0.111902713178755
519	1	-0.198859974204006	30704631	-0.136977564493738	-0.0868278618637729	-0.111902713178755
520	1	0.13945976102277	30760981	-0.136977564493738	-0.0868278618637729	-0.111902713178755
521	1	-0.422861014491858	30817661	-0.136977564493738	-0.0868278618637729	-0.111902713178755
522	1	-0.429334281773536	30874236	-0.136977564493738	-0.0868278618637729	-0.111902713178755
523	1	-0.264635540233144	30933174	-0.136977564493738	-0.0868278618637729	-0.111902713178755
524	1	-0.207296152612434	30990318	-0.136977564493738	-0.0868278618637729	-0.111902713178755
525	1	-0.175757057310168	31047207	-0.136977564493738	-0.0868278618637729	-0.111902713178755
526	1	-0.205844553936138	31104231	-0.136977564493738	-0.0868278618637729	-0.111902713178755
527	1	-0.170109477274239	31160606	-0.136977564493738	-0.0868278618637729	-0.111902713178755
528	1	-0.267850914209563	31216956	-0.136977564493738	-0.0868278618637729	-0.111902713178755
529	1	0.192149344464562	31273398	-0.136977564493738	-0.0868278618637729	-0.111902713178755
530	1	-0.345721291296915	31329748	-0.136977564493738	-0.0868278618637729	-0.111902713178755
531	1	-0.163823320544863	31386097	-0.136977564493738	-0.0868278618637729	-0.111902713178755
532	1	-0.175147398304071	31442905	-0.136977564493738	-0.0868278618637729	-0.111902713178755
533	1	-0.119586385920849	31499265	-0.136977564493738	-0.0868278618637729	-0.111902713178755
534	1	-0.0160753551547138	31555615	-0.136977564493738	-0.0868278618637729	-0.111902713178755
535	1	-0.345936088209858	31611965	-0.136977564493738	-0.0868278618637729	-0.111902713178755
536	1	-0.49853748866914	31668417	-0.136977564493738	-0.0868278618637729	-0.111902713178755
537	1	-0.159587203701085	31724767	-0.136977564493738	-0.0868278618637729	-0.111902713178755
538	1	0.266867126415375	31781116	-0.136977564493738	-0.0868278618637729	-0.111902713178755
539	1	-0.268822545399975	31837466	-0.136977564493738	-0.0868278618637729	-0.111902713178755
540	1	-0.412651828693053	31893815	-0.136977564493738	-0.0868278618637729	-0.111902713178755
541	1	-0.571210529934046	31950165	-0.136977564493738	-0.0868278618637729	-0.111902713178755
542	1	-0.40295628062329	32006701	-0.136977564493738	-0.0868278618637729	-0.111902713178755
543	1	-0.185811472213995	32063192	-0.136977564493738	-0.0868278618637729	-0.111902713178755
544	1	-0.248464326200894	32119542	-0.136977564493738	-0.0868278618637729	-0.111902713178755
545	1	-0.2040176516434	32175891	-0.136977564493738	-0.0868278618637729	-0.111902713178755
546	1	-0.274516130043907	32232241	-0.136977564493738	-0.0868278618637729	-0.111902713178755
547	1	-0.0762151697469012	32288590	-0.136977564493738	-0.0868278618637729	-0.111902713178755
548	1	0.0423628311611505	32345080	-0.136977564493738	-0.0868278618637729	-0.111902713178755
549	1	0.314775221806539	32401590	-0.136977564493738	-0.0868278618637729	-0.111902713178755
550	1	-0.192536907872879	32457939	-0.136977564493738	-0.0868278618637729	-0.111902713178755
551	1	0.0732167449792408	32514289	-0.136977564493738	-0.0868278618637729	-0.111902713178755
552	1	0.255939803532345	32570646	-0.136977564493738	-0.0868278618637729	-0.111902713178755
553	1	-0.513225315308686	32626996	-0.136977564493738	-0.0868278618637729	-0.111902713178755
554	1	0.240563264238059	32683347	-0.136977564493738	-0.0868278618637729	-0.111902713178755
555	1	-0.12139277772687	32739697	-0.136977564493738	-0.0868278618637729	-0.111902713178755
556	1	0.230442785795069	32796047	-0.136977564493738	-0.0868278618637729	-0.111902713178755
557	1	-0.130042241608152	32852396	-0.136977564493738	-0.0868278618637729	-0.111902713178755
558	1	-0.232133677514884	32908896	-0.136977564493738	-0.0868278618637729	-0.111902713178755
559	1	0.298367693568266	32965245	-0.136977564493738	-0.0868278618637729	-0.111902713178755
560	1	0.089478435395001	33021595	-0.136977564493738	-0.0868278618637729	-0.111902713178755
561	1	0.0377263678488923	33077944	-0.136977564493738	-0.0868278618637729	-0.111902713178755
562	1	0.0202858921299185	33134294	-0.136977564493738	-0.0868278618637729	-0.111902713178755
563	1	-0.199715351838647	33190644	-0.136977564493738	-0.0868278618637729	-0.111902713178755
564	1	-0.139130219660674	33247109	-0.136977564493738	-0.0868278618637729	-0.111902713178755
565	1	0.029519393178341	33303663	-0.136977564493738	-0.0868278618637729	-0.111902713178755
566	1	-0.0792671748084203	33360012	-0.136977564493738	-0.0868278618637729	-0.111902713178755
567	1	0.292556375511394	33416362	-0.136977564493738	-0.0868278618637729	-0.111902713178755
568	1	-0.161419281650048	33473192	-0.136977564493738	-0.0868278618637729	-0.111902713178755
569	1	0.0732127070792521	33530763	-0.136977564493738	-0.0868278618637729	-0.111902713178755
570	1	-0.102450620872324	33587113	-0.136977564493738	-0.0868278618637729	-0.111902713178755
571	1	-0.291972542180797	33643462	-0.136977564493738	-0.0868278618637729	-0.111902713178755
572	1	-0.896696589863112	33699978	-0.136977564493738	-0.0868278618637729	-0.111902713178755
573	1	-0.220832206394242	33756426	-0.136977564493738	-0.0868278618637729	-0.111902713178755
574	1	-0.179953795372289	33812987	-0.136977564493738	-0.0868278618637729	-0.111902713178755
575	1	0.132568301380241	33869396	-0.136977564493738	-0.0868278618637729	-0.111902713178755
576	1	-0.142696177605442	33925752	-0.136977564493738	-0.0868278618637729	-0.111902713178755
577	1	-0.254221680493791	33982301	-0.136977564493738	-0.0868278618637729	-0.111902713178755
578	1	-0.53253549257361	34038651	-0.136977564493738	-0.0868278618637729	-0.111902713178755
579	1	-0.396040456480151	34095001	-0.136977564493738	-0.0868278618637729	-0.111902713178755
580	1	-0.154250429601415	34151513	-0.136977564493738	-0.0868278618637729	-0.111902713178755
581	1	-0.408381847570701	34207869	-0.136977564493738	-0.0868278618637729	-0.111902713178755
582	1	-0.18772639255362	34264336	-0.136977564493738	-0.0868278618637729	-0.111902713178755
583	1	-0.222953436792125	34321459	-0.136977564493738	-0.0868278618637729	-0.111902713178755
584	1	-0.33846588347822	34377990	-0.136977564493738	-0.0868278618637729	-0.111902713178755
585	1	-0.176771123039205	34434340	-0.136977564493738	-0.0868278618637729	-0.111902713178755
586	1	-0.445429887811927	34490690	-0.136977564493738	-0.0868278618637729	-0.111902713178755
587	1	-0.0539518369005971	34547039	-0.136977564493738	-0.0868278618637729	-0.111902713178755
588	1	-0.173777053901407	34605804	-0.136977564493738	-0.0868278618637729	-0.111902713178755
589	1	0.0498531315257922	34662153	-0.136977564493738	-0.0868278618637729	-0.111902713178755
590	1	-0.316005004749656	34719426	-0.136977564493738	-0.0868278618637729	-0.111902713178755
591	1	-0.257723779927266	34776562	-0.136977564493738	-0.0868278618637729	-0.111902713178755
592	1	-0.120316416921817	34832912	-0.136977564493738	-0.0868278618637729	-0.111902713178755
593	1	0.0643556710576175	34889262	-0.136977564493738	-0.0868278618637729	-0.111902713178755
594	1	0.0932791759698656	34945611	-0.136977564493738	-0.0868278618637729	-0.111902713178755
595	1	-0.339931143110439	35001978	-0.136977564493738	-0.0868278618637729	-0.111902713178755
596	1	0.168682357405452	35062281	-0.136977564493738	-0.0868278618637729	-0.111902713178755
597	1	-0.270003897695633	35118669	-0.136977564493738	-0.0868278618637729	-0.111902713178755
598	1	-0.225478249675308	35175018	-0.136977564493738	-0.0868278618637729	-0.111902713178755
599	1	-0.597106772891149	35231368	-0.136977564493738	-0.0868278618637729	-0.111902713178755
600	1	-0.135241286687735	35287783	-0.136977564493738	-0.0868278618637729	-0.111902713178755
601	1	-0.0949129359008052	35344132	-0.0567163577320198	-0.0868278618637729	-0.0717721097978964
602	1	0.326267815874995	35400643	-0.0567163577320198	-0.0868278618637729	-0.0717721097978964
603	1	0.271158021770856	35457861	-0.0567163577320198	-0.0868278618637729	-0.0717721097978964
604	1	0.417720798436766	35514211	-0.0567163577320198	-0.0868278618637729	-0.0717721097978964
605	1	-0.0456573210357619	35570764	-0.0567163577320198	-0.0868278618637729	-0.0717721097978964
606	1	0.13220467264423	35627163	-0.0567163577320198	-0.0868278618637729	-0.0717721097978964
607	1	-0.17157913569366	35683513	-0.0567163577320198	-0.0868278618637729	-0.0717721097978964
608	1	0.418952709848088	35740145	-0.0567163577320198	-0.0868278618637729	-0.0717721097978964
609	1	0.086490018073361	35796503	-0.0567163577320198	-0.0868278618637729	-0.0717721097978964
610	1	-0.0455222245593574	35852852	-0.0567163577320198	-0.0868278618637729	-0.0717721097978964
611	1	0.171690628425405	35909248	-0.0567163577320198	-0.0868278618637729	-0.0717721097978964
612	1	0.160703721969686	35965643	-0.0567163577320198	-0.0868278618637729	-0.0717721097978964
613	1	-0.340216306136915	36021993	-0.0567163577320198	-0.0868278618637729	-0.0717721097978964
614	1	-0.134498183326836	36078343	-0.0567163577320198	-0.0868278618637729	-0.0717721097978964
615	1	-0.098916984496362	36134692	-0.0567163577320198	-0.0868278618637729	-0.0717721097978964
616	1	-0.0927433899781747	36191042	-0.0567163577320198	-0.0868278618637729	-0.0717721097978964
617	1	0.219922970659681	36247391	-0.0567163577320198	-0.0868278618637729	-0.0717721097978964
618	1	-0.238250916342514	36303741	-0.0567163577320198	-0.0868278618637729	-0.0717721097978964
619	1	-0.0839775147859091	36360090	-0.0567163577320198	-0.0868278618637729	-0.0717721097978964
620	1	0.469259934278095	36416440	-0.0567163577320198	-0.0868278618637729	-0.0717721097978964
621	1	0.15605422411383	36472790	-0.0567163577320198	-0.0868278618637729	-0.0717721097978964
622	1	-0.14966120926645	36529274	-0.0567163577320198	-0.0868278618637729	-0.0717721097978964
623	1	-0.242169877263528	36585624	-0.0567163577320198	-0.0868278618637729	-0.0717721097978964
624	1	-0.324242226888901	36641973	-0.0567163577320198	-0.0868278618637729	-0.0717721097978964
625	1	-0.320227699332943	36698323	-0.0567163577320198	-0.0868278618637729	-0.0717721097978964
626	1	0.101954923551184	36754744	-0.0567163577320198	-0.0868278618637729	-0.0717721097978964
627	1	-0.174232492732719	36811094	-0.0567163577320198	-0.0868278618637729	-0.0717721097978964
628	1	-0.224320678479545	36867444	-0.0567163577320198	-0.0868278618637729	-0.0717721097978964
629	1	-0.0636923724231605	36923793	-0.0567163577320198	-0.0868278618637729	-0.0717721097978964
630	1	-0.0976839122950333	36980143	-0.0567163577320198	-0.0868278618637729	-0.0717721097978964
631	1	-0.125881314685155	37036616	-0.0567163577320198	-0.0868278618637729	-0.0717721097978964
632	1	-0.243461137491262	37092966	-0.0567163577320198	-0.0868278618637729	-0.0717721097978964
633	1	-0.0831449956488633	37149319	-0.0567163577320198	-0.0868278618637729	-0.0717721097978964
634	1	-0.0919739935950709	37205705	-0.0567163577320198	-0.0868278618637729	-0.0717721097978964
635	1	-0.34173297772332	37262316	-0.0567163577320198	-0.0868278618637729	-0.0717721097978964
636	1	0.04147647632657	37318665	-0.0567163577320198	-0.0868278618637729	-0.0717721097978964
637	1	-0.265220250535768	37375015	-0.0567163577320198	-0.0868278618637729	-0.0717721097978964
638	1	-0.0924635527866133	37431364	-0.0567163577320198	-0.0868278618637729	-0.0717721097978964
639	1	-0.00764042734202335	37487753	-0.0567163577320198	-0.0868278618637729	-0.0717721097978964
640	1	-0.0743079759884619	37544102	-0.0567163577320198	-0.0868278618637729	-0.0717721097978964
641	1	-0.227011198937764	37600599	-0.0567163577320198	-0.0868278618637729	-0.0717721097978964
642	1	0.16329086952025	37657219	-0.0567163577320198	-0.0868278618637729	-0.0717721097978964
643	1	-0.359228774734412	37714377	-0.0567163577320198	-0.0868278618637729	-0.0717721097978964
644	1	-0.67104284675226	37770727	-0.0567163577320198	-0.0868278618637729	-0.0717721097978964
645	1	-0.159410381826293	37827137	-0.0567163577320198	-0.0868278618637729	-0.0717721097978964
646	1	0.0791655578335793	37883555	-0.0567163577320198	-0.0868278618637729	-0.0717721097978964
647	1	0.163698061418135	37939904	-0.0567163577320198	-0.0868278618637729	-0.0717721097978964
648	1	-0.0167521473176841	37996261	-0.0567163577320198	-0.0868278618637729	-0.0717721097978964
649	1	-0.174260691624615	38052610	-0.0567163577320198	-0.0868278618637729	-0.0717721097978964
650	1	0.223251227984547	38108960	-0.0567163577320198	-0.0868278618637729	-0.0717721097978964
651	1	0.123779081371505	38165310	-0.0567163577320198	-0.0868278618637729	-0.0717721097978964
652	1	0.0601831316147763	38221659	-0.0567163577320198	-0.0868278618637729	-0.0717721097978964
653	1	0.168269249666683	38278077	-0.0567163577320198	-0.0868278618637729	-0.0717721097978964
654	1	0.126755356649146	38334426	-0.0567163577320198	-0.0868278618637729	-0.0717721097978964
655	1	-0.0136971202719969	38391040	-0.0567163577320198	-0.0868278618637729	-0.0717721097978964
656	1	0.154895369885415	38447433	-0.0567163577320198	-0.0868278618637729	-0.0717721097978964
657	1	-0.391545160847998	38503820	-0.0567163577320198	-0.0868278618637729	-0.0717721097978964
658	1	-0.0365139512286343	38560170	-0.0567163577320198	-0.0868278618637729	-0.0717721097978964
659	1	-0.274198198850457	38616519	-0.0567163577320198	-0.0868278618637729	-0.0717721097978964
660	1	-0.343048412986787	38672869	-0.0567163577320198	-0.0868278618637729	-0.0717721097978964
661	1	0.0868878004230557	38729218	-0.0567163577320198	-0.0868278618637729	-0.0717721097978964
662	1	0.036650787542851	38785568	-0.0567163577320198	-0.0868278618637729	-0.0717721097978964
663	1	-0.131461332205665	38841967	-0.0567163577320198	-0.0868278618637729	-0.0717721097978964
664	1	-0.0665467584071192	38898597	-0.0567163577320198	-0.0868278618637729	-0.0717721097978964
665	1	0.121048291037948	38955016	-0.0567163577320198	-0.0868278618637729	-0.0717721097978964
666	1	-0.00875617419331963	39011365	-0.0567163577320198	-0.0868278618637729	-0.0717721097978964
667	1	-0.00729619896584516	39067715	-0.0567163577320198	-0.0868278618637729	-0.0717721097978964
668	1	-0.203771551412794	39124138	-0.0567163577320198	-0.0868278618637729	-0.0717721097978964
669	1	-0.022871655528962	39180841	-0.0567163577320198	-0.0868278618637729	-0.0717721097978964
670	1	0.00826555518918106	39237546	-0.0567163577320198	-0.0868278618637729	-0.0717721097978964
671	1	-0.546265240629148	39293896	-0.0567163577320198	-0.0868278618637729	-0.0717721097978964
672	1	0.197828836524009	39350419	-0.0567163577320198	-0.0868278618637729	-0.0717721097978964
673	1	0.337438949324902	39406942	-0.0567163577320198	-0.0868278618637729	-0.0717721097978964
674	1	0.220963463364639	39463292	-0.0567163577320198	-0.0868278618637729	-0.0717721097978964
675	1	0.0297804662891376	39519641	-0.0567163577320198	-0.0868278618637729	-0.0717721097978964
676	1	-0.56098452463472	39575998	-0.0567163577320198	-0.0868278618637729	-0.0717721097978964
677	1	0.0451083324053492	39632347	-0.0567163577320198	-0.0868278618637729	-0.0717721097978964
678	1	0.0667211067975968	39688697	-0.0567163577320198	-0.0868278618637729	-0.0717721097978964
679	1	-0.167180866797083	39745674	-0.0567163577320198	-0.0868278618637729	-0.0717721097978964
680	1	-0.071824198397467	39802023	-0.0567163577320198	-0.0868278618637729	-0.0717721097978964
681	1	0.177505294731428	39858373	-0.0567163577320198	-0.0868278618637729	-0.0717721097978964
682	1	0.283064716939625	39914778	-0.0567163577320198	-0.0868278618637729	-0.0717721097978964
683	1	-0.12842595969976	39971759	-0.0567163577320198	-0.0868278618637729	-0.0717721097978964
684	1	-0.307624815970369	40031209	-0.0567163577320198	-0.0868278618637729	-0.0717721097978964
685	1	-0.19160259931762	40087630	-0.0567163577320198	-0.0868278618637729	-0.0717721097978964
686	1	-0.0921354457796486	40143980	-0.0567163577320198	-0.0868278618637729	-0.0717721097978964
687	1	0.174263973769866	40200329	-0.0567163577320198	-0.0868278618637729	-0.0717721097978964
688	1	-0.0637412206117789	40260378	-0.0567163577320198	-0.0868278618637729	-0.0717721097978964
689	1	-0.252830452302987	40316966	-0.0567163577320198	-0.0868278618637729	-0.0717721097978964
690	1	0.159886690049981	40373344	-0.0567163577320198	-0.0868278618637729	-0.0717721097978964
691	1	0.0674617079400961	40429915	-0.0567163577320198	-0.0868278618637729	-0.0717721097978964
692	1	0.131647599942485	40486820	-0.0567163577320198	-0.0868278618637729	-0.0717721097978964
693	1	-0.11933319775651	40543211	-0.0567163577320198	-0.0868278618637729	-0.0717721097978964
694	1	-0.0822313935187122	40599560	-0.0567163577320198	-0.0868278618637729	-0.0717721097978964
695	1	-0.0596743999719231	40655934	-0.0567163577320198	-0.0868278618637729	-0.0717721097978964
696	1	0.209376799272363	40712283	-0.0567163577320198	-0.0868278618637729	-0.0717721097978964
697	1	-0.0900821426851175	40768724	-0.0567163577320198	-0.0868278618637729	-0.0717721097978964
698	1	-0.236274866934163	40825073	-0.0567163577320198	-0.0868278618637729	-0.0717721097978964
699	1	0.190974293622383	40884712	-0.0567163577320198	-0.0868278618637729	-0.0717721097978964
700	1	-0.107190154280971	40941068	-0.0567163577320198	-0.0868278618637729	-0.0717721097978964
701	1	0.237584105275128	40997859	-0.0567163577320198	-0.0868278618637729	-0.0717721097978964
702	1	0.0563014984246891	41054339	-0.0567163577320198	-0.0868278618637729	-0.0717721097978964
703	1	-0.361993637945151	41110688	-0.0567163577320198	-0.0868278618637729	-0.0717721097978964
704	1	0.0865407073498678	41167038	-0.0567163577320198	-0.0868278618637729	-0.0717721097978964
705	1	-0.109732341225164	41223473	-0.0567163577320198	-0.0868278618637729	-0.0717721097978964
706	1	-0.276103059596964	41279823	-0.0567163577320198	-0.0868278618637729	-0.0717721097978964
707	1	-0.135170252829149	41336173	-0.0567163577320198	-0.0868278618637729	-0.0717721097978964
708	1	0.197517191589173	41392522	-0.0567163577320198	-0.0868278618637729	-0.0717721097978964
709	1	-0.173263722405928	41448878	-0.0567163577320198	-0.0868278618637729	-0.0717721097978964
710	1	-0.308089357630877	41505227	-0.0567163577320198	-0.0868278618637729	-0.0717721097978964
711	1	0.120885744294078	41561764	-0.0567163577320198	-0.0868278618637729	-0.0717721097978964
712	1	0.204825879130404	41618137	-0.0567163577320198	-0.0868278618637729	-0.0717721097978964
713	1	0.246430979837847	41675122	-0.0567163577320198	-0.0868278618637729	-0.0717721097978964
714	1	-0.241058637378333	41731591	-0.0567163577320198	-0.0868278618637729	-0.0717721097978964
715	1	-0.22728643259637	41787940	-0.0567163577320198	-0.0868278618637729	-0.0717721097978964
716	1	-0.520670132107399	41844290	-0.0567163577320198	-0.0868278618637729	-0.0717721097978964
717	1	-0.543970971463392	41900639	-0.0567163577320198	-0.0868278618637729	-0.0717721097978964
718	1	-0.0390633343659202	41956989	-0.0567163577320198	-0.0868278618637729	-0.0717721097978964
719	1	-0.142678540806144	42013338	-0.0567163577320198	-0.0868278618637729	-0.0717721097978964
720	1	0.0040526736405734	42069753	-0.0567163577320198	-0.0868278618637729	-0.0717721097978964
721	1	-0.362483360356356	42126102	-0.0567163577320198	-0.0868278618637729	-0.0717721097978964
722	1	0.0953395427428615	42182452	-0.0567163577320198	-0.0868278618637729	-0.0717721097978964
723	1	-0.131383879301713	42238802	-0.0567163577320198	-0.0868278618637729	-0.0717721097978964
724	1	-0.210206403826738	42295151	-0.0567163577320198	-0.0868278618637729	-0.0717721097978964
725	1	-0.0784703154505001	42351877	-0.0567163577320198	-0.0868278618637729	-0.0717721097978964
726	1	-0.092211773462478	42408226	-0.0567163577320198	-0.0868278618637729	-0.0717721097978964
727	1	-0.126182178591123	42466489	-0.0567163577320198	-0.0868278618637729	-0.0717721097978964
728	1	0.0877227082215188	42522838	-0.0567163577320198	-0.0868278618637729	-0.0717721097978964
729	1	0.0526938223062077	42579857	-0.0567163577320198	-0.0868278618637729	-0.0717721097978964
730	1	-0.0802375008080384	42636323	-0.0567163577320198	-0.0868278618637729	-0.0717721097978964
731	1	0.185218888948291	42692821	-0.0567163577320198	-0.0868278618637729	-0.0717721097978964
732	1	0.212949171364499	42750974	-0.0567163577320198	-0.0868278618637729	-0.0717721097978964
733	1	0.0812673369667853	42807323	-0.0567163577320198	-0.0868278618637729	-0.0717721097978964
734	1	-0.219250646677027	42863673	-0.0567163577320198	-0.0868278618637729	-0.0717721097978964
735	1	0.252063887732179	42920125	-0.0567163577320198	-0.0868278618637729	-0.0717721097978964
736	1	0.122989647458638	42977063	-0.0567163577320198	-0.0868278618637729	-0.0717721097978964
737	1	0.0316859430282254	43033574	-0.0567163577320198	-0.0868278618637729	-0.0717721097978964
738	1	0.182121301254807	43089923	-0.0567163577320198	-0.0868278618637729	-0.0717721097978964
739	1	0.205606812873564	43146273	-0.0567163577320198	-0.0868278618637729	-0.0717721097978964
740	1	0.0473914445126428	43202661	-0.0567163577320198	-0.0868278618637729	-0.0717721097978964
741	1	-0.0156091023289123	43259512	-0.0567163577320198	-0.0868278618637729	-0.0717721097978964
742	1	0.143584506125241	43315880	-0.0567163577320198	-0.0868278618637729	-0.0717721097978964
743	1	0.048073894474813	43372230	-0.0567163577320198	-0.0868278618637729	-0.0717721097978964
744	1	0.2442638388743	43428580	-0.0567163577320198	-0.0868278618637729	-0.0717721097978964
745	1	-0.21695661421581	43484929	-0.0567163577320198	-0.0868278618637729	-0.0717721097978964
746	1	-0.0965534416723194	43541279	-0.0567163577320198	-0.0868278618637729	-0.0717721097978964
747	1	0.299569308928486	43599217	-0.0567163577320198	-0.0868278618637729	-0.0717721097978964
748	1	-0.34953423510532	43655572	-0.0567163577320198	-0.0868278618637729	-0.0717721097978964
749	1	-0.184696955802464	43711921	-0.0567163577320198	-0.0868278618637729	-0.0717721097978964
750	1	-0.108970339096943	43768271	-0.0567163577320198	-0.0868278618637729	-0.0717721097978964
751	1	-0.16572062478737	43824621	-0.0567163577320198	-0.0868278618637729	-0.0717721097978964
752	1	-0.148416006301714	43880985	-0.0567163577320198	-0.0868278618637729	-0.0717721097978964
753	1	-0.168128377173175	43937335	-0.0567163577320198	-0.0868278618637729	-0.0717721097978964
754	1	-0.37378072797657	43994086	-0.0567163577320198	-0.0868278618637729	-0.0717721097978964
755	1	-0.12337767103933	44050436	-0.0567163577320198	-0.0868278618637729	-0.0717721097978964
756	1	-0.236151097998186	44106794	-0.0567163577320198	-0.0868278618637729	-0.0717721097978964
757	1	-0.0776347667398607	44163144	-0.0567163577320198	-0.0868278618637729	-0.0717721097978964
758	1	0.290464312909867	44219494	-0.0567163577320198	-0.0868278618637729	-0.0717721097978964
759	1	-0.428369977782281	44275843	-0.0567163577320198	-0.0868278618637729	-0.0717721097978964
760	1	-0.173181360404858	44332193	-0.0567163577320198	-0.0868278618637729	-0.0717721097978964
761	1	-0.11673358854608	44388542	-0.0567163577320198	-0.0868278618637729	-0.0717721097978964
762	1	0.0261945904579544	44444892	-0.0567163577320198	-0.0868278618637729	-0.0717721097978964
763	1	-0.40080625915507	44501241	-0.0567163577320198	-0.0868278618637729	-0.0717721097978964
764	1	-0.515922224707984	44557591	-0.0567163577320198	-0.0868278618637729	-0.0717721097978964
765	1	-0.0636694872142758	44614043	-0.0567163577320198	-0.0868278618637729	-0.0717721097978964
766	1	-0.129701596666275	44670392	-0.0567163577320198	-0.0868278618637729	-0.0717721097978964
767	1	-0.286454081694107	44726742	-0.0567163577320198	-0.0868278618637729	-0.0717721097978964
768	1	-0.0542909637150512	44783091	-0.0567163577320198	-0.0868278618637729	-0.0717721097978964
769	1	0.00842016200127207	44839441	-0.0567163577320198	-0.0868278618637729	-0.0717721097978964
770	1	-0.183939152753491	44895790	-0.0567163577320198	-0.0868278618637729	-0.0717721097978964
771	1	-0.0242636699110528	44952140	-0.0567163577320198	-0.0868278618637729	-0.0717721097978964
772	1	-0.214330025066446	45008490	-0.0567163577320198	-0.0868278618637729	-0.0717721097978964
773	1	0.0398297997349945	45064839	-0.0567163577320198	-0.0868278618637729	-0.0717721097978964
774	1	-0.724419888984167	45121189	-0.0567163577320198	-0.0868278618637729	-0.0717721097978964
775	1	-0.000464928099302517	45177538	-0.0567163577320198	-0.0868278618637729	-0.0717721097978964
776	1	-0.0177180852326323	45233897	-0.0567163577320198	-0.0868278618637729	-0.0717721097978964
777	1	0.133381339090039	45290419	-0.0567163577320198	-0.0868278618637729	-0.0717721097978964
778	1	-0.00940164595033565	45346790	-0.0567163577320198	-0.0868278618637729	-0.0717721097978964
779	1	0.131217056516043	45403289	-0.0567163577320198	-0.0868278618637729	-0.0717721097978964
780	1	0.0408397123114732	45459799	-0.0567163577320198	-0.0868278618637729	-0.0717721097978964
781	1	0.218287888652132	45516149	-0.0567163577320198	-0.0868278618637729	-0.0717721097978964
782	1	-0.4423731796795	45572795	-0.0567163577320198	-0.0868278618637729	-0.0717721097978964
783	1	0.194443183712039	45629228	-0.0567163577320198	-0.0868278618637729	-0.0717721097978964
784	1	-0.250932705655416	45686958	-0.0567163577320198	-0.0868278618637729	-0.0717721097978964
785	1	-0.0637801184940163	45743489	-0.0567163577320198	-0.0868278618637729	-0.0717721097978964
786	1	-0.332249490569082	45800429	-0.0567163577320198	-0.0868278618637729	-0.0717721097978964
787	1	0.248849696302029	45856778	-0.0567163577320198	-0.0868278618637729	-0.0717721097978964
788	1	-0.0130897932864735	45913128	-0.0567163577320198	-0.0868278618637729	-0.0717721097978964
789	1	-0.0692567537483285	45969678	-0.0567163577320198	-0.0868278618637729	-0.0717721097978964
790	1	0.226950754431436	46026124	-0.0567163577320198	-0.0868278618637729	-0.0717721097978964
791	1	0.0273516797880485	46082600	-0.0567163577320198	-0.0868278618637729	-0.0717721097978964
792	1	0.0410258402188239	46138950	-0.0567163577320198	-0.0868278618637729	-0.0717721097978964
793	1	0.287667751855367	46196365	-0.0567163577320198	-0.0868278618637729	-0.0717721097978964
794	1	-0.0968838066965567	46253055	-0.0567163577320198	-0.0868278618637729	-0.0717721097978964
795	1	0.0318622198775068	46309580	-0.0567163577320198	-0.0868278618637729	-0.0717721097978964
796	1	-0.158824508330468	46366027	-0.0567163577320198	-0.0868278618637729	-0.0717721097978964
797	1	-0.234797309807113	46422589	-0.0567163577320198	-0.0868278618637729	-0.0717721097978964
798	1	0.0390082162866242	46479074	-0.0567163577320198	-0.0868278618637729	-0.0717721097978964
799	1	0.0959156688098807	46536108	-0.0567163577320198	-0.0868278618637729	-0.0717721097978964
800	1	-0.0465554571529422	46592467	-0.0567163577320198	-0.0868278618637729	-0.0717721097978964
801	1	0.184384750823895	46648817	-0.0567163577320198	-0.0868278618637729	-0.0717721097978964
802	1	-0.362077068400235	46705167	-0.0567163577320198	-0.0868278618637729	-0.0717721097978964
803	1	-0.370794237654662	46762721	-0.0567163577320198	-0.0868278618637729	-0.0717721097978964
804	1	-0.41380859335362	46819177	-0.0567163577320198	-0.0868278618637729	-0.0717721097978964
805	1	-0.438709833337729	46875526	-0.0567163577320198	-0.0868278618637729	-0.0717721097978964
806	1	-0.192617818578483	46931876	-0.0567163577320198	-0.0868278618637729	-0.0717721097978964
807	1	-0.337192260291441	46989128	-0.0567163577320198	-0.0868278618637729	-0.0717721097978964
808	1	0.0396545982068248	47045478	-0.0567163577320198	-0.0868278618637729	-0.0717721097978964
809	1	0.199633846327669	47101853	-0.0567163577320198	-0.0868278618637729	-0.0717721097978964
810	1	-0.0667107940556174	47158434	-0.0567163577320198	-0.0868278618637729	-0.0717721097978964
811	1	-0.00883964024692138	47214886	-0.0567163577320198	-0.0868278618637729	-0.0717721097978964
812	1	-0.135822734028875	47271705	-0.0567163577320198	-0.0868278618637729	-0.0717721097978964
813	1	-0.259856353680498	47328820	-0.0567163577320198	-0.0868278618637729	-0.0717721097978964
814	1	0.168325555815278	47389742	-0.0567163577320198	-0.0868278618637729	-0.0717721097978964
815	1	-0.556109265326745	47446373	-0.0567163577320198	-0.0868278618637729	-0.0717721097978964
816	1	0.00275222308905799	47502945	-0.0567163577320198	-0.0868278618637729	-0.0717721097978964
817	1	-0.353695510861334	47564076	-0.0567163577320198	-0.0868278618637729	-0.0717721097978964
818	1	-0.158187817891157	47621242	-0.0567163577320198	-0.0868278618637729	-0.0717721097978964
819	1	0.102426977335561	47677852	-0.0567163577320198	-0.0868278618637729	-0.0717721097978964
820	1	-0.0415493962267049	47734202	-0.0567163577320198	-0.0868278618637729	-0.0717721097978964
821	1	-0.338883908239594	47790868	-0.0567163577320198	-0.0868278618637729	-0.0717721097978964
822	1	-0.157022380053462	47847218	-0.0567163577320198	-0.0868278618637729	-0.0717721097978964
823	1	0.0116218769950671	47903568	-0.0567163577320198	-0.0868278618637729	-0.0717721097978964
824	1	-0.0396229322987415	47959917	-0.0567163577320198	-0.0868278618637729	-0.0717721097978964
825	1	0.194311162097567	48016274	-0.0567163577320198	-0.0868278618637729	-0.0717721097978964
826	1	-0.279457456612718	48072658	-0.0567163577320198	-0.0868278618637729	-0.0717721097978964
827	1	-0.516824962823423	48129159	-0.0567163577320198	-0.0868278618637729	-0.0717721097978964
828	1	-0.532532786960239	48185508	-0.0567163577320198	-0.0868278618637729	-0.0717721097978964
829	1	-0.175938475404143	48241858	-0.0567163577320198	-0.0868278618637729	-0.0717721097978964
830	1	0.0285915408347105	48298208	-0.0567163577320198	-0.0868278618637729	-0.0717721097978964
831	1	0.186402391419115	48354708	-0.0567163577320198	-0.0868278618637729	-0.0717721097978964
832	1	0.083747558301197	48411058	-0.0567163577320198	-0.0868278618637729	-0.0717721097978964
833	1	-0.287014605686619	48467776	-0.0567163577320198	-0.0868278618637729	-0.0717721097978964
834	1	-0.119361252842312	48524126	-0.0567163577320198	-0.0868278618637729	-0.0717721097978964
835	1	-0.0424201885460521	48580634	-0.0567163577320198	-0.0868278618637729	-0.0717721097978964
836	1	-0.39638587810628	48640408	-0.0567163577320198	-0.0868278618637729	-0.0717721097978964
837	1	0.124842220800151	48696964	-0.0567163577320198	-0.0868278618637729	-0.0717721097978964
838	1	-0.325692285158762	48753848	-0.0567163577320198	-0.0868278618637729	-0.0717721097978964
839	1	0.166004558649088	48810630	-0.0567163577320198	-0.0868278618637729	-0.0717721097978964
840	1	-0.0539837531464966	48868450	-0.0567163577320198	-0.0868278618637729	-0.0717721097978964
841	1	-0.00490196269424662	48924816	-0.0567163577320198	-0.0868278618637729	-0.0717721097978964
842	1	0.139092973312528	48981621	-0.0567163577320198	-0.0868278618637729	-0.0717721097978964
843	1	-0.0733395610310808	49037973	-0.0567163577320198	-0.0868278618637729	-0.0717721097978964
844	1	-0.401411019597868	49094323	-0.0567163577320198	-0.0868278618637729	-0.0717721097978964
845	1	-0.506607641825036	49150672	-0.0567163577320198	-0.0868278618637729	-0.0717721097978964
846	1	-0.207261378264312	49207022	-0.0567163577320198	-0.0868278618637729	-0.0717721097978964
847	1	-0.109320664130204	49263371	-0.0567163577320198	-0.0868278618637729	-0.0717721097978964
848	1	-0.0715686231397321	49319900	-0.0567163577320198	-0.0868278618637729	-0.0717721097978964
849	1	-0.215914955364308	49376249	-0.0567163577320198	-0.0868278618637729	-0.0717721097978964
850	1	0.144993940032723	49432599	-0.0567163577320198	-0.0868278618637729	-0.0717721097978964
851	1	-0.225015345719562	49490830	-0.0567163577320198	-0.0868278618637729	-0.0717721097978964
852	1	0.365369937326275	49547179	-0.0567163577320198	-0.0868278618637729	-0.0717721097978964
853	1	0.0122499277963682	49604274	-0.0567163577320198	-0.0868278618637729	-0.0717721097978964
854	1	-0.0602702113071897	49660623	-0.0567163577320198	-0.0868278618637729	-0.0717721097978964
855	1	-0.162070762873876	49716973	-0.0567163577320198	-0.0868278618637729	-0.0717721097978964
856	1	0.0725001661254369	49776170	-0.0567163577320198	-0.0868278618637729	-0.0717721097978964
857	1	-0.318886036972448	49832673	-0.0567163577320198	-0.0868278618637729	-0.0717721097978964
858	1	-0.192999233800284	49889284	-0.0567163577320198	-0.0868278618637729	-0.0717721097978964
859	1	0.0244136678325059	49945633	-0.0567163577320198	-0.0868278618637729	-0.0717721097978964
860	1	0.0247336597439615	50002723	-0.0567163577320198	-0.0868278618637729	-0.0717721097978964
861	1	-0.0157501721019149	50059378	-0.0567163577320198	-0.0868278618637729	-0.0717721097978964
862	1	-0.0315510641650151	50115923	-0.0567163577320198	-0.0868278618637729	-0.0717721097978964
863	1	-0.392975539243266	50172321	-0.0567163577320198	-0.0868278618637729	-0.0717721097978964
864	1	0.175078037517481	50228991	-0.0567163577320198	-0.0868278618637729	-0.0717721097978964
865	1	-0.258816217278788	50285704	-0.0567163577320198	-0.0868278618637729	-0.0717721097978964
866	1	0.0443691232138554	50343583	-0.0567163577320198	-0.0868278618637729	-0.0717721097978964
867	1	0.0906383703334697	50401488	-0.0567163577320198	-0.0868278618637729	-0.0717721097978964
868	1	-0.0518073766139004	50458660	-0.0567163577320198	-0.0868278618637729	-0.0717721097978964
869	1	-0.197635926530787	50515227	-0.0567163577320198	-0.0868278618637729	-0.0717721097978964
870	1	0.115618857208756	50571576	-0.0567163577320198	-0.0868278618637729	-0.0717721097978964
871	1	0.0189449800168388	50627926	-0.0567163577320198	-0.0868278618637729	-0.0717721097978964
872	1	-0.101318797446176	50684275	-0.0567163577320198	-0.0868278618637729	-0.0717721097978964
873	1	-0.130992033819104	50740673	-0.0567163577320198	-0.0868278618637729	-0.0717721097978964
874	1	0.153044288170223	50797023	-0.0567163577320198	-0.0868278618637729	-0.0717721097978964
875	1	-0.237582849516907	50853641	-0.0567163577320198	-0.0868278618637729	-0.0717721097978964
876	1	0.149710503142962	50910014	-0.0567163577320198	-0.0868278618637729	-0.0717721097978964
877	1	0.129199566097013	50966363	-0.0567163577320198	-0.0868278618637729	-0.0717721097978964
878	1	0.0702167686826741	51022713	-0.0567163577320198	-0.0868278618637729	-0.0717721097978964
879	1	-0.0417941048830577	51079062	-0.0567163577320198	-0.0868278618637729	-0.0717721097978964
880	1	0.139679515982209	51135412	-0.0567163577320198	-0.0868278618637729	-0.0717721097978964
881	1	0.0064439623128855	51191762	-0.0567163577320198	-0.0868278618637729	-0.0717721097978964
882	1	-0.0733589132654986	51248475	-0.0567163577320198	-0.0868278618637729	-0.0717721097978964
883	1	-0.076664692203389	51304829	-0.0567163577320198	-0.0868278618637729	-0.0717721097978964
884	1	-0.228324970429554	51361937	-0.0567163577320198	-0.0868278618637729	-0.0717721097978964
885	1	0.402716620266125	51418984	-0.0567163577320198	-0.0868278618637729	-0.0717721097978964
886	1	0.229486307765324	51475350	-0.0567163577320198	-0.0868278618637729	-0.0717721097978964
887	1	-0.0970363146803173	51531759	-0.0567163577320198	-0.0868278618637729	-0.0717721097978964
888	1	0.144710862941511	51588109	-0.0567163577320198	-0.0868278618637729	-0.0717721097978964
889	1	0.0194601025391911	51644458	-0.0567163577320198	-0.0868278618637729	-0.0717721097978964
890	1	0.0830558087155373	51700844	-0.0567163577320198	-0.0868278618637729	-0.0717721097978964
891	1	-0.151251933511035	51757193	-0.0567163577320198	-0.0868278618637729	-0.0717721097978964
892	1	0.0596989995846419	51813543	-0.0567163577320198	-0.0868278618637729	-0.0717721097978964
893	1	0.4839325419014	51870363	-0.0567163577320198	-0.0868278618637729	-0.0717721097978964
894	1	-0.0156995077096446	51926713	-0.0567163577320198	-0.0868278618637729	-0.0717721097978964
895	1	0.106917833522598	51983241	-0.0567163577320198	-0.0868278618637729	-0.0717721097978964
896	1	-0.124106667916021	52039590	-0.0567163577320198	-0.0868278618637729	-0.0717721097978964
897	1	-0.0229262828830687	52095940	-0.0567163577320198	-0.0868278618637729	-0.0717721097978964
898	1	0.22737262301081	52152289	-0.0567163577320198	-0.0868278618637729	-0.0717721097978964
899	1	0.239639151309446	52208956	-0.0567163577320198	-0.0868278618637729	-0.0717721097978964
900	1	0.221397172996114	52265305	-0.0567163577320198	-0.0868278618637729	-0.0717721097978964
901	1	-0.256753150197613	52321655	-0.0567163577320198	-0.0868278618637729	-0.0717721097978964
902	1	-0.268012598870945	52378005	-0.0567163577320198	-0.0868278618637729	-0.0717721097978964
903	1	0.0648571325190118	52434526	-0.0567163577320198	-0.0868278618637729	-0.0717721097978964
904	1	0.169785540229068	52491004	-0.0567163577320198	-0.0868278618637729	-0.0717721097978964
905	1	0.140787760717703	52547353	-0.0567163577320198	-0.0868278618637729	-0.0717721097978964
906	1	0.267871236090231	52603734	-0.0567163577320198	-0.0868278618637729	-0.0717721097978964
907	1	-0.0872035277855566	52660905	-0.0567163577320198	-0.0868278618637729	-0.0717721097978964
908	1	0.0635130839650081	52717488	-0.0567163577320198	-0.0868278618637729	-0.0717721097978964
909	1	-0.383779240654316	52773838	-0.0567163577320198	-0.0868278618637729	-0.0717721097978964
910	1	0.126780814924046	52830187	-0.0567163577320198	-0.0868278618637729	-0.0717721097978964
911	1	0.390288649183846	52886537	-0.0567163577320198	-0.0868278618637729	-0.0717721097978964
912	1	-0.0827791850866756	52942886	-0.0567163577320198	-0.0868278618637729	-0.0717721097978964
913	1	0.149306620207928	52999236	-0.0567163577320198	-0.0868278618637729	-0.0717721097978964
914	1	0.0062100395931645	53055585	-0.0567163577320198	-0.0868278618637729	-0.0717721097978964
915	1	0.169326523472556	53112033	-0.0567163577320198	-0.0868278618637729	-0.0717721097978964
916	1	0.125002941916746	53168383	-0.0567163577320198	-0.0868278618637729	-0.0717721097978964
917	1	0.126131261578956	53224900	-0.0567163577320198	-0.0868278618637729	-0.0717721097978964
918	1	0.236427826625277	53281250	-0.0567163577320198	-0.0868278618637729	-0.0717721097978964
919	1	-0.370960692863745	53337822	-0.0567163577320198	-0.0868278618637729	-0.0717721097978964
920	1	0.328015498565979	53394172	-0.0567163577320198	-0.0868278618637729	-0.0717721097978964
921	1	-0.55771861770687	53450524	-0.0567163577320198	-0.0868278618637729	-0.0717721097978964
922	1	0.0234753308702809	53507032	-0.0567163577320198	-0.0868278618637729	-0.0717721097978964
923	1	-0.0681154490888464	53563382	-0.0567163577320198	-0.0868278618637729	-0.0717721097978964
924	1	0.1578607772679	53619731	-0.0567163577320198	-0.0868278618637729	-0.0717721097978964
925	1	-0.120642429556652	53676081	-0.0567163577320198	-0.0868278618637729	-0.0717721097978964
926	1	-0.128302589089385	53732430	-0.0567163577320198	-0.0868278618637729	-0.0717721097978964
927	1	-0.335593451975263	53789104	-0.0567163577320198	-0.0868278618637729	-0.0717721097978964
928	1	0.171098087281674	53845454	-0.0567163577320198	-0.0868278618637729	-0.0717721097978964
929	1	-0.380455433064181	53901867	-0.0567163577320198	-0.0868278618637729	-0.0717721097978964
930	1	-0.230212646293443	53958350	-0.0567163577320198	-0.0868278618637729	-0.0717721097978964
931	1	-0.380674079808511	54014699	-0.0567163577320198	-0.0868278618637729	-0.0717721097978964
932	1	-0.216851670633257	54071049	-0.0567163577320198	-0.0868278618637729	-0.0717721097978964
933	1	0.118410730614498	54127398	-0.0567163577320198	-0.0868278618637729	-0.0717721097978964
934	1	-0.142523812667617	54183748	-0.0567163577320198	-0.0868278618637729	-0.0717721097978964
935	1	0.11003631822612	54240097	-0.0567163577320198	-0.0868278618637729	-0.0717721097978964
936	1	0.166419130957533	54296458	-0.0567163577320198	-0.0868278618637729	-0.0717721097978964
937	1	-0.31693454743317	54352807	-0.0567163577320198	-0.0868278618637729	-0.0717721097978964
938	1	-0.0496730385945284	54409157	-0.0567163577320198	-0.0868278618637729	-0.0717721097978964
939	1	-0.322153161958763	54465513	-0.0567163577320198	-0.0868278618637729	-0.0717721097978964
940	1	-0.400468524137346	54522070	-0.0567163577320198	-0.0868278618637729	-0.0717721097978964
941	1	-0.0980132571495157	54578420	-0.0567163577320198	-0.0868278618637729	-0.0717721097978964
942	1	-0.277966327507147	54634769	-0.0567163577320198	-0.0868278618637729	-0.0717721097978964
943	1	0.185621747943594	54691119	-0.0567163577320198	-0.0868278618637729	-0.0717721097978964
944	1	0.21063936964826	54747599	-0.0567163577320198	-0.0868278618637729	-0.0717721097978964
945	1	-0.565792644766058	54804109	-0.0567163577320198	-0.0868278618637729	-0.0717721097978964
946	1	-0.140904471616824	54860459	-0.0567163577320198	-0.0868278618637729	-0.0717721097978964
947	1	0.201094937528542	54917022	-0.0567163577320198	-0.0868278618637729	-0.0717721097978964
948	1	-0.299583669643719	54973372	-0.0567163577320198	-0.0868278618637729	-0.0717721097978964
949	1	0.0286362776027289	55030263	-0.0567163577320198	-0.0868278618637729	-0.0717721097978964
950	1	-0.105368383439569	55086613	-0.0567163577320198	-0.0868278618637729	-0.0717721097978964
951	1	-0.100054296220095	55142962	-0.0567163577320198	-0.0868278618637729	-0.0717721097978964
952	1	0.0169048391337002	55199312	-0.0567163577320198	-0.0868278618637729	-0.0717721097978964
953	1	0.117329438105698	55255662	-0.0567163577320198	-0.0868278618637729	-0.0717721097978964
954	1	-0.0109013204396017	55312050	-0.0567163577320198	-0.0868278618637729	-0.0717721097978964
955	1	-0.355643125183033	55368422	-0.0567163577320198	-0.0868278618637729	-0.0717721097978964
956	1	-0.00521647809247029	55424773	-0.0567163577320198	-0.0868278618637729	-0.0717721097978964
957	1	-0.138536397831919	55481123	-0.0567163577320198	-0.0868278618637729	-0.0717721097978964
958	1	0.028421329050743	55537810	-0.0567163577320198	-0.0868278618637729	-0.0717721097978964
959	1	-0.183833050889848	55594251	-0.0567163577320198	-0.0868278618637729	-0.0717721097978964
960	1	0.365658254330174	55650601	-0.0567163577320198	-0.0868278618637729	-0.0717721097978964
961	1	-0.096032394940019	55706950	-0.0567163577320198	-0.0868278618637729	-0.0717721097978964
962	1	-0.0706357239536457	55763300	-0.0567163577320198	-0.0868278618637729	-0.0717721097978964
963	1	-0.138695861424863	55819649	-0.0567163577320198	-0.0868278618637729	-0.0717721097978964
964	1	-0.126785856801878	55876029	-0.0567163577320198	-0.0868278618637729	-0.0717721097978964
965	1	-0.0314991038193323	55932440	-0.0567163577320198	-0.0868278618637729	-0.0717721097978964
966	1	-0.402239348970888	55989126	-0.0567163577320198	-0.0868278618637729	-0.0717721097978964
967	1	-0.097223295573657	56045771	-0.0567163577320198	-0.0868278618637729	-0.0717721097978964
968	1	0.369435505516647	56102120	-0.0567163577320198	-0.0868278618637729	-0.0717721097978964
969	1	-0.347194995291473	56158590	-0.0567163577320198	-0.0868278618637729	-0.0717721097978964
970	1	-0.0407220023462992	56215085	-0.0567163577320198	-0.0868278618637729	-0.0717721097978964
971	1	-0.214762032560586	56271442	-0.0567163577320198	-0.0868278618637729	-0.0717721097978964
972	1	-0.16238039455333	56327792	-0.0567163577320198	-0.0868278618637729	-0.0717721097978964
973	1	0.0222873863996207	56384142	-0.0567163577320198	-0.0868278618637729	-0.0717721097978964
974	1	0.0150266778094637	56440735	-0.0567163577320198	-0.0868278618637729	-0.0717721097978964
975	1	-0.199520659429896	56497084	-0.0567163577320198	-0.0868278618637729	-0.0717721097978964
976	1	-0.0954979110590467	56553437	-0.0567163577320198	-0.0868278618637729	-0.0717721097978964
977	1	-0.130818988878585	56609963	-0.0567163577320198	-0.0868278618637729	-0.0717721097978964
978	1	-0.320077021071342	56666313	-0.0567163577320198	-0.0868278618637729	-0.0717721097978964
979	1	-0.151480326155328	56722835	-0.0567163577320198	-0.0868278618637729	-0.0717721097978964
980	1	-0.0872203903201923	56779263	-0.0567163577320198	-0.0868278618637729	-0.0717721097978964
981	1	-0.00855372086752276	56839030	-0.0567163577320198	-0.0868278618637729	-0.0717721097978964
982	1	-0.0586411108636403	56895550	-0.0567163577320198	-0.0868278618637729	-0.0717721097978964
983	1	-0.22035390439017	56951900	-0.0567163577320198	-0.0868278618637729	-0.0717721097978964
984	1	0.00475769270146564	57008249	0.0535178180942816	-0.0868278618637729	-0.0166550218847456
985	1	0.464457262178134	57064621	0.0535178180942816	-0.0868278618637729	-0.0166550218847456
986	1	0.0234984828462948	57121016	0.0535178180942816	-0.0868278618637729	-0.0166550218847456
987	1	0.0827826859906163	57177547	0.0535178180942816	-0.0868278618637729	-0.0166550218847456
988	1	0.0157726802183903	57233897	0.0535178180942816	-0.0868278618637729	-0.0166550218847456
989	1	0.0637989980578587	57290346	0.0535178180942816	-0.0868278618637729	-0.0166550218847456
990	1	0.173000899172297	57346696	0.0535178180942816	-0.0868278618637729	-0.0166550218847456
991	1	0.0738515921172774	57403045	0.0535178180942816	-0.0868278618637729	-0.0166550218847456
992	1	-0.217470561587008	57459395	0.0535178180942816	-0.0868278618637729	-0.0166550218847456
993	1	-0.326374589543603	57515744	0.0535178180942816	-0.0868278618637729	-0.0166550218847456
994	1	-0.0390946529926645	57572143	0.0535178180942816	-0.0868278618637729	-0.0166550218847456
995	1	0.0407884838707626	57628493	0.0535178180942816	-0.0868278618637729	-0.0166550218847456
996	1	0.127443433262011	57684883	0.0535178180942816	-0.0868278618637729	-0.0166550218847456
997	1	0.182822809875502	57741259	0.0535178180942816	-0.0868278618637729	-0.0166550218847456
998	1	-0.0169514290890322	57797780	0.0535178180942816	-0.0868278618637729	-0.0166550218847456
999	1	0.00980221495325618	57854130	0.0535178180942816	-0.0868278618637729	-0.0166550218847456
1000	1	0.207263168568215	57910610	0.0535178180942816	-0.0868278618637729	-0.0166550218847456
1001	1	0.103763176464333	57967087	0.0535178180942816	-0.0868278618637729	-0.0166550218847456
1002	1	-0.192504387608278	58023436	0.0535178180942816	-0.0868278618637729	-0.0166550218847456
1003	1	0.0707209714569283	58079930	0.0535178180942816	-0.0868278618637729	-0.0166550218847456
1004	1	-0.00644357848245782	58136432	0.0535178180942816	-0.0868278618637729	-0.0166550218847456
1005	1	0.265000113832032	58192825	0.0535178180942816	-0.0868278618637729	-0.0166550218847456
1006	1	0.443051233934341	58249175	0.0535178180942816	-0.0868278618637729	-0.0166550218847456
1007	1	-0.121873716943754	58305524	0.0535178180942816	-0.0868278618637729	-0.0166550218847456
1008	1	-0.214263729655339	58361912	0.0535178180942816	-0.0868278618637729	-0.0166550218847456
1009	1	0.0316429666678141	58418302	0.0535178180942816	-0.0868278618637729	-0.0166550218847456
1010	1	0.1517913134888	58474652	0.0535178180942816	-0.0868278618637729	-0.0166550218847456
1011	1	-0.123091352990378	58531020	0.0535178180942816	-0.0868278618637729	-0.0166550218847456
1012	1	0.205382291835567	58588248	0.0535178180942816	-0.0868278618637729	-0.0166550218847456
1013	1	0.0196799855485284	58646330	0.0535178180942816	-0.0868278618637729	-0.0166550218847456
1014	1	-0.366346981109234	58702935	0.0535178180942816	-0.0868278618637729	-0.0166550218847456
1015	1	0.208892283229229	58762460	0.0535178180942816	-0.0868278618637729	-0.0166550218847456
1016	1	0.139428251840187	58818824	0.0535178180942816	-0.0868278618637729	-0.0166550218847456
1017	1	-0.446043965542307	58877323	0.0535178180942816	-0.0868278618637729	-0.0166550218847456
1018	1	0.0575599827341288	58933713	0.0535178180942816	-0.0868278618637729	-0.0166550218847456
1019	1	0.0258246006647951	58990642	0.0535178180942816	-0.0868278618637729	-0.0166550218847456
1020	1	-0.0835340037679096	59046992	0.0535178180942816	-0.0868278618637729	-0.0166550218847456
1021	1	-0.00921086642479123	59104105	0.0535178180942816	-0.0868278618637729	-0.0166550218847456
1022	1	-0.0350892305559728	59160455	0.0535178180942816	-0.0868278618637729	-0.0166550218847456
1023	1	0.291773788427882	59216804	0.0535178180942816	-0.0868278618637729	-0.0166550218847456
1024	1	0.171267859114047	59273420	0.0535178180942816	-0.0868278618637729	-0.0166550218847456
1025	1	-0.0413614213058744	59329770	0.0535178180942816	-0.0868278618637729	-0.0166550218847456
1026	1	-0.0304956287216796	59386267	0.0535178180942816	-0.0868278618637729	-0.0166550218847456
1027	1	-0.0749825767671495	59443198	0.0535178180942816	-0.0868278618637729	-0.0166550218847456
1028	1	0.215426199914541	59499571	0.0535178180942816	-0.0868278618637729	-0.0166550218847456
1029	1	-0.14007126552318	59555921	0.0535178180942816	-0.0868278618637729	-0.0166550218847456
1030	1	0.110203287641441	59612270	0.0535178180942816	-0.0868278618637729	-0.0166550218847456
1031	1	-0.14441396805202	59668620	0.0535178180942816	-0.0868278618637729	-0.0166550218847456
1032	1	0.460410102135891	59725773	0.0535178180942816	-0.0868278618637729	-0.0166550218847456
1033	1	0.348221572677801	59782228	0.0535178180942816	-0.0868278618637729	-0.0166550218847456
1034	1	0.0364718250714892	59839240	0.0535178180942816	-0.0868278618637729	-0.0166550218847456
1035	1	-0.0423539870886893	59895709	0.0535178180942816	-0.0868278618637729	-0.0166550218847456
1036	1	-0.242315805261169	59952380	0.0535178180942816	-0.0868278618637729	-0.0166550218847456
1037	1	0.318862897828991	60009335	0.0535178180942816	-0.0868278618637729	-0.0166550218847456
1038	1	0.114653623162831	60065919	0.0535178180942816	-0.0868278618637729	-0.0166550218847456
1039	1	0.325071725816468	60124204	0.0535178180942816	-0.0868278618637729	-0.0166550218847456
1040	1	0.0573672071238197	60180553	0.0535178180942816	-0.0868278618637729	-0.0166550218847456
1041	1	-0.0224685736092857	60236903	0.0535178180942816	-0.0868278618637729	-0.0166550218847456
1042	1	0.0294985250528395	60293252	0.0535178180942816	-0.0868278618637729	-0.0166550218847456
1043	1	-0.0217978621584233	60349602	0.0535178180942816	-0.0868278618637729	-0.0166550218847456
1044	1	-0.441790813445517	60405951	0.0535178180942816	-0.0868278618637729	-0.0166550218847456
1045	1	0.0475653910109077	60462301	0.0535178180942816	-0.0868278618637729	-0.0166550218847456
1046	1	0.108914391886131	60518972	0.0535178180942816	-0.0868278618637729	-0.0166550218847456
1047	1	-0.114318357220495	60575321	0.0535178180942816	-0.0868278618637729	-0.0166550218847456
1048	1	0.166929999020005	60631693	0.0535178180942816	-0.0868278618637729	-0.0166550218847456
1049	1	-0.0114787226831417	60689083	0.0535178180942816	-0.0868278618637729	-0.0166550218847456
1050	1	0.0664556433798385	60746063	0.0535178180942816	-0.0868278618637729	-0.0166550218847456
1051	1	0.0906586835703862	60802465	0.0535178180942816	-0.0868278618637729	-0.0166550218847456
1052	1	0.0132762119047395	60859269	0.0535178180942816	-0.0868278618637729	-0.0166550218847456
1053	1	0.186766217163242	60915660	0.0535178180942816	-0.0868278618637729	-0.0166550218847456
1054	1	0.383154457287886	60973671	0.0535178180942816	-0.0868278618637729	-0.0166550218847456
1055	1	0.0940001984668252	61030694	0.0535178180942816	-0.0868278618637729	-0.0166550218847456
1056	1	0.11333324725491	61087202	0.0535178180942816	-0.0868278618637729	-0.0166550218847456
1057	1	0.122942757081579	61144833	0.0535178180942816	-0.0868278618637729	-0.0166550218847456
1058	1	0.326053233058068	61201182	0.0535178180942816	-0.0868278618637729	-0.0166550218847456
1059	1	-0.188432247464051	61258121	0.0535178180942816	-0.0868278618637729	-0.0166550218847456
1060	1	0.0794797391774628	61314497	0.0535178180942816	-0.0868278618637729	-0.0166550218847456
1061	1	-0.214314532805032	61370846	0.0535178180942816	-0.0868278618637729	-0.0166550218847456
1062	1	0.15999861496846	61427222	0.0535178180942816	-0.0868278618637729	-0.0166550218847456
1063	1	-0.0768062116174281	61483571	0.0535178180942816	-0.0868278618637729	-0.0166550218847456
1064	1	0.0732729937286106	61539921	0.0535178180942816	-0.0868278618637729	-0.0166550218847456
1065	1	0.0589233984255634	61596270	0.0535178180942816	-0.0868278618637729	-0.0166550218847456
1066	1	0.120322519323385	61652653	0.0535178180942816	-0.0868278618637729	-0.0166550218847456
1067	1	-0.0568627359044978	61709003	0.0535178180942816	-0.0868278618637729	-0.0166550218847456
1068	1	-0.0885610704846547	61765352	0.0535178180942816	-0.0868278618637729	-0.0166550218847456
1069	1	0.133049100076396	61821702	0.0535178180942816	-0.0868278618637729	-0.0166550218847456
1070	1	0.172976500568185	61878051	0.0535178180942816	-0.0868278618637729	-0.0166550218847456
1071	1	-0.0808958340711191	61934401	0.0535178180942816	-0.0868278618637729	-0.0166550218847456
1072	1	-0.0282048727730574	61990750	0.0535178180942816	-0.0868278618637729	-0.0166550218847456
1073	1	-0.0193381276933405	62047302	0.0535178180942816	-0.0868278618637729	-0.0166550218847456
1074	1	0.171612441671294	62103698	0.0535178180942816	-0.0868278618637729	-0.0166550218847456
1075	1	0.212510166560898	62160048	0.0535178180942816	-0.0868278618637729	-0.0166550218847456
1076	1	-0.0235275420884749	62216546	0.0535178180942816	-0.0868278618637729	-0.0166550218847456
1077	1	0.18731428176618	62272897	0.0535178180942816	-0.0868278618637729	-0.0166550218847456
1078	1	0.378039535796171	62329247	0.0535178180942816	-0.0868278618637729	-0.0166550218847456
1079	1	0.133965265070392	62385828	0.0535178180942816	-0.0868278618637729	-0.0166550218847456
1080	1	0.192402552379525	62442283	0.0535178180942816	-0.0868278618637729	-0.0166550218847456
1081	1	0.0829653382632987	62498814	0.0535178180942816	-0.0868278618637729	-0.0166550218847456
1082	1	0.0524601260277419	62555168	0.0535178180942816	-0.0868278618637729	-0.0166550218847456
1083	1	-0.251333708787681	62611518	-0.0691002548367963	-0.0868278618637729	-0.0779640583502846
1084	1	-0.035365090527123	62667867	-0.0691002548367963	-0.0868278618637729	-0.0779640583502846
1085	1	-0.206719512162814	62724234	-0.0691002548367963	-0.0868278618637729	-0.0779640583502846
1086	1	0.201004480843893	62780583	-0.0691002548367963	-0.0868278618637729	-0.0779640583502846
1087	1	0.0353189601661248	62836933	-0.0691002548367963	-0.0868278618637729	-0.0779640583502846
1088	1	0.056637064429348	62893293	-0.0691002548367963	-0.0868278618637729	-0.0779640583502846
1089	1	-0.190435494445612	62949643	-0.0691002548367963	-0.0868278618637729	-0.0779640583502846
1090	1	-0.273309496133729	63005996	-0.0691002548367963	-0.0868278618637729	-0.0779640583502846
1091	1	0.135491573311546	63062397	-0.0691002548367963	-0.0868278618637729	-0.0779640583502846
1092	1	-0.176621896960302	63118853	-0.0691002548367963	-0.0868278618637729	-0.0779640583502846
1093	1	0.0870126325140921	63176403	-0.0691002548367963	-0.0868278618637729	-0.0779640583502846
1094	1	0.0634146057513115	63232788	-0.0691002548367963	-0.0868278618637729	-0.0779640583502846
1095	1	-0.105643426292394	63289140	-0.0691002548367963	-0.0868278618637729	-0.0779640583502846
1096	1	-0.00803716706198288	63345587	-0.0691002548367963	-0.0868278618637729	-0.0779640583502846
1097	1	-0.0449845233876015	63401937	-0.0691002548367963	-0.0868278618637729	-0.0779640583502846
1098	1	-0.218833611619309	63458286	-0.0691002548367963	-0.0868278618637729	-0.0779640583502846
1099	1	-0.0744293654436364	63514794	-0.0691002548367963	-0.0868278618637729	-0.0779640583502846
1100	1	0.137098690649607	63571262	-0.0691002548367963	-0.0868278618637729	-0.0779640583502846
1101	1	-0.235904597324586	63627612	-0.0691002548367963	-0.0868278618637729	-0.0779640583502846
1102	1	-0.0326022116416135	63683961	-0.0691002548367963	-0.0868278618637729	-0.0779640583502846
1103	1	-0.033488321513805	63742112	-0.0691002548367963	-0.0868278618637729	-0.0779640583502846
1104	1	0.447019867463317	63798462	-0.0691002548367963	-0.0868278618637729	-0.0779640583502846
1105	1	0.236448033385196	63854811	-0.0691002548367963	-0.0868278618637729	-0.0779640583502846
1106	1	-0.149360457801484	63911161	-0.0691002548367963	-0.0868278618637729	-0.0779640583502846
1107	1	0.123881180596687	63968245	-0.0691002548367963	-0.0868278618637729	-0.0779640583502846
1108	1	0.00952601889250801	64025016	-0.0691002548367963	-0.0868278618637729	-0.0779640583502846
1109	1	-0.08914262350548	64081365	-0.0691002548367963	-0.0868278618637729	-0.0779640583502846
1110	1	-0.0219768338715771	64137715	-0.0691002548367963	-0.0868278618637729	-0.0779640583502846
1111	1	-0.0824443738371445	64194065	-0.0691002548367963	-0.0868278618637729	-0.0779640583502846
1112	1	-0.212781089482836	64250414	-0.0691002548367963	-0.0868278618637729	-0.0779640583502846
1113	1	-0.0753598146990149	64306764	-0.0691002548367963	-0.0868278618637729	-0.0779640583502846
1114	1	-0.242085175856381	64363113	-0.0691002548367963	-0.0868278618637729	-0.0779640583502846
1115	1	-0.516648532731169	64420423	-0.0691002548367963	-0.0868278618637729	-0.0779640583502846
1116	1	-0.406924521990283	64476772	-0.0691002548367963	-0.0868278618637729	-0.0779640583502846
1117	1	-0.360298541450405	64533122	-0.0691002548367963	-0.0868278618637729	-0.0779640583502846
1118	1	-0.106612142698336	64589472	-0.0691002548367963	-0.0868278618637729	-0.0779640583502846
1119	1	-0.211171698970783	64645821	-0.0691002548367963	-0.0868278618637729	-0.0779640583502846
1120	1	-0.0395078141954651	64702601	-0.0691002548367963	-0.0868278618637729	-0.0779640583502846
1121	1	-0.327909581822534	64760185	-0.0691002548367963	-0.0868278618637729	-0.0779640583502846
1122	1	-0.292080359372358	64816596	-0.0691002548367963	-0.0868278618637729	-0.0779640583502846
1123	1	-0.0314182743907143	64873357	-0.0691002548367963	-0.0868278618637729	-0.0779640583502846
1124	1	-0.094366609212021	64930109	-0.0691002548367963	-0.0868278618637729	-0.0779640583502846
1125	1	-0.148509381911779	64986506	-0.0691002548367963	-0.0868278618637729	-0.0779640583502846
1126	1	-0.578998586258231	65042855	-0.0691002548367963	-0.0868278618637729	-0.0779640583502846
1127	1	-0.065508798522237	65099205	-0.0691002548367963	-0.0868278618637729	-0.0779640583502846
1128	1	-0.0274785028631718	65155554	-0.0691002548367963	-0.0868278618637729	-0.0779640583502846
1129	1	-0.290730794696276	65211988	-0.0691002548367963	-0.0868278618637729	-0.0779640583502846
1130	1	0.00899461744574402	65268687	-0.0691002548367963	-0.0868278618637729	-0.0779640583502846
1131	1	-0.105523076620125	65325134	-0.0691002548367963	-0.0868278618637729	-0.0779640583502846
1132	1	-0.282877631614081	65381484	-0.0691002548367963	-0.0868278618637729	-0.0779640583502846
1133	1	0.526619989044405	65437833	-0.0691002548367963	-0.0868278618637729	-0.0779640583502846
1134	1	-0.239308649574833	65494207	-0.0691002548367963	-0.0868278618637729	-0.0779640583502846
1135	1	-0.167951013136221	65550556	-0.0691002548367963	-0.0868278618637729	-0.0779640583502846
1136	1	-0.00678227000143964	65606959	-0.0691002548367963	-0.0868278618637729	-0.0779640583502846
1137	1	-0.110474626925769	65663337	-0.0691002548367963	-0.0868278618637729	-0.0779640583502846
1138	1	0.117648945444023	65720474	-0.0691002548367963	-0.0868278618637729	-0.0779640583502846
1139	1	-0.377153552047259	65776996	-0.0691002548367963	-0.0868278618637729	-0.0779640583502846
1140	1	0.279736340697343	65833345	-0.0691002548367963	-0.0868278618637729	-0.0779640583502846
1141	1	-0.00879832790671183	65889695	-0.0691002548367963	-0.0868278618637729	-0.0779640583502846
1142	1	-0.17010915897205	65947412	-0.0691002548367963	-0.0868278618637729	-0.0779640583502846
1143	1	0.285225085292946	66003762	-0.0691002548367963	-0.0868278618637729	-0.0779640583502846
1144	1	0.101570275970161	66064797	-0.0691002548367963	-0.0868278618637729	-0.0779640583502846
1145	1	-0.472279618015067	66121470	-0.0691002548367963	-0.0868278618637729	-0.0779640583502846
1146	1	-0.0363792420568976	66178271	-0.0691002548367963	-0.0868278618637729	-0.0779640583502846
1147	1	0.192623681620739	66234621	-0.0691002548367963	-0.0868278618637729	-0.0779640583502846
1148	1	0.0451890709502243	66291647	-0.0691002548367963	-0.0868278618637729	-0.0779640583502846
1149	1	-0.280635733899447	66348651	-0.0691002548367963	-0.0868278618637729	-0.0779640583502846
1150	1	0.00620282656181261	66405402	-0.0691002548367963	-0.0868278618637729	-0.0779640583502846
1151	1	0.200801473528417	66461773	-0.0691002548367963	-0.0868278618637729	-0.0779640583502846
1152	1	-0.216672095249871	66518179	-0.0691002548367963	-0.0868278618637729	-0.0779640583502846
1153	1	-0.043766591387031	66575244	-0.0691002548367963	-0.0868278618637729	-0.0779640583502846
1154	1	-0.132589353499752	66631744	-0.0691002548367963	-0.0868278618637729	-0.0779640583502846
1155	1	-0.0129215740649114	66688777	-0.0691002548367963	-0.0868278618637729	-0.0779640583502846
1156	1	-0.101781414865775	66745126	-0.0691002548367963	-0.0868278618637729	-0.0779640583502846
1157	1	-0.0877962509490227	66801476	-0.0691002548367963	-0.0868278618637729	-0.0779640583502846
1158	1	0.148424393443186	66857904	-0.0691002548367963	-0.0868278618637729	-0.0779640583502846
1159	1	0.27543329926762	66914452	-0.0691002548367963	-0.0868278618637729	-0.0779640583502846
1160	1	-0.254514882003057	66971545	-0.0691002548367963	-0.0868278618637729	-0.0779640583502846
1161	1	-0.33662485208615	67027895	-0.0691002548367963	-0.0868278618637729	-0.0779640583502846
1162	1	0.0179081229475634	67084245	-0.0691002548367963	-0.0868278618637729	-0.0779640583502846
1163	1	-0.293385679476762	67140607	-0.0691002548367963	-0.0868278618637729	-0.0779640583502846
1164	1	-0.0662384334592161	67196957	-0.0691002548367963	-0.0868278618637729	-0.0779640583502846
1165	1	0.327020603929206	67253988	-0.0691002548367963	-0.0868278618637729	-0.0779640583502846
1166	1	0.328423710601066	67311583	-0.0691002548367963	-0.0868278618637729	-0.0779640583502846
1167	1	-0.148651616838817	67367932	-0.0691002548367963	-0.0868278618637729	-0.0779640583502846
1168	1	-0.124494288360087	67424282	-0.0691002548367963	-0.0868278618637729	-0.0779640583502846
1169	1	-0.144573187579744	67480632	-0.0691002548367963	-0.0868278618637729	-0.0779640583502846
1170	1	0.0950313463361579	67536981	-0.0691002548367963	-0.0868278618637729	-0.0779640583502846
1171	1	-0.00815425946340791	67597819	-0.0691002548367963	-0.0868278618637729	-0.0779640583502846
1172	1	-0.173663145649085	67654524	-0.0691002548367963	-0.0868278618637729	-0.0779640583502846
1173	1	-0.170823509083053	67710941	-0.0691002548367963	-0.0868278618637729	-0.0779640583502846
1174	1	-0.00482338938009043	67767290	-0.0691002548367963	-0.0868278618637729	-0.0779640583502846
1175	1	0.0279431304568539	67823730	-0.0691002548367963	-0.0868278618637729	-0.0779640583502846
1176	1	0.177217161171335	67880313	-0.0691002548367963	-0.0868278618637729	-0.0779640583502846
1177	1	0.120904392754012	67936662	-0.0691002548367963	-0.0868278618637729	-0.0779640583502846
1178	1	-0.257408734649015	67993012	-0.0691002548367963	-0.0868278618637729	-0.0779640583502846
1179	1	-0.30601567992835	68050103	-0.0691002548367963	-0.0868278618637729	-0.0779640583502846
1180	1	-0.468517477138308	68106602	-0.0691002548367963	-0.0868278618637729	-0.0779640583502846
1181	1	-0.203495558199591	68162977	-0.0691002548367963	-0.0868278618637729	-0.0779640583502846
1182	1	0.364708705207705	68219334	-0.0691002548367963	-0.0868278618637729	-0.0779640583502846
1183	1	-0.257309711786916	68275990	-0.0691002548367963	-0.0868278618637729	-0.0779640583502846
1184	1	-0.0306644240769686	68332339	-0.0691002548367963	-0.0868278618637729	-0.0779640583502846
1185	1	-0.0520596839753429	68388689	-0.0691002548367963	-0.0868278618637729	-0.0779640583502846
1186	1	-0.012288170490376	68445038	-0.0691002548367963	-0.0868278618637729	-0.0779640583502846
1187	1	-0.130998615849732	68501395	-0.0691002548367963	-0.0868278618637729	-0.0779640583502846
1188	1	-0.0302187156087572	68557772	-0.0691002548367963	-0.0868278618637729	-0.0779640583502846
1189	1	-0.0980067775175709	68614122	-0.0691002548367963	-0.0868278618637729	-0.0779640583502846
1190	1	0.13333661507976	68670472	-0.0691002548367963	-0.0868278618637729	-0.0779640583502846
1191	1	-0.155557582987041	68726821	-0.0691002548367963	-0.0868278618637729	-0.0779640583502846
1192	1	-0.425390237190049	68783171	-0.0691002548367963	-0.0868278618637729	-0.0779640583502846
1193	1	-0.318372837035574	68839520	-0.0691002548367963	-0.0868278618637729	-0.0779640583502846
1194	1	-0.288687601293071	68896222	-0.0691002548367963	-0.0868278618637729	-0.0779640583502846
1195	1	0.213608929876671	68952575	-0.0691002548367963	-0.0868278618637729	-0.0779640583502846
1196	1	-0.0258638784224382	69009010	-0.0691002548367963	-0.0868278618637729	-0.0779640583502846
1197	1	-0.0993147191582014	69065360	-0.0691002548367963	-0.0868278618637729	-0.0779640583502846
1198	1	0.133265674292707	69121724	-0.0691002548367963	-0.0868278618637729	-0.0779640583502846
1199	1	0.00855429645389679	69178288	-0.0691002548367963	-0.0868278618637729	-0.0779640583502846
1200	1	-0.239044255161646	69237925	-0.0691002548367963	-0.0868278618637729	-0.0779640583502846
1201	1	-0.512188611559766	69294275	-0.0691002548367963	-0.0868278618637729	-0.0779640583502846
1202	1	-0.316605947585263	69352248	-0.0691002548367963	-0.0868278618637729	-0.0779640583502846
1203	1	0.25228999036107	69409563	-0.0691002548367963	-0.0868278618637729	-0.0779640583502846
1204	1	0.0731151894906382	69466236	-0.0691002548367963	-0.0868278618637729	-0.0779640583502846
1205	1	-0.116152190567745	69522988	-0.0691002548367963	-0.0868278618637729	-0.0779640583502846
1206	1	0.110803357630858	69579567	-0.0691002548367963	-0.0868278618637729	-0.0779640583502846
1207	1	-0.167608571934053	69637656	-0.0691002548367963	-0.0868278618637729	-0.0779640583502846
1208	1	-0.26975617637575	69694132	-0.0691002548367963	-0.0868278618637729	-0.0779640583502846
1209	1	0.108201769049032	69750643	-0.0691002548367963	-0.0868278618637729	-0.0779640583502846
1210	1	-0.142978410042932	69807166	-0.0691002548367963	-0.0868278618637729	-0.0779640583502846
1211	1	-0.0675042411128285	69863516	-0.0691002548367963	-0.0868278618637729	-0.0779640583502846
1212	1	0.169751527915195	69920181	-0.0691002548367963	-0.0868278618637729	-0.0779640583502846
1213	1	0.15519160162038	69976868	-0.0691002548367963	-0.0868278618637729	-0.0779640583502846
1214	1	0.249599165646371	70033390	-0.0691002548367963	-0.0868278618637729	-0.0779640583502846
1215	1	-0.0372326622325061	70090020	-0.0691002548367963	-0.0868278618637729	-0.0779640583502846
1216	1	-0.259512226820741	70146457	-0.0691002548367963	-0.0868278618637729	-0.0779640583502846
1217	1	-0.0865154349086732	70202807	-0.0691002548367963	-0.0868278618637729	-0.0779640583502846
1218	1	0.180410129558697	70259156	-0.0691002548367963	-0.0868278618637729	-0.0779640583502846
1219	1	-0.346059702864554	70315528	-0.0691002548367963	-0.0868278618637729	-0.0779640583502846
1220	1	0.146377510633138	70373542	-0.0691002548367963	-0.0868278618637729	-0.0779640583502846
1221	1	-0.0710889308623595	70430804	-0.0691002548367963	-0.0868278618637729	-0.0779640583502846
1222	1	-0.171524831207831	70487949	-0.0691002548367963	-0.0868278618637729	-0.0779640583502846
1223	1	-0.482994225550884	70544298	-0.0691002548367963	-0.0868278618637729	-0.0779640583502846
1224	1	-0.123314879952929	70601519	-0.0691002548367963	-0.0868278618637729	-0.0779640583502846
1225	1	-0.337512569412521	70657868	-0.0691002548367963	-0.0868278618637729	-0.0779640583502846
1226	1	-0.135551764651812	70714218	-0.0691002548367963	-0.0868278618637729	-0.0779640583502846
1227	1	0.149997327009502	70770716	-0.0691002548367963	-0.0868278618637729	-0.0779640583502846
1228	1	-0.30699157630475	70827065	-0.0691002548367963	-0.0868278618637729	-0.0779640583502846
1229	1	-0.164243487227324	70883415	-0.0691002548367963	-0.0868278618637729	-0.0779640583502846
1230	1	0.151867534891683	70939780	-0.0691002548367963	-0.0868278618637729	-0.0779640583502846
1231	1	0.0608767482613335	70996184	-0.0691002548367963	-0.0868278618637729	-0.0779640583502846
1232	1	-0.0288140515483742	71052533	-0.0691002548367963	-0.0868278618637729	-0.0779640583502846
1233	1	0.118148236852522	71110229	-0.0691002548367963	-0.0868278618637729	-0.0779640583502846
1234	1	0.0254555442094905	71167002	-0.0691002548367963	-0.0868278618637729	-0.0779640583502846
1235	1	-0.29576450281621	71223431	-0.0691002548367963	-0.0868278618637729	-0.0779640583502846
1236	1	-0.298799349703723	71279898	-0.0691002548367963	-0.0868278618637729	-0.0779640583502846
1237	1	-0.0979859367959628	71336816	-0.0691002548367963	-0.0868278618637729	-0.0779640583502846
1238	1	-0.304941752097621	71393347	-0.0691002548367963	-0.0868278618637729	-0.0779640583502846
1239	1	0.0426789313814838	71449696	-0.0691002548367963	-0.0868278618637729	-0.0779640583502846
1240	1	0.1664119300926	71506046	-0.0691002548367963	-0.0868278618637729	-0.0779640583502846
1241	1	0.230436784716414	71562433	-0.0691002548367963	-0.0868278618637729	-0.0779640583502846
1242	1	-0.201988121073967	71619398	-0.0691002548367963	-0.0868278618637729	-0.0779640583502846
1243	1	-0.100930987311388	71675780	-0.0691002548367963	-0.0868278618637729	-0.0779640583502846
1244	1	-0.31603332492089	71732777	-0.0691002548367963	-0.0868278618637729	-0.0779640583502846
1245	1	-0.428984609594884	71789180	-0.0691002548367963	-0.0868278618637729	-0.0779640583502846
1246	1	-0.23363490090107	71845529	-0.0691002548367963	-0.0868278618637729	-0.0779640583502846
1247	1	0.155289998279768	71901887	-0.0691002548367963	-0.0868278618637729	-0.0779640583502846
1248	1	-0.462711936571117	71958237	-0.0691002548367963	-0.0868278618637729	-0.0779640583502846
1249	1	-0.0960100496511056	72018857	-0.0691002548367963	-0.0868278618637729	-0.0779640583502846
1250	1	-0.174343081172486	72075360	-0.0691002548367963	-0.0868278618637729	-0.0779640583502846
1251	1	-0.089473234047091	72131771	-0.0691002548367963	-0.0868278618637729	-0.0779640583502846
1252	1	-0.299628706565923	72188121	-0.0691002548367963	-0.0868278618637729	-0.0779640583502846
1253	1	0.163597394327101	72244529	-0.0691002548367963	-0.0868278618637729	-0.0779640583502846
1254	1	-0.0539164065580281	72300879	-0.0691002548367963	-0.0868278618637729	-0.0779640583502846
1255	1	-0.152486940416421	72361639	-0.0691002548367963	-0.0868278618637729	-0.0779640583502846
1256	1	0.0361499502387368	72418159	-0.0691002548367963	-0.0868278618637729	-0.0779640583502846
1257	1	0.0387391305925233	72474555	-0.0691002548367963	-0.0868278618637729	-0.0779640583502846
1258	1	0.0999342840679432	72531043	-0.0691002548367963	-0.0868278618637729	-0.0779640583502846
1259	1	0.0330850909234224	72587393	-0.0691002548367963	-0.0868278618637729	-0.0779640583502846
1260	1	0.113810050049742	72643742	-0.0691002548367963	-0.0868278618637729	-0.0779640583502846
1261	1	-0.100791345314805	72700092	-0.0691002548367963	-0.0868278618637729	-0.0779640583502846
1262	1	-0.0152819903250108	72756490	-0.0691002548367963	-0.0868278618637729	-0.0779640583502846
1263	1	-0.429652903510429	72812839	-0.0691002548367963	-0.0868278618637729	-0.0779640583502846
1264	1	-0.0363236042581893	72869344	-0.0691002548367963	-0.0868278618637729	-0.0779640583502846
1265	1	-0.100961054392182	72925693	-0.0691002548367963	-0.0868278618637729	-0.0779640583502846
1266	1	0.141444090666921	72982053	-0.0691002548367963	-0.0868278618637729	-0.0779640583502846
1267	1	0.0909364535167113	73038404	-0.0691002548367963	-0.0868278618637729	-0.0779640583502846
1268	1	0.103418425029081	73094754	-0.0691002548367963	-0.0868278618637729	-0.0779640583502846
1269	1	0.103370335945047	73151104	-0.0691002548367963	-0.0868278618637729	-0.0779640583502846
1270	1	0.0139161216116181	73207478	-0.0691002548367963	-0.0868278618637729	-0.0779640583502846
1271	1	-0.236785701083915	73263828	-0.0691002548367963	-0.0868278618637729	-0.0779640583502846
1272	1	0.0802786578741805	73320622	-0.0691002548367963	-0.0868278618637729	-0.0779640583502846
1273	1	-0.14967609217456	73377839	-0.0691002548367963	-0.0868278618637729	-0.0779640583502846
1274	1	-0.0928322348652947	73434188	-0.0691002548367963	-0.0868278618637729	-0.0779640583502846
1275	1	0.105233681994649	73490761	-0.0691002548367963	-0.0868278618637729	-0.0779640583502846
1276	1	0.00457714843133458	73547198	-0.0691002548367963	-0.0868278618637729	-0.0779640583502846
1277	1	-0.245370080487574	73603547	-0.0691002548367963	-0.0868278618637729	-0.0779640583502846
1278	1	0.318334224436225	73660514	-0.0691002548367963	-0.0868278618637729	-0.0779640583502846
1279	1	0.161557120051551	73716939	-0.0691002548367963	-0.0868278618637729	-0.0779640583502846
1280	1	0.0188036554849147	73773731	-0.0691002548367963	-0.0868278618637729	-0.0779640583502846
1281	1	0.349371547631442	73830167	-0.0691002548367963	-0.0868278618637729	-0.0779640583502846
1282	1	-0.242656756446593	73886517	-0.0691002548367963	-0.0868278618637729	-0.0779640583502846
1283	1	0.0554340799976026	73943253	-0.0691002548367963	-0.0868278618637729	-0.0779640583502846
1284	1	0.200718591202953	73999602	-0.0691002548367963	-0.0868278618637729	-0.0779640583502846
1285	1	-0.52550432480481	74055952	-0.0691002548367963	-0.0868278618637729	-0.0779640583502846
1286	1	-0.0723762395688782	74112301	-0.0691002548367963	-0.0868278618637729	-0.0779640583502846
1287	1	-0.288447505939479	74168651	-0.0691002548367963	-0.0868278618637729	-0.0779640583502846
1288	1	0.21313683889936	74225000	-0.0691002548367963	-0.0868278618637729	-0.0779640583502846
1289	1	0.0574369013185604	74281350	-0.0691002548367963	-0.0868278618637729	-0.0779640583502846
1290	1	-0.0404508489211501	74337699	-0.0691002548367963	-0.0868278618637729	-0.0779640583502846
1291	1	-0.174034527891934	74394049	-0.0691002548367963	-0.0868278618637729	-0.0779640583502846
1292	1	-0.0937146513546137	74450399	-0.0691002548367963	-0.0868278618637729	-0.0779640583502846
1293	1	0.00968673514492375	74506790	-0.0691002548367963	-0.0868278618637729	-0.0779640583502846
1294	1	-0.0262070356472154	74563141	-0.0691002548367963	-0.0868278618637729	-0.0779640583502846
1295	1	0.153600193555712	74619750	-0.0691002548367963	-0.0868278618637729	-0.0779640583502846
1296	1	-0.223534244039765	74676100	-0.0691002548367963	-0.0868278618637729	-0.0779640583502846
1297	1	-0.0189108367675569	74732719	-0.0691002548367963	-0.0868278618637729	-0.0779640583502846
1298	1	-0.139364773564482	74789182	-0.0691002548367963	-0.0868278618637729	-0.0779640583502846
1299	1	0.0148842337310065	74846056	-0.0691002548367963	-0.0868278618637729	-0.0779640583502846
1300	1	-0.0283027648913997	74902405	-0.0691002548367963	-0.0868278618637729	-0.0779640583502846
1301	1	0.0795386051064373	74960831	-0.0691002548367963	-0.0868278618637729	-0.0779640583502846
1302	1	0.0441944429678178	75017782	-0.0691002548367963	-0.0868278618637729	-0.0779640583502846
1303	1	-0.117983928399701	75074132	-0.0691002548367963	-0.0868278618637729	-0.0779640583502846
1304	1	-0.300392929530682	75130481	-0.0691002548367963	-0.0868278618637729	-0.0779640583502846
1305	1	-0.111079627884349	75186831	-0.0691002548367963	-0.0868278618637729	-0.0779640583502846
1306	1	-0.130027023064338	75243246	-0.0691002548367963	-0.0868278618637729	-0.0779640583502846
1307	1	-0.0530435731568777	75299906	-0.0691002548367963	-0.0868278618637729	-0.0779640583502846
1308	1	-0.283285888262734	75356875	-0.0691002548367963	-0.0868278618637729	-0.0779640583502846
1309	1	0.0563708865674373	75413415	-0.0691002548367963	-0.0868278618637729	-0.0779640583502846
1310	1	-0.317756195762678	75469967	-0.0691002548367963	-0.0868278618637729	-0.0779640583502846
1311	1	-0.339074065471023	75526357	-0.0691002548367963	-0.0868278618637729	-0.0779640583502846
1312	1	0.332150770362022	75583421	-0.0691002548367963	-0.0868278618637729	-0.0779640583502846
1313	1	-0.278418884432021	75639771	-0.0691002548367963	-0.0868278618637729	-0.0779640583502846
1314	1	0.0975318534138781	75696220	-0.0691002548367963	-0.0868278618637729	-0.0779640583502846
1315	1	-0.114637950381058	75752601	-0.0691002548367963	-0.0868278618637729	-0.0779640583502846
1316	1	0.0452721511937004	75809192	-0.0691002548367963	-0.0868278618637729	-0.0779640583502846
1317	1	-0.0943592656982079	75870265	-0.0691002548367963	-0.0868278618637729	-0.0779640583502846
1318	1	-0.108538635059724	75926614	-0.0691002548367963	-0.0868278618637729	-0.0779640583502846
1319	1	-0.153811385817883	75983481	-0.0691002548367963	-0.0868278618637729	-0.0779640583502846
1320	1	-0.405768641777668	76040012	-0.0691002548367963	-0.0868278618637729	-0.0779640583502846
1321	1	-0.144097188647632	76096361	-0.0691002548367963	-0.0868278618637729	-0.0779640583502846
1322	1	-0.0370033872597651	76153928	-0.0691002548367963	-0.0868278618637729	-0.0779640583502846
1323	1	0.142681731566596	76210734	-0.0691002548367963	-0.0868278618637729	-0.0779640583502846
1324	1	0.173101838578131	76267183	-0.0691002548367963	-0.0868278618637729	-0.0779640583502846
1325	1	-0.0268593903853052	76324133	-0.0691002548367963	-0.0868278618637729	-0.0779640583502846
1326	1	0.194903187978859	76380655	-0.0691002548367963	-0.0868278618637729	-0.0779640583502846
1327	1	-0.38589021099238	76437234	-0.0691002548367963	-0.0868278618637729	-0.0779640583502846
1328	1	-0.357660265390348	76493583	-0.0691002548367963	-0.0868278618637729	-0.0779640583502846
1329	1	-0.0339151881326253	76549933	-0.0691002548367963	-0.0868278618637729	-0.0779640583502846
1330	1	0.0819072017638168	76606586	-0.0691002548367963	-0.0868278618637729	-0.0779640583502846
1331	1	0.01775536252165	76662936	-0.0691002548367963	-0.0868278618637729	-0.0779640583502846
1332	1	-0.0236209445090957	76719338	-0.0691002548367963	-0.0868278618637729	-0.0779640583502846
1333	1	-0.271017998892196	76775688	-0.0691002548367963	-0.0868278618637729	-0.0779640583502846
1334	1	-0.252346144692783	76832038	-0.0691002548367963	-0.0868278618637729	-0.0779640583502846
1335	1	-0.305782388721384	76888387	-0.0691002548367963	-0.0868278618637729	-0.0779640583502846
1336	1	0.0206460671634611	76945354	-0.0691002548367963	-0.0868278618637729	-0.0779640583502846
1337	1	-0.267589985026498	77001804	-0.0691002548367963	-0.0868278618637729	-0.0779640583502846
1338	1	0.0555772570379723	77058154	-0.0691002548367963	-0.0868278618637729	-0.0779640583502846
1339	1	-0.19636492739007	77114634	-0.0691002548367963	-0.0868278618637729	-0.0779640583502846
1340	1	-0.222549069825591	77171112	-0.0691002548367963	-0.0868278618637729	-0.0779640583502846
1341	1	-0.278062595324924	77227642	-0.0691002548367963	-0.0868278618637729	-0.0779640583502846
1342	1	0.0998942184774573	77284198	-0.0691002548367963	-0.0868278618637729	-0.0779640583502846
1343	1	-0.250507545929679	77340573	-0.0691002548367963	-0.0868278618637729	-0.0779640583502846
1344	1	-0.0290677806660323	77397614	-0.0691002548367963	-0.0868278618637729	-0.0779640583502846
1345	1	-0.194242075567093	77453971	-0.0691002548367963	-0.0868278618637729	-0.0779640583502846
1346	1	0.0332531765466104	77512347	-0.0691002548367963	-0.0868278618637729	-0.0779640583502846
1347	1	0.112144025318594	77568719	-0.0691002548367963	-0.0868278618637729	-0.0779640583502846
1348	1	0.0174565530991106	77625650	-0.0691002548367963	-0.0868278618637729	-0.0779640583502846
1349	1	-0.153863340935713	77682000	-0.0691002548367963	-0.0868278618637729	-0.0779640583502846
1350	1	-0.0629487043244704	77738350	-0.0691002548367963	-0.0868278618637729	-0.0779640583502846
1351	1	-0.20480057593105	77794699	-0.0691002548367963	-0.0868278618637729	-0.0779640583502846
1352	1	-0.170875228899345	77851062	-0.0691002548367963	-0.0868278618637729	-0.0779640583502846
1353	1	-0.00370390648114566	77907655	-0.0691002548367963	-0.0868278618637729	-0.0779640583502846
1354	1	-0.16905959292916	77964143	-0.0691002548367963	-0.0868278618637729	-0.0779640583502846
1355	1	0.0865429413492122	78020631	-0.0691002548367963	-0.0868278618637729	-0.0779640583502846
1356	1	0.0545774904165983	78076980	-0.0691002548367963	-0.0868278618637729	-0.0779640583502846
1357	1	-0.0120100946423167	78133330	-0.0691002548367963	-0.0868278618637729	-0.0779640583502846
1358	1	-0.286379054932675	78189679	-0.0691002548367963	-0.0868278618637729	-0.0779640583502846
1359	1	0.0475830656390924	78246029	-0.0691002548367963	-0.0868278618637729	-0.0779640583502846
1360	1	-0.110728865037392	78302760	-0.0691002548367963	-0.0868278618637729	-0.0779640583502846
1361	1	0.128560114080525	78359723	-0.0691002548367963	-0.0868278618637729	-0.0779640583502846
1362	1	0.0924073981556784	78416619	-0.0691002548367963	-0.0868278618637729	-0.0779640583502846
1363	1	-0.00528569989176616	78473131	-0.0691002548367963	-0.0868278618637729	-0.0779640583502846
1364	1	0.133795498486777	78529481	-0.0691002548367963	-0.0868278618637729	-0.0779640583502846
1365	1	-0.162911157415807	78586049	-0.0691002548367963	-0.0868278618637729	-0.0779640583502846
1366	1	-0.151986621975066	78642408	-0.0691002548367963	-0.0868278618637729	-0.0779640583502846
1367	1	0.111234315717123	78699204	-0.0691002548367963	-0.0868278618637729	-0.0779640583502846
1368	1	-0.286115874880408	78757573	-0.176565750706027	-0.0868278618637729	-0.1316968062849
1369	1	-0.184533277953798	78813972	-0.176565750706027	-0.0868278618637729	-0.1316968062849
1370	1	-0.120266713386268	78870322	-0.176565750706027	-0.0868278618637729	-0.1316968062849
1371	1	-0.0167069324872238	78926672	-0.176565750706027	-0.0868278618637729	-0.1316968062849
1372	1	-0.153714990958089	78983099	-0.176565750706027	-0.0868278618637729	-0.1316968062849
1373	1	-0.083450892621154	79039778	-0.176565750706027	-0.0868278618637729	-0.1316968062849
1374	1	0.0979119870731556	79096194	-0.176565750706027	-0.0868278618637729	-0.1316968062849
1375	1	-0.337221022714614	79152544	-0.176565750706027	-0.0868278618637729	-0.1316968062849
1376	1	-0.416007417694295	79208893	-0.176565750706027	-0.180575528362118	-0.178570639534073
1377	1	-0.21839891208257	79265243	-0.176565750706027	-0.180575528362118	-0.178570639534073
1378	1	-0.221328096241294	79324768	-0.176565750706027	-0.180575528362118	-0.178570639534073
1379	1	0.0226732928302173	79381117	-0.176565750706027	-0.180575528362118	-0.178570639534073
1380	1	-0.233559133450418	79437609	-0.176565750706027	-0.180575528362118	-0.178570639534073
1381	1	-0.0597346163143813	79494060	-0.176565750706027	-0.180575528362118	-0.178570639534073
1382	1	0.0492270564377407	79550410	-0.176565750706027	-0.180575528362118	-0.178570639534073
1383	1	-0.425627190683763	79606847	-0.176565750706027	-0.180575528362118	-0.178570639534073
1384	1	-0.310840186293006	79663585	-0.176565750706027	-0.180575528362118	-0.178570639534073
1385	1	-0.0617123260785966	79719935	-0.176565750706027	-0.180575528362118	-0.178570639534073
1386	1	-0.0207510539173282	79776536	-0.176565750706027	-0.180575528362118	-0.178570639534073
1387	1	0.00023112882604056	79832989	-0.176565750706027	-0.180575528362118	-0.178570639534073
1388	1	-0.044482157414932	79889349	-0.176565750706027	-0.180575528362118	-0.178570639534073
1389	1	-0.00276151207309778	79945699	-0.176565750706027	-0.180575528362118	-0.178570639534073
1390	1	-0.0161565998281953	80003016	-0.176565750706027	-0.180575528362118	-0.178570639534073
1391	1	-0.0420705646096731	80059753	-0.176565750706027	-0.180575528362118	-0.178570639534073
1392	1	-0.0336679365375527	80116193	-0.176565750706027	-0.180575528362118	-0.178570639534073
1393	1	0.195236105145901	80172612	-0.176565750706027	-0.180575528362118	-0.178570639534073
1394	1	-0.313039417151128	80228962	-0.176565750706027	-0.180575528362118	-0.178570639534073
1395	1	0.116731492439456	80285311	-0.176565750706027	-0.180575528362118	-0.178570639534073
1396	1	-0.393963522469686	80341661	-0.176565750706027	-0.180575528362118	-0.178570639534073
1397	1	-0.29784456746466	80398022	-0.176565750706027	-0.180575528362118	-0.178570639534073
1398	1	-0.00438624904288275	80455615	-0.176565750706027	-0.180575528362118	-0.178570639534073
1399	1	-0.235906464150915	80512145	-0.176565750706027	-0.180575528362118	-0.178570639534073
1400	1	-0.10787660328906	80568668	-0.176565750706027	-0.180575528362118	-0.178570639534073
1401	1	-0.0113302431934225	80626156	-0.176565750706027	-0.180575528362118	-0.178570639534073
1402	1	0.0661162786782558	80682505	-0.176565750706027	-0.180575528362118	-0.178570639534073
1403	1	-0.33904406640908	80738908	-0.176565750706027	-0.180575528362118	-0.178570639534073
1404	1	-0.0893636132586422	80795288	-0.176565750706027	-0.180575528362118	-0.178570639534073
1405	1	-0.193539816769314	80851650	-0.176565750706027	-0.180575528362118	-0.178570639534073
1406	1	-0.117664598387904	80909050	-0.176565750706027	-0.180575528362118	-0.178570639534073
1407	1	-0.374019771194758	80965399	-0.176565750706027	-0.180575528362118	-0.178570639534073
1408	1	-0.180705794487321	81021900	-0.176565750706027	-0.180575528362118	-0.178570639534073
1409	1	-0.674476776103385	81078249	-0.176565750706027	-0.180575528362118	-0.178570639534073
1410	1	-0.139525127083294	81134626	-0.176565750706027	-0.180575528362118	-0.178570639534073
1411	1	-0.300338618835986	81191185	-0.176565750706027	-0.180575528362118	-0.178570639534073
1412	1	0.0705099986147412	81248115	-0.176565750706027	-0.180575528362118	-0.178570639534073
1413	1	-0.0367827295328947	81304465	-0.176565750706027	-0.180575528362118	-0.178570639534073
1414	1	-0.0953722480849032	81360814	-0.176565750706027	-0.180575528362118	-0.178570639534073
1415	1	-0.44090125402548	81422256	-0.176565750706027	-0.180575528362118	-0.178570639534073
1416	1	-0.11395070767778	81478605	-0.176565750706027	-0.180575528362118	-0.178570639534073
1417	1	0.0289603312014651	81534965	-0.176565750706027	-0.180575528362118	-0.178570639534073
1418	1	-0.0235223033931767	81591325	-0.176565750706027	-0.180575528362118	-0.178570639534073
1419	1	0.0905764859007701	81647764	-0.176565750706027	-0.180575528362118	-0.178570639534073
1420	1	-0.284182785604414	81704289	-0.176565750706027	-0.180575528362118	-0.178570639534073
1421	1	-0.295694178895374	81760734	-0.176565750706027	-0.180575528362118	-0.178570639534073
1422	1	-0.44303226478785	81817134	-0.176565750706027	-0.180575528362118	-0.178570639534073
1423	1	-0.204415218233335	81873483	-0.176565750706027	-0.180575528362118	-0.178570639534073
1424	1	-0.301991403897508	81929833	-0.176565750706027	-0.180575528362118	-0.178570639534073
1425	1	-0.0901456635436922	81986346	-0.176565750706027	-0.180575528362118	-0.178570639534073
1426	1	0.117419013502098	82042696	-0.176565750706027	-0.180575528362118	-0.178570639534073
1427	1	-0.241131102128169	82099046	-0.176565750706027	-0.180575528362118	-0.178570639534073
1428	1	-0.641020854874662	82155395	-0.176565750706027	-0.180575528362118	-0.178570639534073
1429	1	-0.206428683866514	82212130	-0.176565750706027	-0.180575528362118	-0.178570639534073
1430	1	0.142822079901531	82268479	-0.176565750706027	-0.180575528362118	-0.178570639534073
1431	1	-0.0363514822790253	82324829	-0.176565750706027	-0.180575528362118	-0.178570639534073
1432	1	-0.312009370396049	82381181	-0.176565750706027	-0.180575528362118	-0.178570639534073
1433	1	-0.122622977822221	82437531	-0.176565750706027	-0.180575528362118	-0.178570639534073
1434	1	0.000603271203591279	82494007	-0.176565750706027	-0.180575528362118	-0.178570639534073
1435	1	0.322067171655902	82550507	-0.176565750706027	-0.180575528362118	-0.178570639534073
1436	1	0.193468346725663	82608753	-0.176565750706027	-0.180575528362118	-0.178570639534073
1437	1	-0.227661143242412	82665102	-0.176565750706027	-0.180575528362118	-0.178570639534073
1438	1	-0.294004206539296	82723927	-0.176565750706027	-0.180575528362118	-0.178570639534073
1439	1	0.150319965877544	82780276	-0.176565750706027	-0.180575528362118	-0.178570639534073
1440	1	-0.201205637416116	82836635	-0.176565750706027	-0.180575528362118	-0.178570639534073
1441	1	-0.261511199101533	82893010	-0.176565750706027	-0.180575528362118	-0.178570639534073
1442	1	-0.175354246192652	82949360	-0.176565750706027	-0.180575528362118	-0.178570639534073
1443	1	-0.172440467867534	83005872	-0.176565750706027	-0.180575528362118	-0.178570639534073
1444	1	-0.0579399024493247	83062794	-0.176565750706027	-0.180575528362118	-0.178570639534073
1445	1	-0.27285021329729	83119144	-0.176565750706027	-0.180575528362118	-0.178570639534073
1446	1	-0.14454911990449	83176644	-0.176565750706027	-0.180575528362118	-0.178570639534073
1447	1	-0.494068434155639	83232994	-0.176565750706027	-0.180575528362118	-0.178570639534073
1448	1	0.117565183005451	83289347	-0.176565750706027	-0.180575528362118	-0.178570639534073
1449	1	-0.118826234188955	83345697	-0.176565750706027	-0.180575528362118	-0.178570639534073
1450	1	-0.494743624954792	83402047	-0.176565750706027	-0.180575528362118	-0.178570639534073
1451	1	-0.387304660137543	83458401	-0.176565750706027	-0.180575528362118	-0.178570639534073
1452	1	-0.0973912752299443	83514751	-0.176565750706027	-0.180575528362118	-0.178570639534073
1453	1	-0.178806709389764	83571100	-0.176565750706027	-0.180575528362118	-0.178570639534073
1454	1	-0.129024943148642	83629358	-0.176565750706027	-0.180575528362118	-0.178570639534073
1455	1	0.00747543366044352	83690308	-0.176565750706027	-0.180575528362118	-0.178570639534073
1456	1	0.133026992370111	83752435	-0.176565750706027	-0.180575528362118	-0.178570639534073
1457	1	0.0433056125323493	83813049	-0.176565750706027	-0.180575528362118	-0.178570639534073
1458	1	0.255529242627961	83874314	-0.176565750706027	-0.180575528362118	-0.178570639534073
1459	1	0.10165134343966	83934948	-0.176565750706027	-0.180575528362118	-0.178570639534073
1460	1	-0.0701196617572104	83992675	-0.176565750706027	-0.180575528362118	-0.178570639534073
1461	1	-0.00926654725803669	84049026	-0.176565750706027	-0.180575528362118	-0.178570639534073
1462	1	-0.165046571533441	84105375	-0.176565750706027	-0.180575528362118	-0.178570639534073
1463	1	-0.0848198406493673	84162012	-0.176565750706027	-0.180575528362118	-0.178570639534073
1464	1	-0.559774228068198	84218362	-0.176565750706027	-0.180575528362118	-0.178570639534073
1465	1	-0.270809121320463	84274711	-0.176565750706027	-0.180575528362118	-0.178570639534073
1466	1	-0.083529037059709	84331118	-0.176565750706027	-0.180575528362118	-0.178570639534073
1467	1	-0.0947634040218832	84388124	-0.176565750706027	-0.180575528362118	-0.178570639534073
1468	1	-0.155737182386294	84444474	-0.176565750706027	-0.180575528362118	-0.178570639534073
1469	1	-0.249865978592145	84500823	-0.176565750706027	-0.180575528362118	-0.178570639534073
1470	1	-0.0222270796955043	84562395	-0.176565750706027	-0.180575528362118	-0.178570639534073
1471	1	-0.0198717843720852	84618745	-0.176565750706027	-0.180575528362118	-0.178570639534073
1472	1	-0.333041457081728	84675094	-0.176565750706027	-0.180575528362118	-0.178570639534073
1473	1	0.0563487940358548	84732939	-0.176565750706027	-0.180575528362118	-0.178570639534073
1474	1	-0.271302110738004	84789288	-0.176565750706027	-0.180575528362118	-0.178570639534073
1475	1	-0.136824644493516	84845638	-0.176565750706027	-0.180575528362118	-0.178570639534073
1476	1	-0.235242692357339	84901987	-0.176565750706027	-0.180575528362118	-0.178570639534073
1477	1	-0.38047279837284	84958518	-0.176565750706027	-0.180575528362118	-0.178570639534073
1478	1	0.0297199821339288	85014868	-0.176565750706027	-0.180575528362118	-0.178570639534073
1479	1	-0.327559851906445	85071338	-0.176565750706027	-0.180575528362118	-0.178570639534073
1480	1	-0.255157669843281	85127688	-0.176565750706027	-0.180575528362118	-0.178570639534073
1481	1	-0.29401332439754	85184037	-0.176565750706027	-0.180575528362118	-0.178570639534073
1482	1	-0.354368779634784	85240387	-0.176565750706027	-0.180575528362118	-0.178570639534073
1483	1	-0.612555328043551	85296736	-0.176565750706027	-0.180575528362118	-0.178570639534073
1484	1	-0.441462748257966	85353086	-0.176565750706027	-0.180575528362118	-0.178570639534073
1485	1	-0.527234951424709	85409436	-0.176565750706027	-0.180575528362118	-0.178570639534073
1486	1	-0.104378745625982	85465871	-0.176565750706027	-0.180575528362118	-0.178570639534073
1487	1	0.0391508798712364	85522221	-0.176565750706027	-0.180575528362118	-0.178570639534073
1488	1	-0.216003963427315	85578717	-0.176565750706027	-0.180575528362118	-0.178570639534073
1489	1	-0.131679358522675	85635067	-0.176565750706027	-0.180575528362118	-0.178570639534073
1490	1	-0.00428230179929998	85692052	-0.176565750706027	-0.180575528362118	-0.178570639534073
1491	1	-0.422991321240568	85748402	-0.176565750706027	-0.180575528362118	-0.178570639534073
1492	1	-0.0871015129619882	85804873	-0.176565750706027	-0.180575528362118	-0.178570639534073
1493	1	-0.0355257824290624	85861408	-0.176565750706027	-0.180575528362118	-0.178570639534073
1494	1	-0.0459547505424229	85917887	-0.176565750706027	-0.180575528362118	-0.178570639534073
1495	1	-0.175654886229321	85974318	-0.176565750706027	-0.180575528362118	-0.178570639534073
1496	1	-0.233355510279178	86030668	-0.176565750706027	-0.180575528362118	-0.178570639534073
1497	1	-0.283005598237787	86087017	-0.176565750706027	-0.180575528362118	-0.178570639534073
1498	1	-0.0385352780269709	86144217	-0.176565750706027	-0.180575528362118	-0.178570639534073
1499	1	-0.199933122911472	86200567	-0.176565750706027	-0.180575528362118	-0.178570639534073
1500	1	-0.414058570188229	86261401	-0.176565750706027	-0.180575528362118	-0.178570639534073
1501	1	-0.130498470086413	86319423	-0.176565750706027	-0.180575528362118	-0.178570639534073
1502	1	-0.034443789518649	86375819	-0.176565750706027	-0.180575528362118	-0.178570639534073
1503	1	-0.016208058804885	86435993	-0.176565750706027	-0.180575528362118	-0.178570639534073
1504	1	-0.0781662859674956	86492353	-0.176565750706027	-0.180575528362118	-0.178570639534073
1505	1	-0.263056023767743	86548703	-0.176565750706027	-0.180575528362118	-0.178570639534073
1506	1	0.177528301275637	86605160	-0.176565750706027	-0.180575528362118	-0.178570639534073
1507	1	-0.35313659826843	86661965	-0.176565750706027	-0.180575528362118	-0.178570639534073
1508	1	-0.330105623374555	86720071	-0.176565750706027	-0.180575528362118	-0.178570639534073
1509	1	-0.117788050061381	86777130	-0.176565750706027	-0.180575528362118	-0.178570639534073
1510	1	-0.407333502072906	86833691	-0.176565750706027	-0.180575528362118	-0.178570639534073
1511	1	-0.519310622162682	86890189	-0.176565750706027	-0.180575528362118	-0.178570639534073
1512	1	-0.471441428704431	86946742	-0.176565750706027	-0.180575528362118	-0.178570639534073
1513	1	-0.473698353795061	87003205	-0.176565750706027	-0.180575528362118	-0.178570639534073
1514	1	-0.228803521586154	87059555	-0.176565750706027	-0.180575528362118	-0.178570639534073
1515	1	-0.250427474028909	87116258	-0.176565750706027	-0.180575528362118	-0.178570639534073
1516	1	-0.234653783709531	87178509	-0.176565750706027	-0.180575528362118	-0.178570639534073
1517	1	-0.221970359092323	87234859	-0.176565750706027	-0.180575528362118	-0.178570639534073
1518	1	-0.308606484285368	87291975	-0.176565750706027	-0.180575528362118	-0.178570639534073
1519	1	0.114089608754544	87348325	-0.176565750706027	-0.180575528362118	-0.178570639534073
1520	1	0.199965678008636	87404818	-0.176565750706027	-0.180575528362118	-0.178570639534073
1521	1	-0.349335224525421	87461168	-0.176565750706027	-0.180575528362118	-0.178570639534073
1522	1	-0.307353862316546	87517518	-0.176565750706027	-0.180575528362118	-0.178570639534073
1523	1	-0.377695964672285	87573870	-0.176565750706027	-0.180575528362118	-0.178570639534073
1524	1	-0.462315331100033	87630220	-0.176565750706027	-0.180575528362118	-0.178570639534073
1525	1	0.0484082155746215	87686569	-0.176565750706027	-0.180575528362118	-0.178570639534073
1526	1	-0.494676885835314	87743043	-0.176565750706027	-0.180575528362118	-0.178570639534073
1527	1	-0.342430977621582	87799392	-0.176565750706027	-0.180575528362118	-0.178570639534073
1528	1	0.000379915856775034	87855750	-0.176565750706027	-0.180575528362118	-0.178570639534073
1529	1	-0.486502364518728	87912100	-0.176565750706027	-0.180575528362118	-0.178570639534073
1530	1	-0.202664259713907	87968541	-0.176565750706027	-0.180575528362118	-0.178570639534073
1531	1	-0.0425241361639679	88024939	-0.176565750706027	-0.180575528362118	-0.178570639534073
1532	1	-0.0408387462938712	88081288	-0.176565750706027	-0.180575528362118	-0.178570639534073
1533	1	0.0368458061431371	88137686	-0.176565750706027	-0.180575528362118	-0.178570639534073
1534	1	-0.0159423809286453	88194035	-0.176565750706027	-0.180575528362118	-0.178570639534073
1535	1	0.0116049369662441	88250385	-0.176565750706027	-0.180575528362118	-0.178570639534073
1536	1	-0.0799681118262308	88306845	-0.176565750706027	-0.180575528362118	-0.178570639534073
1537	1	0.014367057096394	88363623	-0.176565750706027	-0.180575528362118	-0.178570639534073
1538	1	-0.10889883392238	88419973	-0.176565750706027	-0.180575528362118	-0.178570639534073
1539	1	-0.241086058819119	88476322	-0.176565750706027	-0.180575528362118	-0.178570639534073
1540	1	-0.263997771185049	88532672	-0.176565750706027	-0.180575528362118	-0.178570639534073
1541	1	-0.184136286628491	88589021	-0.176565750706027	-0.180575528362118	-0.178570639534073
1542	1	-0.0167532522264345	88645371	-0.176565750706027	-0.180575528362118	-0.178570639534073
1543	1	0.155134083643414	88702028	-0.176565750706027	-0.180575528362118	-0.178570639534073
1544	1	-0.148701193487551	88758377	-0.176565750706027	-0.180575528362118	-0.178570639534073
1545	1	-0.198376016938623	88816973	-0.176565750706027	-0.180575528362118	-0.178570639534073
1546	1	-0.123503489898976	88873322	-0.176565750706027	-0.180575528362118	-0.178570639534073
1547	1	-0.0331362347342079	88929672	-0.176565750706027	-0.180575528362118	-0.178570639534073
1548	1	-0.26131768681881	88986021	-0.176565750706027	-0.180575528362118	-0.178570639534073
1549	1	0.237919044156657	89042371	-0.176565750706027	-0.180575528362118	-0.178570639534073
1550	1	0.113922583046353	89098721	-0.176565750706027	-0.180575528362118	-0.178570639534073
1551	1	0.0677105948515527	89155070	-0.176565750706027	-0.180575528362118	-0.178570639534073
1552	1	0.110349428611088	89211572	-0.176565750706027	-0.180575528362118	-0.178570639534073
1553	1	-0.112068666665059	89267994	-0.176565750706027	-0.180575528362118	-0.178570639534073
1554	1	-0.0544924098022869	89324344	-0.176565750706027	-0.180575528362118	-0.178570639534073
1555	1	-0.210191693389542	89380693	-0.176565750706027	-0.180575528362118	-0.178570639534073
1556	1	-0.56703659604044	89437049	-0.176565750706027	-0.180575528362118	-0.178570639534073
1557	1	-0.0419616671321594	89493409	-0.176565750706027	-0.180575528362118	-0.178570639534073
1558	1	-0.19340839969685	89550095	-0.176565750706027	-0.180575528362118	-0.178570639534073
1559	1	-0.371850840815125	89606463	-0.176565750706027	-0.180575528362118	-0.178570639534073
1560	1	-0.481225576711521	89662908	-0.176565750706027	-0.180575528362118	-0.178570639534073
1561	1	-0.359283053302943	89719290	-0.176565750706027	-0.180575528362118	-0.178570639534073
1562	1	-0.416303647615557	89775639	-0.176565750706027	-0.180575528362118	-0.178570639534073
1563	1	-0.320707833388962	89832344	-0.176565750706027	-0.180575528362118	-0.178570639534073
1564	1	0.0370680342375299	89890826	-0.176565750706027	-0.180575528362118	-0.178570639534073
1565	1	-0.274971504345715	89947271	-0.176565750706027	-0.180575528362118	-0.178570639534073
1566	1	-0.43925748312017	90004177	-0.176565750706027	-0.180575528362118	-0.178570639534073
1567	1	-0.0633289729771002	90061399	-0.176565750706027	-0.180575528362118	-0.178570639534073
1568	1	-0.145466344040017	90117749	-0.176565750706027	-0.180575528362118	-0.178570639534073
1569	1	0.0634359627144004	90174214	-0.176565750706027	-0.180575528362118	-0.178570639534073
1570	1	-0.243664170764021	90233794	-0.176565750706027	-0.180575528362118	-0.178570639534073
1571	1	-0.201556215422334	90290496	-0.176565750706027	-0.180575528362118	-0.178570639534073
1572	1	-0.498128725854985	90346845	-0.176565750706027	-0.180575528362118	-0.178570639534073
1573	1	-0.233561736771265	90403195	-0.176565750706027	-0.180575528362118	-0.178570639534073
1574	1	-0.128582347258272	90459923	-0.176565750706027	-0.180575528362118	-0.178570639534073
1575	1	-0.401827278098291	90516273	-0.176565750706027	-0.180575528362118	-0.178570639534073
1576	1	-0.0923003223248284	90574121	-0.176565750706027	-0.180575528362118	-0.178570639534073
1577	1	-0.239226683990545	90630634	-0.176565750706027	-0.180575528362118	-0.178570639534073
1578	1	0.0719915997591216	90688342	-0.176565750706027	-0.180575528362118	-0.178570639534073
1579	1	-0.157402685640376	90744732	-0.176565750706027	-0.180575528362118	-0.178570639534073
1580	1	-0.0371837252368617	90801082	-0.176565750706027	-0.180575528362118	-0.178570639534073
1581	1	0.0927437245875568	90857555	-0.176565750706027	-0.180575528362118	-0.178570639534073
1582	1	-0.126901366061779	90913905	-0.176565750706027	-0.180575528362118	-0.178570639534073
1583	1	-0.24240619228457	90970254	-0.176565750706027	-0.180575528362118	-0.178570639534073
1584	1	-0.235577583916951	91026938	-0.176565750706027	-0.180575528362118	-0.178570639534073
1585	1	0.334231144840348	91083287	-0.176565750706027	-0.180575528362118	-0.178570639534073
1586	1	-0.362120275010433	91139637	-0.176565750706027	-0.180575528362118	-0.178570639534073
1587	1	0.0473509064420655	91196060	-0.176565750706027	-0.180575528362118	-0.178570639534073
1588	1	-0.162435035960604	91252409	-0.176565750706027	-0.180575528362118	-0.178570639534073
1589	1	-0.14429863535512	91308759	-0.176565750706027	-0.180575528362118	-0.178570639534073
1590	1	-0.0869181370868058	91365239	-0.176565750706027	-0.180575528362118	-0.178570639534073
1591	1	-0.00653609594081309	91421589	-0.176565750706027	-0.180575528362118	-0.178570639534073
1592	1	-0.384743918974761	91478187	-0.176565750706027	-0.180575528362118	-0.178570639534073
1593	1	0.0536374806576022	91534537	-0.176565750706027	-0.180575528362118	-0.178570639534073
1594	1	-0.224656991597918	91591267	-0.176565750706027	-0.180575528362118	-0.178570639534073
1595	1	-0.21944552940368	91647692	-0.176565750706027	-0.180575528362118	-0.178570639534073
1596	1	0.202594822794453	91707238	-0.176565750706027	-0.180575528362118	-0.178570639534073
1597	1	-0.0447648547344302	91764420	-0.176565750706027	-0.180575528362118	-0.178570639534073
1598	1	-0.315344086906578	91821190	-0.176565750706027	-0.180575528362118	-0.178570639534073
1599	1	-0.367665149308246	91878348	-0.176565750706027	-0.180575528362118	-0.178570639534073
1600	1	-0.378405398881182	91935187	-0.176565750706027	-0.180575528362118	-0.178570639534073
1601	1	-0.180456424866838	91991537	-0.176565750706027	-0.180575528362118	-0.178570639534073
1602	1	-0.698415010918002	92047886	-0.176565750706027	-0.180575528362118	-0.178570639534073
1603	1	-0.0253596921234192	92104236	-0.176565750706027	-0.180575528362118	-0.178570639534073
1604	1	-0.394703543811903	92160960	-0.176565750706027	-0.180575528362118	-0.178570639534073
1605	1	-0.348895963913888	92217310	-0.176565750706027	-0.180575528362118	-0.178570639534073
1606	1	0.0226274858493622	92273659	-0.176565750706027	-0.180575528362118	-0.178570639534073
1607	1	-0.0333970571118192	92330022	-0.176565750706027	-0.180575528362118	-0.178570639534073
1608	1	-0.297169542456114	92386372	-0.176565750706027	-0.180575528362118	-0.178570639534073
1609	1	0.00312468489878912	92443097	-0.176565750706027	-0.180575528362118	-0.178570639534073
1610	1	-0.0347809736313548	92499447	-0.176565750706027	-0.180575528362118	-0.178570639534073
1611	1	0.33674840891523	92555796	-0.176565750706027	-0.180575528362118	-0.178570639534073
1612	1	-0.270234173178785	92612146	-0.176565750706027	-0.180575528362118	-0.178570639534073
1613	1	-0.264577407305613	92668495	-0.176565750706027	-0.180575528362118	-0.178570639534073
1614	1	-0.371210498769086	92725317	-0.176565750706027	-0.180575528362118	-0.178570639534073
1615	1	0.376719205924017	92781674	-0.176565750706027	-0.180575528362118	-0.178570639534073
1616	1	-0.147377179599592	92838023	-0.176565750706027	-0.180575528362118	-0.178570639534073
1617	1	-0.325793231784663	92894814	-0.176565750706027	-0.180575528362118	-0.178570639534073
1618	1	0.19412447060824	92951331	-0.176565750706027	-0.180575528362118	-0.178570639534073
1619	1	0.0216033883617514	93007681	-0.176565750706027	-0.180575528362118	-0.178570639534073
1620	1	-0.131735818158774	93064496	-0.176565750706027	-0.180575528362118	-0.178570639534073
1621	1	0.310787688186396	93121192	-0.176565750706027	-0.180575528362118	-0.178570639534073
1622	1	0.0163281971452303	93177561	-0.176565750706027	-0.180575528362118	-0.178570639534073
1623	1	-0.0844622621109161	93233910	-0.176565750706027	-0.180575528362118	-0.178570639534073
1624	1	-0.161710578297889	93290299	-0.176565750706027	-0.180575528362118	-0.178570639534073
1625	1	-0.514766671564278	93346648	-0.176565750706027	-0.180575528362118	-0.178570639534073
1626	1	-0.0535788601327722	93403512	-0.176565750706027	-0.180575528362118	-0.178570639534073
1627	1	-0.221364579518518	93459861	-0.176565750706027	-0.180575528362118	-0.178570639534073
1628	1	-0.251265444557794	93516211	-0.176565750706027	-0.180575528362118	-0.178570639534073
1629	1	0.159931955929642	93572578	-0.176565750706027	-0.180575528362118	-0.178570639534073
1630	1	-0.259100710139477	93628927	-0.176565750706027	-0.180575528362118	-0.178570639534073
1631	1	-0.0847774964203801	93685277	-0.176565750706027	-0.180575528362118	-0.178570639534073
1632	1	0.081571082115605	93741679	-0.176565750706027	-0.180575528362118	-0.178570639534073
1633	1	-0.105331363731971	93798581	-0.176565750706027	-0.180575528362118	-0.178570639534073
1634	1	-0.283297289863968	93854940	-0.176565750706027	-0.180575528362118	-0.178570639534073
1635	1	0.164056332197512	93911692	-0.176565750706027	-0.180575528362118	-0.178570639534073
1636	1	-0.195164093354069	93968042	-0.176565750706027	-0.180575528362118	-0.178570639534073
1637	1	-0.403719539280789	94025573	-0.176565750706027	-0.180575528362118	-0.178570639534073
1638	1	-0.467496333003801	94081923	-0.176565750706027	-0.180575528362118	-0.178570639534073
1639	1	-0.199926644446559	94138272	-0.176565750706027	-0.180575528362118	-0.178570639534073
1640	1	0.069954818911328	94194622	-0.176565750706027	-0.180575528362118	-0.178570639534073
1641	1	-0.0844014983068367	94250971	-0.176565750706027	-0.180575528362118	-0.178570639534073
1642	1	-0.215658103453664	94311145	-0.176565750706027	-0.180575528362118	-0.178570639534073
1643	1	-0.113998556448415	94367547	-0.176565750706027	-0.180575528362118	-0.178570639534073
1644	1	-0.223742293382866	94423968	-0.176565750706027	-0.180575528362118	-0.178570639534073
1645	1	-0.507809537806681	94480318	-0.176565750706027	-0.180575528362118	-0.178570639534073
1646	1	-0.0166043628205436	94536667	-0.176565750706027	-0.180575528362118	-0.178570639534073
1647	1	-0.422724170609098	94593017	-0.176565750706027	-0.180575528362118	-0.178570639534073
1648	1	-0.0461095653622612	94649579	-0.176565750706027	-0.180575528362118	-0.178570639534073
1649	1	-0.525941931113102	94706040	-0.176565750706027	-0.180575528362118	-0.178570639534073
1650	1	-0.380241897810148	94762441	-0.176565750706027	-0.180575528362118	-0.178570639534073
1651	1	-0.292331097958706	94818791	-0.176565750706027	-0.180575528362118	-0.178570639534073
1652	1	-0.0554296035817286	94875245	-0.176565750706027	-0.180575528362118	-0.178570639534073
1653	1	-0.173472584678185	94931594	-0.176565750706027	-0.180575528362118	-0.178570639534073
1654	1	-0.453519774920414	94989083	-0.176565750706027	-0.180575528362118	-0.178570639534073
1655	1	-0.126413657756135	95045432	-0.176565750706027	-0.180575528362118	-0.178570639534073
1656	1	-0.204518873890593	95101782	-0.176565750706027	-0.180575528362118	-0.178570639534073
1657	1	-0.299444811950389	95158194	-0.176565750706027	-0.180575528362118	-0.178570639534073
1658	1	-0.256872676754892	95214544	-0.176565750706027	-0.180575528362118	-0.178570639534073
1659	1	0.099835886193574	95270911	-0.176565750706027	-0.180575528362118	-0.178570639534073
1660	1	-0.15136123607686	95327260	-0.176565750706027	-0.180575528362118	-0.178570639534073
1661	1	0.119526273301477	95383651	-0.176565750706027	-0.180575528362118	-0.178570639534073
1662	1	-0.0877382721460066	95440000	-0.176565750706027	-0.180575528362118	-0.178570639534073
1663	1	-0.171099718748257	95496350	-0.176565750706027	-0.180575528362118	-0.178570639534073
1664	1	-0.139873815890323	95552699	-0.176565750706027	-0.180575528362118	-0.178570639534073
1665	1	0.241272726314729	95609049	-0.176565750706027	-0.180575528362118	-0.178570639534073
1666	1	0.0592533233648255	95665463	-0.176565750706027	-0.180575528362118	-0.178570639534073
1667	1	-0.124398459168445	95721921	-0.176565750706027	-0.180575528362118	-0.178570639534073
1668	1	-0.309337690749494	95780214	-0.176565750706027	-0.180575528362118	-0.178570639534073
1669	1	-0.2909854601156	95836563	-0.176565750706027	-0.180575528362118	-0.178570639534073
1670	1	-0.354801006352861	95892913	-0.176565750706027	-0.180575528362118	-0.178570639534073
1671	1	-0.194631949536513	95949262	-0.176565750706027	-0.180575528362118	-0.178570639534073
1672	1	-0.253826142528654	96005655	-0.176565750706027	-0.180575528362118	-0.178570639534073
1673	1	-0.0813968149413722	96062026	-0.176565750706027	-0.180575528362118	-0.178570639534073
1674	1	-0.0728140815709993	96118375	-0.176565750706027	-0.180575528362118	-0.178570639534073
1675	1	-0.0604311819159696	96174725	-0.176565750706027	-0.180575528362118	-0.178570639534073
1676	1	-0.455970165239135	96231074	-0.176565750706027	-0.180575528362118	-0.178570639534073
1677	1	-0.164337750156074	96287424	-0.176565750706027	-0.180575528362118	-0.178570639534073
1678	1	0.130083822954181	96343773	-0.176565750706027	-0.180575528362118	-0.178570639534073
1679	1	-0.134745182251057	96400123	-0.176565750706027	-0.180575528362118	-0.178570639534073
1680	1	-0.407566746921481	96456479	-0.176565750706027	-0.180575528362118	-0.178570639534073
1681	1	-0.246606524466319	96512828	-0.176565750706027	-0.180575528362118	-0.178570639534073
1682	1	-0.704905574654394	96570305	-0.176565750706027	-0.180575528362118	-0.178570639534073
1683	1	-0.190263015654359	96627139	-0.176565750706027	-0.180575528362118	-0.178570639534073
1684	1	-0.18446765213177	96684010	-0.176565750706027	-0.180575528362118	-0.178570639534073
1685	1	-0.10489180768486	96741880	-0.176565750706027	-0.180575528362118	-0.178570639534073
1686	1	-0.10896711844543	96798340	-0.176565750706027	-0.180575528362118	-0.178570639534073
1687	1	-0.341258964106529	96855147	-0.176565750706027	-0.180575528362118	-0.178570639534073
1688	1	0.111063851925117	96911734	-0.176565750706027	-0.180575528362118	-0.178570639534073
1689	1	0.00256765368625412	96968301	-0.176565750706027	-0.180575528362118	-0.178570639534073
1690	1	-0.0288465070150457	97024752	-0.176565750706027	-0.180575528362118	-0.178570639534073
1691	1	-0.361212033431496	97082642	-0.176565750706027	-0.180575528362118	-0.178570639534073
1692	1	-0.290400589042693	97139067	-0.176565750706027	-0.180575528362118	-0.178570639534073
1693	1	-0.452293059985347	97195543	-0.176565750706027	-0.180575528362118	-0.178570639534073
1694	1	-0.11788017154708	97252145	-0.176565750706027	-0.180575528362118	-0.178570639534073
1695	1	-0.279084900741241	97308513	-0.176565750706027	-0.180575528362118	-0.178570639534073
1696	1	-0.0725229568119614	97365958	-0.176565750706027	-0.180575528362118	-0.178570639534073
1697	1	-0.392884802507891	97422307	-0.176565750706027	-0.180575528362118	-0.178570639534073
1698	1	-0.0749788945911078	97478657	-0.176565750706027	-0.180575528362118	-0.178570639534073
1699	1	-0.153424933491235	97535006	-0.176565750706027	-0.180575528362118	-0.178570639534073
1700	1	-0.378924420969333	97591356	-0.176565750706027	-0.180575528362118	-0.178570639534073
1701	1	-0.213756747093314	97648201	-0.176565750706027	-0.180575528362118	-0.178570639534073
1702	1	-0.196541207258039	97704550	-0.176565750706027	-0.180575528362118	-0.178570639534073
1703	1	-0.281158718836912	97761430	-0.176565750706027	-0.180575528362118	-0.178570639534073
1704	1	-0.420517013481244	97819610	-0.176565750706027	-0.180575528362118	-0.178570639534073
1705	1	-0.453751313597557	97876010	-0.176565750706027	-0.180575528362118	-0.178570639534073
1706	1	0.058928554191029	97932359	-0.176565750706027	-0.180575528362118	-0.178570639534073
1707	1	-0.181524769213872	97988818	-0.176565750706027	-0.180575528362118	-0.178570639534073
1708	1	0.0468412671445042	98045620	-0.176565750706027	-0.180575528362118	-0.178570639534073
1709	1	-0.238602384209716	98101971	-0.176565750706027	-0.180575528362118	-0.178570639534073
1710	1	0.201334298064824	98158348	-0.176565750706027	-0.180575528362118	-0.178570639534073
1711	1	-0.246185861307793	98214894	-0.176565750706027	-0.180575528362118	-0.178570639534073
1712	1	-0.330091985777094	98271244	-0.176565750706027	-0.180575528362118	-0.178570639534073
1713	1	-0.152881172896113	98327617	-0.176565750706027	-0.180575528362118	-0.178570639534073
1714	1	-0.464749477551908	98383967	-0.176565750706027	-0.180575528362118	-0.178570639534073
1715	1	-0.482436461687448	98440534	-0.176565750706027	-0.180575528362118	-0.178570639534073
1716	1	0.024933506859725	98496883	-0.176565750706027	-0.180575528362118	-0.178570639534073
1717	1	-0.189185736227536	98553233	-0.176565750706027	-0.180575528362118	-0.178570639534073
1718	1	-0.161131946420869	98609691	-0.176565750706027	-0.180575528362118	-0.178570639534073
1719	1	-0.233130662073114	98666106	-0.176565750706027	-0.180575528362118	-0.178570639534073
1720	1	-0.0962186382008538	98722968	-0.176565750706027	-0.180575528362118	-0.178570639534073
1721	1	-0.0651802171515473	98779515	-0.176565750706027	-0.180575528362118	-0.178570639534073
1722	1	-0.20029275130857	98836056	-0.176565750706027	-0.180575528362118	-0.178570639534073
1723	1	-0.36030597234092	98892406	-0.176565750706027	-0.180575528362118	-0.178570639534073
1724	1	-0.274538801736301	98948756	-0.176565750706027	-0.180575528362118	-0.178570639534073
1725	1	-0.204975011697714	99005279	-0.176565750706027	-0.180575528362118	-0.178570639534073
1726	1	-0.408480392149197	99062499	-0.176565750706027	-0.180575528362118	-0.178570639534073
1727	1	0.172698921782534	99119245	-0.176565750706027	-0.180575528362118	-0.178570639534073
1728	1	-0.140871249296797	99175738	-0.176565750706027	-0.180575528362118	-0.178570639534073
1729	1	-0.440672271427996	99232087	-0.176565750706027	-0.180575528362118	-0.178570639534073
1730	1	-0.205300372389448	99288440	-0.176565750706027	-0.180575528362118	-0.178570639534073
1731	1	-0.275683558097829	99344810	-0.176565750706027	-0.180575528362118	-0.178570639534073
1732	1	-0.218249495505699	99401159	-0.176565750706027	-0.180575528362118	-0.178570639534073
1733	1	-0.0825583664644527	99457962	-0.176565750706027	-0.180575528362118	-0.178570639534073
1734	1	0.0598797329653807	99514311	-0.176565750706027	-0.180575528362118	-0.178570639534073
1735	1	-0.244966224226068	99570825	-0.176565750706027	-0.180575528362118	-0.178570639534073
1736	1	-0.516297506752501	99627174	-0.176565750706027	-0.180575528362118	-0.178570639534073
1737	1	-0.310020910498458	99683981	-0.176565750706027	-0.180575528362118	-0.178570639534073
1738	1	-0.172383637864804	99740453	-0.176565750706027	-0.180575528362118	-0.178570639534073
1739	1	-0.329297511572224	99796823	-0.176565750706027	-0.180575528362118	-0.178570639534073
1740	1	-0.122160480469744	99853749	-0.176565750706027	-0.180575528362118	-0.178570639534073
1741	1	-0.582228489726815	99912088	-0.176565750706027	-0.180575528362118	-0.178570639534073
1742	1	-0.0814273826814217	99968438	-0.176565750706027	-0.180575528362118	-0.178570639534073
1743	1	-0.446499106314718	100025239	-0.176565750706027	-0.180575528362118	-0.178570639534073
1744	1	-0.575184975411477	100081629	-0.176565750706027	-0.180575528362118	-0.178570639534073
1745	1	-0.0861317511059028	100137979	-0.176565750706027	-0.180575528362118	-0.178570639534073
1746	1	-0.70915116293533	100194377	-0.176565750706027	-0.180575528362118	-0.178570639534073
1747	1	-0.246996400357653	100250727	-0.176565750706027	-0.180575528362118	-0.178570639534073
1748	1	0.0791446633690001	100307126	-0.176565750706027	-0.180575528362118	-0.178570639534073
1749	1	-0.190068923506282	100363498	-0.176565750706027	-0.180575528362118	-0.178570639534073
1750	1	0.0699943144502558	100419898	-0.176565750706027	-0.180575528362118	-0.178570639534073
1751	1	-0.456535945887944	100476322	-0.176565750706027	-0.180575528362118	-0.178570639534073
1752	1	-0.00333310807653667	100532694	-0.176565750706027	-0.180575528362118	-0.178570639534073
1753	1	-0.180818790829865	100589059	-0.176565750706027	-0.180575528362118	-0.178570639534073
1754	1	-0.249162221090723	100645409	-0.176565750706027	-0.180575528362118	-0.178570639534073
1755	1	-0.0491942888363429	100701956	-0.176565750706027	-0.180575528362118	-0.178570639534073
1756	1	-0.0803551393197233	100758476	-0.176565750706027	-0.180575528362118	-0.178570639534073
1757	1	-0.13531805356567	100814825	-0.176565750706027	-0.180575528362118	-0.178570639534073
1758	1	-0.248842424487462	100871193	-0.176565750706027	-0.180575528362118	-0.178570639534073
1759	1	-0.0843221055665688	100927543	-0.176565750706027	-0.180575528362118	-0.178570639534073
1760	1	0.0741402447798706	100983892	-0.176565750706027	-0.180575528362118	-0.178570639534073
1761	1	-0.181473252051809	101040308	-0.176565750706027	-0.180575528362118	-0.178570639534073
1762	1	-0.63953311031136	101096725	-0.176565750706027	-0.180575528362118	-0.178570639534073
1763	1	-0.362567237842159	101154308	-0.176565750706027	-0.180575528362118	-0.178570639534073
1764	1	-0.150640472007702	101210657	-0.176565750706027	-0.180575528362118	-0.178570639534073
1765	1	-0.389643217136566	101267007	-0.176565750706027	-0.180575528362118	-0.178570639534073
1766	1	-0.154508429001879	101323458	-0.176565750706027	-0.180575528362118	-0.178570639534073
1767	1	-0.231629215973608	101379807	-0.176565750706027	-0.180575528362118	-0.178570639534073
1768	1	-0.384375320971921	101436320	-0.176565750706027	-0.180575528362118	-0.178570639534073
1769	1	-0.27337479138915	101492669	-0.176565750706027	-0.180575528362118	-0.178570639534073
1770	1	-0.230163850700889	101549028	-0.176565750706027	-0.180575528362118	-0.178570639534073
1771	1	-0.333247183734793	101605512	-0.176565750706027	-0.180575528362118	-0.178570639534073
1772	1	-0.363892778274699	101661862	-0.176565750706027	-0.180575528362118	-0.178570639534073
1773	1	-0.295988670231935	101718212	-0.176565750706027	-0.180575528362118	-0.178570639534073
1774	1	-0.174357401016462	101774618	-0.176565750706027	-0.180575528362118	-0.178570639534073
1775	1	-0.322727062970636	101830968	-0.176565750706027	-0.180575528362118	-0.178570639534073
1776	1	-0.321294204728891	101887317	-0.176565750706027	-0.180575528362118	-0.178570639534073
1777	1	-0.471136572273605	101943667	-0.176565750706027	-0.180575528362118	-0.178570639534073
1778	1	-0.395732337754463	102000016	-0.176565750706027	-0.180575528362118	-0.178570639534073
1779	1	-0.34690307483123	102056487	-0.176565750706027	-0.180575528362118	-0.178570639534073
1780	1	-0.653836801007924	102113473	-0.176565750706027	-0.180575528362118	-0.178570639534073
1781	1	0.0868759493902005	102170119	-0.176565750706027	-0.180575528362118	-0.178570639534073
1782	1	-0.196497385624326	102226469	-0.176565750706027	-0.180575528362118	-0.178570639534073
1783	1	-0.330614375988591	102282924	-0.176565750706027	-0.180575528362118	-0.178570639534073
1784	1	-0.109039003586183	102339274	-0.176565750706027	-0.180575528362118	-0.178570639534073
1785	1	-0.30100804160963	102395623	-0.176565750706027	-0.180575528362118	-0.178570639534073
1786	1	-0.391817346022137	102451994	-0.176565750706027	-0.180575528362118	-0.178570639534073
1787	1	-0.576118112230143	102508350	-0.176565750706027	-0.180575528362118	-0.178570639534073
1788	1	-0.158885702162319	102565000	-0.176565750706027	-0.180575528362118	-0.178570639534073
1789	1	-0.289609302508161	102621395	-0.176565750706027	-0.180575528362118	-0.178570639534073
1790	1	-0.463269685859222	102677744	-0.176565750706027	-0.180575528362118	-0.178570639534073
1791	1	-0.0758065379653705	102734376	-0.176565750706027	-0.180575528362118	-0.178570639534073
1792	1	0.00745187673232098	102791121	-0.176565750706027	-0.180575528362118	-0.178570639534073
1793	1	0.117052825641385	102847856	-0.176565750706027	-0.180575528362118	-0.178570639534073
1794	1	0.0335054965707798	102904344	-0.176565750706027	-0.180575528362118	-0.178570639534073
1795	1	-0.568556345548635	102960981	-0.176565750706027	-0.180575528362118	-0.178570639534073
1796	1	0.0509877628905969	103017760	-0.176565750706027	-0.180575528362118	-0.178570639534073
1797	1	-0.0987247404587118	103074206	-0.176565750706027	-0.180575528362118	-0.178570639534073
1798	1	-0.637794206304199	103130842	-0.176565750706027	-0.180575528362118	-0.178570639534073
1799	1	-0.362522604904378	103187269	-0.176565750706027	-0.180575528362118	-0.178570639534073
1800	1	0.049814936550995	103243619	-0.176565750706027	-0.180575528362118	-0.178570639534073
1801	1	-0.617992447615338	103300256	-0.176565750706027	-0.180575528362118	-0.178570639534073
1802	1	0.062871677530546	103356718	-0.176565750706027	-0.180575528362118	-0.178570639534073
1803	1	-0.215536091867154	103414153	-0.176565750706027	-0.180575528362118	-0.178570639534073
1804	1	-0.215531722624463	103470502	-0.176565750706027	-0.180575528362118	-0.178570639534073
1805	1	-0.291246695184003	103527645	-0.176565750706027	-0.180575528362118	-0.178570639534073
1806	1	-0.425662180955261	103583994	-0.176565750706027	-0.180575528362118	-0.178570639534073
1807	1	-0.327776260780919	103640572	-0.176565750706027	-0.180575528362118	-0.178570639534073
1808	1	0.264022381674454	103697128	-0.176565750706027	-0.180575528362118	-0.178570639534073
1809	1	-0.167581154531398	103753684	-0.176565750706027	-0.180575528362118	-0.178570639534073
1810	1	-0.113250744711946	103834743	-0.176565750706027	-0.180575528362118	-0.178570639534073
1811	1	-0.0844325136331602	103986845	-0.176565750706027	-0.180575528362118	-0.178570639534073
1812	1	-0.129954151903147	104051709	-0.176565750706027	-0.180575528362118	-0.178570639534073
1813	1	-0.0237402158052625	104108069	-0.176565750706027	-0.180575528362118	-0.178570639534073
1814	1	0.37716407227191	104180025	-0.176565750706027	-0.180575528362118	-0.178570639534073
1815	1	-0.336497210621789	104306547	-0.176565750706027	-0.180575528362118	-0.178570639534073
1816	1	-0.284368736442276	104362897	-0.176565750706027	-0.180575528362118	-0.178570639534073
1817	1	0.0365409794463746	104419247	-0.176565750706027	-0.180575528362118	-0.178570639534073
1818	1	-0.127911930677445	104476474	-0.176565750706027	-0.180575528362118	-0.178570639534073
1819	1	-0.467568941724124	104532824	-0.176565750706027	-0.180575528362118	-0.178570639534073
1820	1	-0.0629623914410115	104590049	-0.176565750706027	-0.180575528362118	-0.178570639534073
1821	1	-0.20203528620499	104646399	-0.176565750706027	-0.180575528362118	-0.178570639534073
1822	1	-0.29778446761551	104703286	-0.176565750706027	-0.180575528362118	-0.178570639534073
1823	1	-0.174282885798977	104759903	-0.176565750706027	-0.180575528362118	-0.178570639534073
1824	1	-0.466641026118562	104816404	-0.176565750706027	-0.180575528362118	-0.178570639534073
1825	1	-0.383473807375893	104872802	-0.176565750706027	-0.180575528362118	-0.178570639534073
1826	1	0.012073086000951	104929205	-0.176565750706027	-0.180575528362118	-0.178570639534073
1827	1	-0.266130775100756	104985714	-0.176565750706027	-0.180575528362118	-0.178570639534073
1828	1	0.0238955911096364	105042150	-0.176565750706027	-0.180575528362118	-0.178570639534073
1829	1	-0.0750526764681844	105098801	-0.176565750706027	-0.180575528362118	-0.178570639534073
1830	1	-0.659190154323358	105155151	-0.176565750706027	-0.180575528362118	-0.178570639534073
1831	1	-0.340428078338377	105212344	-0.176565750706027	-0.180575528362118	-0.178570639534073
1832	1	-0.218016581389296	105268693	-0.176565750706027	-0.180575528362118	-0.178570639534073
1833	1	0.0203343669130195	105329197	-0.176565750706027	-0.180575528362118	-0.178570639534073
1834	1	-0.189147215982845	105385831	-0.176565750706027	-0.180575528362118	-0.178570639534073
1835	1	-0.125349214387971	105446343	-0.176565750706027	-0.180575528362118	-0.178570639534073
1836	1	-0.560576108571132	105503097	-0.176565750706027	-0.180575528362118	-0.178570639534073
1837	1	-0.429375196423368	105559447	-0.176565750706027	-0.180575528362118	-0.178570639534073
1838	1	0.0603567972902162	105615797	-0.176565750706027	-0.180575528362118	-0.178570639534073
1839	1	-0.354932488630629	105672146	-0.176565750706027	-0.180575528362118	-0.178570639534073
1840	1	-0.181486331090289	105728496	-0.176565750706027	-0.180575528362118	-0.178570639534073
1841	1	-0.481674271997237	105786193	-0.176565750706027	-0.180575528362118	-0.178570639534073
1842	1	-0.1403911607189	105842543	-0.176565750706027	-0.180575528362118	-0.178570639534073
1843	1	0.0395189117685667	105899184	-0.176565750706027	-0.180575528362118	-0.178570639534073
1844	1	0.306697321316017	105955676	-0.176565750706027	-0.180575528362118	-0.178570639534073
1845	1	-0.0353949948427361	106012026	-0.176565750706027	-0.180575528362118	-0.178570639534073
1846	1	-0.0816704121728701	106068375	-0.176565750706027	-0.180575528362118	-0.178570639534073
1847	1	0.000152976475662462	106125262	-0.176565750706027	-0.180575528362118	-0.178570639534073
1848	1	0.00790189258395326	106181776	-0.176565750706027	-0.180575528362118	-0.178570639534073
1849	1	-0.197129519464551	106239333	-0.176565750706027	-0.180575528362118	-0.178570639534073
1850	1	-0.179947744494262	106295798	-0.176565750706027	-0.180575528362118	-0.178570639534073
1851	1	0.207523690189027	106352292	-0.176565750706027	-0.180575528362118	-0.178570639534073
1852	1	0.105288129624147	106409306	-0.176565750706027	-0.180575528362118	-0.178570639534073
1853	1	-0.426642033666991	106465655	-0.360244970769245	-0.180575528362118	-0.270410249565682
1854	1	-0.423610663356887	106522543	-0.360244970769245	-0.180575528362118	-0.270410249565682
1855	1	-0.321708179515865	106578892	-0.360244970769245	-0.180575528362118	-0.270410249565682
1856	1	-0.293609494558308	106635242	-0.360244970769245	-0.180575528362118	-0.270410249565682
1857	1	-0.453124796985649	106691640	-0.360244970769245	-0.180575528362118	-0.270410249565682
1858	1	-0.366946876314125	106748107	-0.360244970769245	-0.180575528362118	-0.270410249565682
1859	1	-0.434604082060866	106804718	-0.360244970769245	-0.180575528362118	-0.270410249565682
1860	1	0.0463165046674783	106861326	-0.360244970769245	-0.180575528362118	-0.270410249565682
1861	1	-0.118791891985429	106917688	-0.360244970769245	-0.180575528362118	-0.270410249565682
1862	1	-0.172238938186729	106974505	-0.360244970769245	-0.180575528362118	-0.270410249565682
1863	1	-0.522445724377167	107030855	-0.360244970769245	-0.180575528362118	-0.270410249565682
1864	1	-0.139703028783613	107087204	-0.360244970769245	-0.180575528362118	-0.270410249565682
1865	1	-0.509955455985405	107143554	-0.360244970769245	-0.180575528362118	-0.270410249565682
1866	1	-0.406547977695501	107199909	-0.360244970769245	-0.180575528362118	-0.270410249565682
1867	1	0.126445489544987	107256259	-0.360244970769245	-0.180575528362118	-0.270410249565682
1868	1	-0.680276763249706	107312609	-0.360244970769245	-0.180575528362118	-0.270410249565682
1869	1	-0.638749695249845	107368958	-0.360244970769245	-0.180575528362118	-0.270410249565682
1870	1	-0.339748279011138	107425308	-0.360244970769245	-0.180575528362118	-0.270410249565682
1871	1	-0.109700713135918	107481825	-0.360244970769245	-0.180575528362118	-0.270410249565682
1872	1	-0.214776600644289	107538175	-0.360244970769245	-0.180575528362118	-0.270410249565682
1873	1	-0.251628116671769	107594588	-0.360244970769245	-0.180575528362118	-0.270410249565682
1874	1	-0.341929893316241	107650938	-0.360244970769245	-0.180575528362118	-0.270410249565682
1875	1	-0.189687760590598	107707288	-0.360244970769245	-0.180575528362118	-0.270410249565682
1876	1	-0.122776116701106	107763823	-0.360244970769245	-0.180575528362118	-0.270410249565682
1877	1	-0.443377838281748	107820173	-0.360244970769245	-0.180575528362118	-0.270410249565682
1878	1	-0.557166775338633	107876522	-0.360244970769245	-0.180575528362118	-0.270410249565682
1879	1	-0.3584907166351	107932872	-0.360244970769245	-0.180575528362118	-0.270410249565682
1880	1	-0.414956913958349	107989221	-0.360244970769245	-0.180575528362118	-0.270410249565682
1881	1	-0.7024693266431	108045571	-0.360244970769245	-0.180575528362118	-0.270410249565682
1882	1	-0.651236401437137	108102087	-0.360244970769245	-0.180575528362118	-0.270410249565682
1883	1	-0.28267492451587	108158706	-0.360244970769245	-0.180575528362118	-0.270410249565682
1884	1	-0.530554184644115	108215344	-0.360244970769245	-0.180575528362118	-0.270410249565682
1885	1	-0.19761637915243	108271708	-0.360244970769245	-0.180575528362118	-0.270410249565682
1886	1	-0.808208100508315	108328106	-0.360244970769245	-0.180575528362118	-0.270410249565682
1887	1	-0.480630824359309	108384455	-0.360244970769245	-0.180575528362118	-0.270410249565682
1888	1	-0.272705053281255	108440805	-0.360244970769245	-0.180575528362118	-0.270410249565682
1889	1	-0.360081065515187	108497204	-0.360244970769245	-0.180575528362118	-0.270410249565682
1890	1	-0.352475131169041	108553724	-0.360244970769245	-0.180575528362118	-0.270410249565682
1891	1	-0.330469136730291	108610074	-0.360244970769245	-0.180575528362118	-0.270410249565682
1892	1	0.252062544269474	108666423	-0.118903462837155	-0.180575528362118	-0.149739495599637
1893	1	-0.0733557933517181	108724216	-0.118903462837155	-0.180575528362118	-0.149739495599637
1894	1	-0.205175264487991	108793290	-0.118903462837155	-0.180575528362118	-0.149739495599637
1895	1	-0.248586252244372	108876716	-0.118903462837155	-0.180575528362118	-0.149739495599637
1896	1	-0.43424429911072	108951036	-0.118903462837155	-0.180575528362118	-0.149739495599637
1897	1	0.088971733025955	109035259	-0.118903462837155	-0.180575528362118	-0.149739495599637
1898	1	-0.189322594976254	109092333	-0.118903462837155	-0.180575528362118	-0.149739495599637
1899	1	-0.0249877525016859	109149950	-0.118903462837155	-0.180575528362118	-0.149739495599637
1900	1	-0.150840447667092	109206446	-0.118903462837155	-0.180575528362118	-0.149739495599637
1901	1	-0.20355650132715	109262906	-0.118903462837155	-0.180575528362118	-0.149739495599637
1902	1	0.0148937017103669	109319256	0.0768759230662577	-0.180575528362118	-0.0518498026479302
1903	1	0.00130981588093919	109375606	0.0768759230662577	-0.180575528362118	-0.0518498026479302
1904	1	0.283615301772884	109431955	0.0768759230662577	-0.180575528362118	-0.0518498026479302
1905	1	0.207852735271011	109488448	0.0768759230662577	-0.180575528362118	-0.0518498026479302
1906	1	0.334045525050146	109544908	0.0768759230662577	-0.180575528362118	-0.0518498026479302
1907	1	0.301062203433328	109601435	0.0768759230662577	-0.180575528362118	-0.0518498026479302
1908	1	-0.0607005387173369	109657810	0.0768759230662577	-0.180575528362118	-0.0518498026479302
1909	1	0.109828749408665	109714160	0.0768759230662577	-0.180575528362118	-0.0518498026479302
1910	1	-0.0383013021594944	109770622	0.0768759230662577	-0.180575528362118	-0.0518498026479302
1911	1	-0.00405197987979533	109826971	0.0768759230662577	-0.180575528362118	-0.0518498026479302
1912	1	0.211805236416713	109883321	0.0768759230662577	-0.180575528362118	-0.0518498026479302
1913	1	0.128476417234128	109939670	0.0768759230662577	-0.180575528362118	-0.0518498026479302
1914	1	-0.109877825993811	109996020	0.0768759230662577	-0.180575528362118	-0.0518498026479302
1915	1	0.0491470010214836	110052369	0.0768759230662577	-0.180575528362118	-0.0518498026479302
1916	1	-0.0351444825882871	110108719	0.0768759230662577	-0.180575528362118	-0.0518498026479302
1917	1	-0.260310106078545	110165078	0.0768759230662577	-0.180575528362118	-0.0518498026479302
1918	1	-0.109949059942269	110221834	0.0768759230662577	-0.180575528362118	-0.0518498026479302
1919	1	-0.0203180241447875	110281607	0.0768759230662577	-0.180575528362118	-0.0518498026479302
1920	1	0.130287723718385	110339150	0.0768759230662577	-0.180575528362118	-0.0518498026479302
1921	1	0.0191263857289346	110396587	0.0768759230662577	-0.180575528362118	-0.0518498026479302
1922	1	0.31724509431845	110452967	0.0768759230662577	-0.180575528362118	-0.0518498026479302
1923	1	0.156423202113481	110509317	0.0768759230662577	-0.180575528362118	-0.0518498026479302
1924	1	0.141680456949339	110565667	0.0768759230662577	-0.180575528362118	-0.0518498026479302
1925	1	-0.330298853495373	110622180	-0.230081502552508	-0.180575528362118	-0.205328515457313
1926	1	-0.283667936841041	110678530	-0.230081502552508	-0.180575528362118	-0.205328515457313
1927	1	-0.1903808027254	110734879	-0.230081502552508	-0.180575528362118	-0.205328515457313
1928	1	0.0130341964354463	110791229	-0.230081502552508	-0.180575528362118	-0.205328515457313
1929	1	-0.0202274841575758	110847578	-0.230081502552508	-0.180575528362118	-0.205328515457313
1930	1	-0.115406375341012	110903928	-0.230081502552508	-0.180575528362118	-0.205328515457313
1931	1	-0.175401183603733	110960280	-0.230081502552508	-0.180575528362118	-0.205328515457313
1932	1	0.0060820196733641	111016751	-0.230081502552508	-0.180575528362118	-0.205328515457313
1933	1	-0.3409373862339	111073101	-0.230081502552508	-0.180575528362118	-0.205328515457313
1934	1	-0.341718286712517	111129450	-0.230081502552508	-0.180575528362118	-0.205328515457313
1935	1	-0.0901983228415733	111185800	-0.230081502552508	-0.180575528362118	-0.205328515457313
1936	1	-0.425276023224148	111242149	-0.230081502552508	-0.180575528362118	-0.205328515457313
1937	1	-0.233225133470935	111298499	-0.230081502552508	-0.180575528362118	-0.205328515457313
1938	1	-0.531965096544981	111355311	-0.230081502552508	-0.180575528362118	-0.205328515457313
1939	1	0.0169840070156072	111412554	-0.230081502552508	-0.180575528362118	-0.205328515457313
1940	1	-0.394664763804281	111468904	-0.230081502552508	-0.180575528362118	-0.205328515457313
1941	1	-0.223469404148293	111525294	-0.230081502552508	-0.180575528362118	-0.205328515457313
1942	1	-0.0450418017967158	111581648	-0.230081502552508	-0.180575528362118	-0.205328515457313
1943	1	-0.0756684231575437	111638903	-0.230081502552508	-0.180575528362118	-0.205328515457313
1944	1	-0.0970452482705623	111695449	-0.230081502552508	-0.180575528362118	-0.205328515457313
1945	1	-0.199102751213401	111751813	-0.230081502552508	-0.180575528362118	-0.205328515457313
1946	1	-0.336633875591477	111808457	-0.230081502552508	-0.180575528362118	-0.205328515457313
1947	1	-0.376082789159315	111864855	-0.230081502552508	-0.180575528362118	-0.205328515457313
1948	1	-0.404715940661035	111921991	-0.230081502552508	-0.180575528362118	-0.205328515457313
1949	1	-0.430033597049781	111978394	-0.230081502552508	-0.180575528362118	-0.205328515457313
1950	1	0.122511256682101	112034743	-0.230081502552508	-0.180575528362118	-0.205328515457313
1951	1	-0.4899981782733	112091568	-0.230081502552508	-0.180575528362118	-0.205328515457313
1952	1	-0.178798054087673	112147917	-0.230081502552508	-0.180575528362118	-0.205328515457313
1953	1	-0.178239867899366	112204533	-0.230081502552508	7.05435263744928e-05	-0.115005479513066
1954	1	-0.502847323765732	112260883	-0.230081502552508	7.05435263744928e-05	-0.115005479513066
1955	1	-0.280093154863586	112317331	-0.230081502552508	7.05435263744928e-05	-0.115005479513066
1956	1	0.0715582764927618	112374023	0.00434339675796475	7.05435263744928e-05	0.00220697014216962
1957	1	0.284794798176872	112430372	0.00434339675796475	7.05435263744928e-05	0.00220697014216962
1958	1	-0.121163796483714	112486722	0.00434339675796475	7.05435263744928e-05	0.00220697014216962
1959	1	-0.142496683850323	112543212	0.00434339675796475	7.05435263744928e-05	0.00220697014216962
1960	1	-0.210117978796841	112599721	0.00434339675796475	7.05435263744928e-05	0.00220697014216962
1961	1	-0.0160484135763994	112656071	0.00434339675796475	7.05435263744928e-05	0.00220697014216962
1962	1	0.230286774663611	112713827	0.00434339675796475	7.05435263744928e-05	0.00220697014216962
1963	1	-0.0515310586634277	112772698	0.00434339675796475	7.05435263744928e-05	0.00220697014216962
1964	1	0.288916509363489	112829047	0.00434339675796475	7.05435263744928e-05	0.00220697014216962
1965	1	0.38070090462423	112886519	0.00434339675796475	7.05435263744928e-05	0.00220697014216962
1966	1	0.263243749441926	112942868	0.00434339675796475	7.05435263744928e-05	0.00220697014216962
1967	1	-0.177068553309034	112999218	0.00434339675796475	7.05435263744928e-05	0.00220697014216962
1968	1	-0.184691691266817	113055568	0.00434339675796475	7.05435263744928e-05	0.00220697014216962
1969	1	0.170712118102575	113111917	0.00434339675796475	7.05435263744928e-05	0.00220697014216962
1970	1	0.183589672897145	113168267	0.00434339675796475	7.05435263744928e-05	0.00220697014216962
1971	1	0.288520690124016	113224765	0.00434339675796475	7.05435263744928e-05	0.00220697014216962
1972	1	-0.229499851514067	113281226	0.00434339675796475	7.05435263744928e-05	0.00220697014216962
1973	1	-0.107369415942289	113337869	0.00434339675796475	7.05435263744928e-05	0.00220697014216962
1974	1	-0.140738507949444	113394227	0.00434339675796475	7.05435263744928e-05	0.00220697014216962
1975	1	0.0809260521789426	113451393	0.00434339675796475	7.05435263744928e-05	0.00220697014216962
1976	1	-0.238901278630335	113507784	0.00434339675796475	7.05435263744928e-05	0.00220697014216962
1977	1	0.385391429091091	113564134	0.00434339675796475	7.05435263744928e-05	0.00220697014216962
1978	1	0.201595914650886	113621738	0.00434339675796475	7.05435263744928e-05	0.00220697014216962
1979	1	0.310545917309688	113678088	0.00434339675796475	7.05435263744928e-05	0.00220697014216962
1980	1	-0.0394709497448262	113734566	0.00434339675796475	7.05435263744928e-05	0.00220697014216962
1981	1	-0.000273532771963585	113790916	0.00434339675796475	7.05435263744928e-05	0.00220697014216962
1982	1	-0.141013151486183	113847266	0.00434339675796475	7.05435263744928e-05	0.00220697014216962
1983	1	-0.360657443466916	113906651	0.00434339675796475	7.05435263744928e-05	0.00220697014216962
1984	1	0.138076823790993	113963153	0.00434339675796475	7.05435263744928e-05	0.00220697014216962
1985	1	0.113089608852366	114019513	0.00434339675796475	7.05435263744928e-05	0.00220697014216962
1986	1	-0.0312654237606851	114081087	0.00434339675796475	7.05435263744928e-05	0.00220697014216962
1987	1	0.0352599311346314	114137436	0.00434339675796475	7.05435263744928e-05	0.00220697014216962
1988	1	0.15645176102775	114195074	0.00434339675796475	7.05435263744928e-05	0.00220697014216962
1989	1	0.230438778255568	114251590	0.00434339675796475	7.05435263744928e-05	0.00220697014216962
1990	1	0.148212943612859	114307939	0.00434339675796475	7.05435263744928e-05	0.00220697014216962
1991	1	0.123162654777958	114364289	0.00434339675796475	7.05435263744928e-05	0.00220697014216962
1992	1	-0.362909642081932	114420938	0.00434339675796475	7.05435263744928e-05	0.00220697014216962
1993	1	0.0337289113148947	114477288	0.00434339675796475	7.05435263744928e-05	0.00220697014216962
1994	1	-0.00437924593409661	114533637	0.00434339675796475	7.05435263744928e-05	0.00220697014216962
1995	1	0.227851867225247	114590089	0.00434339675796475	7.05435263744928e-05	0.00220697014216962
1996	1	-0.0738170955225124	114646439	0.00434339675796475	7.05435263744928e-05	0.00220697014216962
1997	1	-0.545569884431138	114702788	0.00434339675796475	7.05435263744928e-05	0.00220697014216962
1998	1	-0.457056317302564	114759364	0.00434339675796475	7.05435263744928e-05	0.00220697014216962
1999	1	-0.0205472368469082	114815730	0.00434339675796475	7.05435263744928e-05	0.00220697014216962
[truncated: 48,001 more rows]
