# Supplementary material for: Whole-genome plasma sequencing reveals focal amplifications as a driving force in metastatic prostate cancer
Source: Nat Commun. 2016 Jun 22;7:12008. doi: 10.1038/ncomms12008 (PMC4917969; doi:10.1038/ncomms12008)
Supplement: Supplementary Software 1 — Focal identification analysis in R and sample data [file ncomms12008-s6.zip › FocalAmplifications/Ref/chrom_arm_hg19.txt]

Chrom	Start	End	Arm
chr1	0	125000000	chr1p
chr1	125000000	249250621	chr1q
chr10	0	40200000	chr10p
chr10	40200000	135534747	chr10q
chr11	0	53700000	chr11p
chr11	53700000	135006516	chr11q
chr12	0	35800000	chr12p
chr12	35800000	133851895	chr12q
chr13	0	17900000	chr13p
chr13	17900000	115169878	chr13q
chr14	0	17600000	chr14p
chr14	17600000	107349540	chr14q
chr15	0	19000000	chr15p
chr15	19000000	102531392	chr15q
chr16	0	36600000	chr16p
chr16	36600000	90354753	chr16q
chr17	0	24000000	chr17p
chr17	24000000	81195210	chr17q
chr18	0	17200000	chr18p
chr18	17200000	78077248	chr18q
chr19	0	26500000	chr19p
chr19	26500000	59128983	chr19q
chr2	0	93300000	chr2p
chr2	93300000	243199373	chr2q
chr20	0	27500000	chr20p
chr20	27500000	63025520	chr20q
chr21	0	13200000	chr21p
chr21	13200000	48129895	chr21q
chr22	0	14700000	chr22p
chr22	14700000	51304566	chr22q
chr3	0	91000000	chr3p
chr3	91000000	198022430	chr3q
chr4	0	50400000	chr4p
chr4	50400000	191154276	chr4q
chr5	0	48400000	chr5p
chr5	48400000	180915260	chr5q
chr6	0	61000000	chr6p
chr6	61000000	171115067	chr6q
chr7	0	59900000	chr7p
chr7	59900000	159138663	chr7q
chr8	0	45600000	chr8p
chr8	45600000	146364022	chr8q
chr9	0	49000000	chr9p
chr9	49000000	141213431	chr9q
chrX	0	60600000	chrXp
chrX	60600000	155270560	chrXq
chrY	0	12500000	chrYp
chrY	12500000	59373566	chrYq
