# Supplementary material for: Whole-genome plasma sequencing reveals focal amplifications as a driving force in metastatic prostate cancer
Source: Nat Commun. 2016 Jun 22;7:12008. doi: 10.1038/ncomms12008 (PMC4917969; doi:10.1038/ncomms12008)
Supplement: Supplementary Software 1 — Focal identification analysis in R and sample data [file ncomms12008-s6.zip › FocalAmplifications/Ref/dgv_variants_hg19_161014.txt]

variantaccession	chr	start	end	varianttype	variantsubtype
nsv482937	chr1	1	2300000	CNV	loss
dgv1n82	chr1	10001	22118	CNV	duplication
nsv7879	chr1	10001	127330	CNV	gain+loss
nsv958854	chr1	10191	10281	CNV	deletion
nsv428112	chr1	10377	177417	CNV	gain
esv2758911	chr1	10377	1018704	CNV	gain+loss
esv27265	chr1	10499	177368	CNV	gain+loss
dgv1e59	chr1	11189	36787	CNV	duplication
nsv945700	chr1	22118	22723	CNV	duplication
nsv945699	chr1	22118	35020	CNV	duplication
nsv945484	chr1	23661	24819	CNV	duplication
nsv469759	chr1	27980	177346	CNV	gain
nsv471591	chr1	27981	177346	CNV	loss
esv3433926	chr1	28989	35387	CNV	duplication
nsv945486	chr1	30626	35020	CNV	duplication
nsv945487	chr1	35020	41109	CNV	duplication
esv3411655	chr1	37489	43587	CNV	duplication
esv3430433	chr1	38889	40687	CNV	duplication
esv3368735	chr1	44989	51487	CNV	duplication
dgv1n54	chr1	45531	121042	CNV	loss
esv3369077	chr1	45789	46987	CNV	duplication
esv3428396	chr1	45889	53987	CNV	duplication
nsv951399	chr1	46501	71800	CNV	duplication
esv3439865	chr1	47689	51487	CNV	duplication
nsv544867	chr1	49298	82154	CNV	gain+loss
esv3335281	chr1	52089	54387	CNV	duplication
nsv437198	chr1	55394	86303	CNV	loss
dgv2e59	chr1	63489	66287	CNV	duplication
nsv437859	chr1	66008	79078	CNV	loss
dgv3e59	chr1	66789	68887	CNV	duplication
nsv514929	chr1	68497	70627	CNV	gain
nsv544870	chr1	73202	137452	CNV	loss
nsv945701	chr1	77882	88084	CNV	duplication
nsv945702	chr1	88084	91317	CNV	duplication
nsv161172	chr1	88190	89153	CNV	deletion
nsv945705	chr1	91317	93605	CNV	duplication
nsv945704	chr1	91317	125400	CNV	duplication
dgv4e59	chr1	91589	98387	CNV	duplication
nsv951073	chr1	93001	116200	CNV	duplication
nsv945494	chr1	93605	95437	CNV	duplication
esv3436859	chr1	93889	96487	CNV	duplication
nsv945495	chr1	95437	96652	CNV	duplication
nsv945496	chr1	96652	98749	CNV	duplication
nsv945498	chr1	98749	105358	CNV	duplication
esv3431809	chr1	99689	100887	CNV	duplication
dgv5e59	chr1	103089	105787	CNV	duplication
nsv945500	chr1	105358	120257	CNV	duplication
dgv6e59	chr1	106789	109187	CNV	duplication
esv3441565	chr1	106789	111287	CNV	duplication
esv3335040	chr1	109889	111187	CNV	duplication
nsv945503	chr1	120257	124525	CNV	duplication
dgv2n54	chr1	121042	137674	CNV	loss
nsv544873	chr1	121042	170730	CNV	gain
nsv945707	chr1	125400	129243	CNV	duplication
nsv945706	chr1	125400	176984	CNV	duplication
nsv945504	chr1	129243	133502	CNV	duplication
esv991724	chr1	136181	137326	CNV	loss
esv3357639	chr1	136289	137487	CNV	duplication
nsv8990	chr1	176262	177360	CNV	loss
nsv945708	chr1	227418	235991	CNV	duplication
nsv953122	chr1	227601	267200	CNV	duplication
dgv7e59	chr1	229889	238787	CNV	duplication
esv3337205	chr1	231089	235687	CNV	duplication
nsv945509	chr1	235991	239416	CNV	duplication
nsv945710	chr1	239416	241557	CNV	duplication
nsv945709	chr1	239416	267719	CNV	duplication
esv3424705	chr1	241289	243587	CNV	duplication
nsv945510	chr1	241557	243899	CNV	duplication
nsv945513	chr1	243899	244733	CNV	duplication
nsv945514	chr1	244733	245785	CNV	duplication
esv3352725	chr1	244989	247187	CNV	duplication
esv3390070	chr1	245689	247287	CNV	duplication
nsv945516	chr1	245785	258070	CNV	duplication
esv3416780	chr1	249489	251587	CNV	duplication
esv3413391	chr1	249489	254187	CNV	duplication
esv3347825	chr1	250289	251587	CNV	duplication
esv3381085	chr1	252089	255387	CNV	duplication
esv3405973	chr1	252189	254087	CNV	duplication
nsv945517	chr1	258070	267719	CNV	duplication
nsv945712	chr1	317720	337700	CNV	duplication
nsv428223	chr1	317720	471368	CNV	gain+loss
esv27883	chr1	317770	471337	CNV	gain+loss
nsv829647	chr1	317874	425175	CNV	gain+loss
nsv471518	chr1	318139	470924	CNV	gain
dgv1n14	chr1	321799	466601	CNV	gain
nsv953187	chr1	324101	332200	CNV	deletion
nsv945519	chr1	331680	334089	CNV	duplication
nsv945520	chr1	334089	337700	CNV	duplication
nsv945713	chr1	337700	352306	CNV	duplication
nsv945521	chr1	340358	342662	CNV	duplication
nsv945524	chr1	342662	343162	CNV	duplication
nsv945525	chr1	343162	352306	CNV	duplication
nsv10050	chr1	348092	641599	CNV	gain+loss
nsv945265	chr1	352306	371739	OTHER	complex
nsv514924	chr1	367049	368179	CNV	gain
nsv945715	chr1	371739	435382	CNV	duplication
nsv544874	chr1	379005	454648	CNV	loss
esv3438382	chr1	385789	386687	CNV	duplication
nsv945527	chr1	397881	409465	CNV	duplication
nsv945528	chr1	409465	413535	CNV	duplication
esv3359178	chr1	409989	413887	CNV	duplication
nsv945529	chr1	413535	415914	CNV	duplication
nsv945530	chr1	415914	420388	CNV	duplication
nsv945532	chr1	420388	422832	CNV	duplication
nsv945533	chr1	422832	424285	CNV	duplication
nsv945535	chr1	424285	426050	CNV	duplication
esv3444251	chr1	425089	427687	CNV	duplication
esv3416681	chr1	425089	429487	CNV	duplication
nsv945536	chr1	426050	427054	CNV	duplication
nsv945537	chr1	427054	435382	CNV	duplication
esv3347881	chr1	430989	432487	CNV	duplication
nsv945539	chr1	435382	438688	CNV	duplication
esv994970	chr1	436729	461014	CNV	loss
nsv945716	chr1	438688	459944	CNV	duplication
esv3391927	chr1	450889	452387	CNV	duplication
esv3426596	chr1	450889	453587	CNV	duplication
esv3334942	chr1	450989	457087	CNV	duplication
esv3410685	chr1	456289	459687	CNV	duplication
nsv945717	chr1	459944	463640	CNV	duplication
dgv8e59	chr1	460689	471287	CNV	duplication
esv3419296	chr1	460789	461787	CNV	duplication
esv1004360	chr1	461061	471368	CNV	gain
nsv953222	chr1	463001	471100	CNV	duplication
nsv945718	chr1	463640	471368	CNV	duplication
dgv2n82	chr1	521369	523750	CNV	duplication
esv21732	chr1	521413	724071	CNV	gain+loss
esv992503	chr1	521458	547879	CNV	loss
nsv471522	chr1	522139	756783	CNV	gain
nsv945721	chr1	523750	529811	CNV	duplication
nsv945720	chr1	523750	546384	CNV	duplication
esv3444717	chr1	529489	534787	CNV	duplication
esv3324015	chr1	531489	532387	CNV	duplication
dgv9e59	chr1	533089	534187	CNV	duplication
nsv830758	chr1	539255	656750	CNV	loss
esv3350472	chr1	544489	546187	CNV	duplication
nsv544875	chr1	544966	569604	CNV	gain
nsv945723	chr1	546384	549347	CNV	duplication
nsv945722	chr1	546384	563896	CNV	duplication
dgv10e59	chr1	546689	547987	CNV	duplication
nsv945542	chr1	549347	557532	CNV	duplication
dgv11e59	chr1	554089	558787	CNV	duplication
nsv945543	chr1	557532	563896	CNV	duplication
nsv945724	chr1	563896	570056	CNV	duplication
nsv949752	chr1	564301	570300	CNV	duplication
esv3417080	chr1	564389	570387	CNV	duplication
dgv1e24	chr1	564434	649747	CNV	loss
dgv2n14	chr1	564477	706368	CNV	gain
nsv820617	chr1	564540	570775	CNV	duplication
nsv945544	chr1	564556	566088	CNV	duplication
nsv544876	chr1	564862	568463	CNV	loss
dgv3n54	chr1	565490	570178	CNV	loss
nsv945546	chr1	568154	569456	CNV	duplication
nsv945727	chr1	570056	574939	CNV	duplication
nsv945726	chr1	570056	617910	CNV	duplication
esv3362065	chr1	571189	579987	CNV	duplication
nsv945547	chr1	574939	580365	CNV	duplication
esv3393199	chr1	576789	578987	CNV	duplication
nsv831869	chr1	579492	743311	CNV	gain+loss
nsv945549	chr1	580365	582158	CNV	duplication
esv3363248	chr1	592089	592987	CNV	duplication
dgv12e59	chr1	603689	605287	CNV	duplication
nsv945736	chr1	617910	637404	OTHER	complex
nsv544879	chr1	629742	697930	CNV	loss
nsv945730	chr1	637404	641365	CNV	duplication
nsv945729	chr1	637404	662433	CNV	duplication
nsv945551	chr1	641365	646620	CNV	duplication
nsv945552	chr1	646620	647120	CNV	duplication
nsv945732	chr1	662433	730328	CNV	duplication
nsv949792	chr1	664301	675400	CNV	duplication
esv3361605	chr1	673389	675587	CNV	duplication
esv3345025	chr1	673589	674987	CNV	duplication
esv2762129	chr1	707099	837085	CNV	gain
nsv10161	chr1	712111	1708649	CNV	gain+loss
nsv508722	chr1	717919	744073	CNV	insertion
nsv510950	chr1	717919	747342	OTHER	complex
nsv949808	chr1	723901	727200	CNV	duplication
nsv513729	chr1	724132	726937	CNV	insertion
nsv544880	chr1	724300	725737	CNV	gain
dgv4n54	chr1	724300	727037	CNV	gain
esv26272	chr1	724314	727245	CNV	loss
nsv820807	chr1	724314	727245	CNV	duplication
dgv5n54	chr1	724519	726794	CNV	gain+loss
nsv544889	chr1	724849	726398	CNV	loss
nsv544892	chr1	725409	726794	CNV	loss
nsv544893	chr1	725737	752566	CNV	loss
esv2713915	chr1	726720	727137	CNV	deletion
esv2656593	chr1	738618	742106	CNV	deletion
nsv945734	chr1	738914	795375	CNV	duplication
dgv1n67	chr1	746408	849937	CNV	gain
dgv1e55	chr1	752566	799463	CNV	gain
nsv517709	chr1	752566	1211292	CNV	gain+loss
esv27271	chr1	754193	762622	CNV	gain
nsv950386	chr1	754201	759100	CNV	deletion
esv33946	chr1	754205	779756	CNV	gain
esv2713916	chr1	755671	756823	CNV	deletion
dgv1e201	chr1	756248	758841	CNV	deletion
esv1032937	chr1	756267	756267	CNV	insertion
esv2736138	chr1	756301	756354	CNV	deletion
esv2743807	chr1	756312	756571	CNV	deletion
esv2744918	chr1	756340	756432	CNV	deletion
esv2747140	chr1	757864	758041	CNV	deletion
nsv442837	chr1	766101	809773	CNV	gain+loss
esv2748251	chr1	766408	769112	CNV	deletion
esv2661847	chr1	766593	769112	CNV	deletion
esv2762248	chr1	768793	791010	CNV	loss
nsv298	chr1	772399	792659	CNV	insertion
esv2749362	chr1	774752	774809	CNV	deletion
esv2713917	chr1	774759	774921	CNV	deletion
esv2715028	chr1	774866	774926	CNV	deletion
esv2663916	chr1	776769	791881	CNV	deletion
nsv832980	chr1	783659	942417	CNV	gain
esv2716139	chr1	788933	789202	CNV	deletion
esv1517733	chr1	789021	789070	CNV	deletion
nsv508924	chr1	789759	820329	CNV	insertion
nsv945735	chr1	795375	796622	CNV	duplication
nsv945738	chr1	796622	801314	CNV	duplication
nsv945739	chr1	801314	826539	CNV	duplication
esv1069885	chr1	802251	802251	CNV	insertion
nsv428334	chr1	809751	1155949	CNV	gain
esv3325034	chr1	811073	812079	CNV	duplication
esv991325	chr1	811077	811838	CNV	insertion
dgv2n67	chr1	812998	1361880	CNV	gain
nsv950387	chr1	815101	826200	CNV	duplication
esv3382589	chr1	820803	820855	CNV	duplication
esv3358119	chr1	822853	822861	CNV	insertion
esv3400943	chr1	825053	825053	CNV	insertion
nsv945562	chr1	826539	834209	CNV	duplication
nsv509035	chr1	826786	921104	CNV	insertion
nsv950451	chr1	834801	1029900	CNV	deletion
esv1562509	chr1	844600	844866	CNV	deletion
esv2762302	chr1	850017	1041700	CNV	gain
dgv6n54	chr1	852772	870310	CNV	loss
nsv544895	chr1	852772	990280	CNV	loss
nsv544897	chr1	860045	870310	CNV	gain+loss
nsv544898	chr1	860045	879317	CNV	gain
dgv7n54	chr1	861134	870645	CNV	loss
dgv8n54	chr1	861134	879317	CNV	loss
dgv9n54	chr1	861134	888220	CNV	loss
nsv544904	chr1	864938	870257	CNV	gain
dgv10n54	chr1	864938	870645	CNV	gain+loss
nsv511670	chr1	869251	870860	CNV	loss
esv27608	chr1	869310	870347	CNV	gain+loss
esv989364	chr1	869415	870347	CNV	loss
dgv11n54	chr1	869443	870257	CNV	loss
dgv12n54	chr1	869443	870310	CNV	gain+loss
dgv13n54	chr1	869443	870645	CNV	gain+loss
dgv14n54	chr1	869443	873558	CNV	gain
dgv15n54	chr1	869443	879317	CNV	loss
esv1732269	chr1	869471	869583	CNV	deletion
esv2853903	chr1	869527	870339	CNV	deletion
nsv955441	chr1	869544	870300	CNV	deletion
nsv544919	chr1	869550	870034	CNV	loss
nsv544924	chr1	869550	873558	CNV	gain+loss
esv1062785	chr1	869596	870324	CNV	deletion
nsv544928	chr1	869603	870645	CNV	gain
nsv544930	chr1	869809	870310	CNV	loss
dgv16n54	chr1	869809	870645	CNV	loss
nsv544932	chr1	869809	873558	CNV	loss
esv2066434	chr1	871493	871867	CNV	deletion
esv2663451	chr1	873417	874049	CNV	deletion
dgv13e59	chr1	885189	886187	CNV	duplication
nsv482036	chr1	895967	901095	CNV	gain
esv1003697	chr1	900011	900085	CNV	deletion
nsv159315	chr1	900149	900224	CNV	deletion
esv3451859	chr1	904489	905387	CNV	duplication
esv1001028	chr1	911055	913734	CNV	insertion
esv2670613	chr1	911645	915192	CNV	deletion
esv1165796	chr1	912278	913308	CNV	deletion
esv997839	chr1	928681	930764	CNV	deletion
nsv159328	chr1	931665	931730	CNV	deletion
esv1776849	chr1	931780	931780	CNV	insertion
nsv159419	chr1	931981	932111	CNV	deletion
nsv827252	chr1	934105	936507	CNV	gain
nsv945741	chr1	942574	1027999	CNV	duplication
nsv828363	chr1	944680	948776	CNV	gain+loss
nsv509146	chr1	945890	1046568	CNV	insertion
esv2665646	chr1	947121	948001	CNV	deletion
dgv17n54	chr1	949608	964438	CNV	loss
esv29017	chr1	963659	964480	CNV	loss
esv987912	chr1	963820	964480	CNV	loss
esv4415	chr1	963838	964567	CNV	loss
nsv544937	chr1	963864	967588	CNV	loss
dgv18n54	chr1	963864	973767	CNV	loss
dgv19n54	chr1	963864	980460	CNV	loss
esv2674475	chr1	963871	964481	CNV	deletion
dgv20n54	chr1	963966	964438	CNV	loss
esv2853792	chr1	964014	964502	CNV	deletion
esv6517	chr1	964760	965579	CNV	loss
dgv14e59	chr1	965089	966987	CNV	duplication
esv1064309	chr1	965995	965995	CNV	insertion
nsv829425	chr1	991422	993857	CNV	loss
nsv544947	chr1	1005806	1242084	CNV	loss
nsv470680	chr1	1005806	1314015	CNV	loss
esv25577	chr1	1011188	1014828	CNV	gain+loss
esv998069	chr1	1011248	1014683	CNV	gain
dgv21n54	chr1	1011278	1014403	CNV	loss
nsv544950	chr1	1012680	1014625	CNV	loss
nsv1409	chr1	1030851	1060065	CNV	insertion
dgv15e59	chr1	1034289	1035387	CNV	duplication
esv1010559	chr1	1034408	1035203	CNV	gain
esv23529	chr1	1034408	1035203	CNV	gain
nsv544951	chr1	1034431	1035132	CNV	gain
esv1281251	chr1	1035015	1035015	CNV	insertion
nsv950452	chr1	1042301	1572900	CNV	deletion
nsv160439	chr1	1044215	1044525	CNV	deletion
esv32594	chr1	1051688	1051826	CNV	loss
nsv160193	chr1	1058914	1058993	CNV	deletion
esv3429749	chr1	1069832	1070259	CNV	duplication
esv2630187	chr1	1073076	1076966	CNV	loss
esv26506	chr1	1074379	1076117	CNV	gain
nsv544953	chr1	1074524	1075878	CNV	loss
dgv22n54	chr1	1074524	1075980	CNV	gain
nsv544954	chr1	1074624	1121794	CNV	loss
nsv161017	chr1	1075907	1076089	CNV	deletion
nsv469848	chr1	1081462	1257615	CNV	gain
esv2661109	chr1	1082524	1082740	CNV	deletion
esv2524046	chr1	1083767	1088804	CNV	loss
esv2587289	chr1	1084823	1090940	CNV	deletion
esv2317109	chr1	1086650	1087181	CNV	deletion
esv2658760	chr1	1086817	1087023	CNV	deletion
nsv509257	chr1	1087335	1124850	CNV	insertion
nsv544956	chr1	1106473	1176597	CNV	loss
nsv829536	chr1	1112147	1113089	CNV	gain
esv3335892	chr1	1119989	1120387	CNV	duplication
esv24081	chr1	1137003	1138283	CNV	gain
nsv544957	chr1	1137126	1137653	CNV	loss
esv3341957	chr1	1137189	1137987	CNV	duplication
dgv23n54	chr1	1137440	1138111	CNV	gain
nsv544960	chr1	1139416	1142862	CNV	loss
dgv24n54	chr1	1140435	1148895	CNV	loss
nsv544963	chr1	1142325	1149661	CNV	loss
esv9332	chr1	1142503	1143267	CNV	loss
esv2673981	chr1	1142719	1143140	CNV	deletion
nsv455661	chr1	1152631	1211292	CNV	loss
nsv544964	chr1	1152631	1211292	CNV	loss
nsv544965	chr1	1152631	1242084	CNV	loss
nsv159887	chr1	1153093	1157960	CNV	deletion
nsv821698	chr1	1164350	1169770	CNV	gain
esv33767	chr1	1168116	1169076	CNV	loss
esv5277	chr1	1183198	1183861	CNV	loss
esv2668719	chr1	1183409	1183745	CNV	deletion
esv3337442	chr1	1184189	1185087	CNV	duplication
esv1750792	chr1	1184373	1184637	CNV	deletion
nsv817616	chr1	1192515	1242084	CNV	loss
esv2758912	chr1	1199320	1319872	CNV	loss
esv3408806	chr1	1219431	1219821	CNV	duplication
esv25372	chr1	1223559	1225694	CNV	gain+loss
esv2106414	chr1	1223568	1225749	CNV	deletion
nsv499366	chr1	1223580	1225633	CNV	gain
dgv1e199	chr1	1223581	1225588	CNV	deletion
nsv544966	chr1	1223621	1225559	CNV	gain
esv1004967	chr1	1223644	1225609	CNV	gain
nsv511671	chr1	1223858	1225621	CNV	loss
esv1653789	chr1	1223947	1224229	CNV	deletion
esv1027332	chr1	1224273	1225316	CNV	deletion
esv1323061	chr1	1225406	1225406	CNV	insertion
dgv25n54	chr1	1226063	1241746	CNV	loss
nsv544969	chr1	1226063	1309977	CNV	loss
nsv160950	chr1	1229112	1229112	CNV	insertion
nsv544971	chr1	1229443	1286806	CNV	loss
esv3050	chr1	1232448	1233224	CNV	loss
esv3366182	chr1	1250989	1251287	CNV	duplication
nsv476469	chr1	1252776	1252776	CNV	novel
nsv544972	chr1	1256552	1273116	CNV	loss
dgv26n54	chr1	1256552	1286806	CNV	loss
nsv544977	chr1	1269986	1287127	CNV	gain+loss
dgv27n54	chr1	1273116	1288823	CNV	gain
dgv28n54	chr1	1276077	1295403	CNV	gain
dgv29n54	chr1	1276410	1287127	CNV	loss
dgv30n54	chr1	1276410	1288823	CNV	gain
nsv544991	chr1	1277533	1296153	CNV	loss
nsv511672	chr1	1285180	1286870	CNV	loss
esv23965	chr1	1285400	1286900	CNV	gain
esv988609	chr1	1285400	1286900	CNV	loss
dgv31n54	chr1	1285430	1286447	CNV	loss
dgv32n54	chr1	1285430	1287127	CNV	gain+loss
nsv544996	chr1	1285430	1288823	CNV	gain
nsv544997	chr1	1285953	1286747	CNV	loss
dgv33n54	chr1	1286009	1289761	CNV	loss
esv9582	chr1	1302093	1303093	CNV	loss
esv3820	chr1	1302378	1302825	CNV	loss
esv2540358	chr1	1317297	1317998	CNV	insertion
esv2758913	chr1	1324529	2024338	CNV	gain+loss
nsv545000	chr1	1356550	1509034	CNV	loss
esv24333	chr1	1362430	1363536	CNV	gain
esv3389517	chr1	1362678	1363659	CNV	duplication
nsv545001	chr1	1376147	1431798	CNV	loss
nsv482135	chr1	1385069	1405538	CNV	gain
dgv34n54	chr1	1385211	1439694	CNV	loss
nsv945742	chr1	1385320	1398680	CNV	duplication
esv2662001	chr1	1400322	1408950	CNV	deletion
nsv482146	chr1	1407164	1431581	CNV	gain
nsv945743	chr1	1411587	1426269	CNV	duplication
esv1254392	chr1	1413349	1413349	CNV	insertion
esv2661503	chr1	1414245	1416792	CNV	deletion
esv25832	chr1	1414909	1416195	CNV	loss
nsv545010	chr1	1415099	1453921	CNV	loss
nsv945744	chr1	1432368	1465586	CNV	duplication
esv2659109	chr1	1443563	1445764	CNV	deletion
nsv821809	chr1	1443968	1447519	CNV	gain
nsv821920	chr1	1443968	1463826	CNV	gain
nsv482157	chr1	1447555	1470064	CNV	gain
esv2658581	chr1	1465911	1466230	CNV	deletion
esv3418946	chr1	1472989	1473987	CNV	duplication
esv1301718	chr1	1479107	1479107	CNV	insertion
esv2675022	chr1	1495577	1495857	CNV	deletion
nsv472762	chr1	1496605	1496605	CNV	novel
esv2760410	chr1	1500941	1687687	CNV	gain+loss
esv1010850	chr1	1501009	1501009	CNV	insertion
esv2677356	chr1	1522874	1524670	CNV	deletion
esv998174	chr1	1540850	1541970	CNV	gain
esv23829	chr1	1540930	1541970	CNV	loss
esv2664117	chr1	1540947	1541600	CNV	deletion
dgv35n54	chr1	1540957	1541589	CNV	gain
dgv36n54	chr1	1540957	1541872	CNV	gain
nsv545017	chr1	1550702	1595198	CNV	loss
nsv822031	chr1	1552632	1553336	CNV	loss
esv2661270	chr1	1560745	1571392	CNV	deletion
esv2659399	chr1	1564645	1568392	CNV	deletion
esv27786	chr1	1567881	1683706	CNV	gain
nsv545018	chr1	1573861	1619541	CNV	loss
esv3390461	chr1	1581089	1583487	CNV	duplication
dgv2e199	chr1	1583664	1653329	CNV	deletion
esv1336011	chr1	1584546	1584546	CNV	insertion
dgv3n67	chr1	1585374	1667157	CNV	gain
nsv947410	chr1	1588534	1595266	CNV	duplication
nsv950516	chr1	1594601	1647400	CNV	deletion
dgv37n54	chr1	1595198	1627987	CNV	loss
dgv38n54	chr1	1595198	1644908	CNV	gain
nsv545022	chr1	1597020	1615348	CNV	loss
esv2677252	chr1	1598413	1598580	CNV	deletion
esv1758309	chr1	1598431	1598598	CNV	deletion
nsv545026	chr1	1602787	1638005	CNV	loss
nsv945745	chr1	1603369	1605663	CNV	duplication
dgv16e59	chr1	1613289	1613587	CNV	duplication
esv6099	chr1	1615214	1615401	CNV	gain
nsv545027	chr1	1619541	1664124	CNV	loss
dgv39n54	chr1	1620861	1653672	CNV	loss
nsv545030	chr1	1620861	1706136	CNV	gain
esv2764265	chr1	1627918	1672603	CNV	gain+loss
nsv442858	chr1	1627918	1672603	CNV	gain+loss
nsv545031	chr1	1627987	1686040	CNV	gain
nsv436343	chr1	1629618	1684180	CNV	deletion
nsv834091	chr1	1632798	1812077	CNV	loss
nsv482168	chr1	1634170	1655791	CNV	gain
nsv822475	chr1	1635000	1680585	CNV	gain
nsv822586	chr1	1635201	1650813	CNV	gain
nsv822697	chr1	1635205	1667157	CNV	loss
nsv545032	chr1	1638005	1664124	CNV	loss
dgv40n54	chr1	1638005	1680442	CNV	loss
dgv41n54	chr1	1644908	1671782	CNV	loss
nsv822809	chr1	1647869	1667157	CNV	loss
nsv509368	chr1	1648331	1648331	CNV	insertion
nsv436733	chr1	1648626	1648695	CNV	insertion
nsv159838	chr1	1649026	1649076	CNV	deletion
esv988165	chr1	1649051	1649101	CNV	deletion
esv1455500	chr1	1649063	1649114	CNV	deletion
nsv160496	chr1	1649094	1649144	CNV	deletion
esv6106	chr1	1649450	1650789	CNV	loss
nsv955437	chr1	1649679	1650559	CNV	deletion
nsv160062	chr1	1649716	1650677	CNV	deletion
nsv160158	chr1	1650603	1650603	CNV	insertion
esv2668621	chr1	1651159	1651941	CNV	deletion
dgv42n54	chr1	1658945	1683565	CNV	loss
nsv950521	chr1	1660501	1691900	CNV	deletion
nsv545040	chr1	1664019	1671782	CNV	loss
nsv945747	chr1	1666114	1668587	CNV	duplication
esv3408726	chr1	1681046	1681067	CNV	insertion
esv1736683	chr1	1681067	1681067	CNV	insertion
nsv945749	chr1	1683296	1691866	CNV	duplication
nsv545041	chr1	1684472	1711698	CNV	loss
nsv951380	chr1	1716601	1722700	CNV	deletion
nsv834335	chr1	1744910	1933405	CNV	loss
esv2619193	chr1	1771014	1777460	CNV	deletion
esv2658596	chr1	1772235	1773644	CNV	deletion
esv2666680	chr1	1773809	1775650	CNV	deletion
nsv478764	chr1	1787832	1787832	CNV	novel
nsv10272	chr1	1820454	1823312	CNV	gain
nsv951400	chr1	1820801	1875200	CNV	deletion
dgv17e59	chr1	1829392	1830490	CNV	duplication
nsv10383	chr1	1846615	1859881	CNV	gain
esv2587332	chr1	1860515	1860964	CNV	insertion
esv3380384	chr1	1860619	1860968	CNV	duplication
nsv512709	chr1	1860724	1860864	CNV	insertion
esv6744	chr1	1866253	1867224	CNV	loss
esv5421	chr1	1866304	1867172	CNV	loss
esv3385307	chr1	1869192	1870790	CNV	duplication
esv2663496	chr1	1879774	1880090	CNV	deletion
nsv834446	chr1	1892043	2087874	CNV	loss
esv2381744	chr1	1899196	1899525	CNV	deletion
esv3385175	chr1	1902192	1902990	CNV	duplication
dgv43n54	chr1	1910371	1911217	CNV	loss
esv25575	chr1	1910377	1913930	CNV	gain+loss
nsv545044	chr1	1910578	1911319	CNV	gain
esv2668919	chr1	1911022	1911376	CNV	deletion
esv994854	chr1	1912935	1913740	CNV	loss
esv1576320	chr1	1913325	1913325	CNV	insertion
nsv958160	chr1	1922983	1924512	CNV	deletion
esv1718201	chr1	1925158	1925158	CNV	insertion
nsv951425	chr1	1949601	2043700	CNV	deletion
nsv822920	chr1	1988267	1990556	CNV	gain
nsv2520	chr1	1994733	2021060	CNV	insertion
nsv509479	chr1	2003750	2108437	CNV	insertion
esv1002714	chr1	2017029	2017029	CNV	insertion
esv1162822	chr1	2017221	2017221	CNV	insertion
nsv3631	chr1	2022744	2056952	CNV	insertion
nsv470681	chr1	2024064	2113565	CNV	loss
esv2668737	chr1	2024490	2027497	CNV	deletion
esv27078	chr1	2024543	2027403	CNV	loss
esv4759	chr1	2037656	2038222	CNV	loss
dgv1e194	chr1	2037749	2038273	CNV	deletion
nsv160060	chr1	2038311	2038311	CNV	insertion
nsv460616	chr1	2040936	2089526	CNV	loss
nsv545045	chr1	2040936	2089526	CNV	loss
esv2196740	chr1	2041419	2041771	CNV	deletion
nsv834557	chr1	2049070	2242543	CNV	loss
esv2492368	chr1	2052521	2053012	CNV	insertion
esv3388837	chr1	2052692	2055890	CNV	duplication
esv26913	chr1	2052961	2055975	CNV	gain+loss
nsv821592	chr1	2052961	2056045	CNV	deletion
nsv951470	chr1	2053201	2056200	CNV	deletion
dgv44n54	chr1	2053205	2055373	CNV	loss
dgv45n54	chr1	2053205	2055638	CNV	gain
esv2505453	chr1	2053384	2056112	CNV	deletion
esv4841	chr1	2053516	2055933	CNV	loss
dgv46n54	chr1	2053581	2055501	CNV	gain+loss
esv1008133	chr1	2053623	2055810	CNV	gain
nsv545055	chr1	2053757	2055250	CNV	gain
dgv47n54	chr1	2054080	2055501	CNV	loss
esv1138741	chr1	2054545	2054653	CNV	deletion
nsv545062	chr1	2054715	2077872	CNV	loss
nsv951471	chr1	2065601	2070700	CNV	deletion
esv2313378	chr1	2073716	2074039	CNV	deletion
esv4294	chr1	2073731	2073962	CNV	loss
dgv48n54	chr1	2082489	2182470	CNV	loss
nsv461727	chr1	2082489	2182470	CNV	loss
dgv49n54	chr1	2082489	2221222	CNV	loss
nsv951530	chr1	2085101	2161400	CNV	deletion
dgv18e59	chr1	2085992	2087390	CNV	duplication
nsv470682	chr1	2119833	2310193	CNV	loss
nsv818111	chr1	2140261	2156362	CNV	loss
nsv463949	chr1	2140261	2195117	CNV	loss
nsv545067	chr1	2140261	2195117	CNV	loss
nsv834668	chr1	2155766	2324377	CNV	loss
esv2648351	chr1	2158465	2160492	CNV	loss
esv2673961	chr1	2162118	2163146	CNV	deletion
nsv951531	chr1	2178801	2186700	CNV	deletion
nsv465060	chr1	2180524	2220649	CNV	loss
nsv545068	chr1	2180524	2220649	CNV	loss
nsv545069	chr1	2182470	2222583	CNV	gain
nsv951557	chr1	2197501	2496100	CNV	deletion
nsv528621	chr1	2199057	2211849	CNV	loss
nsv545070	chr1	2199057	2231463	CNV	loss
nsv545071	chr1	2204755	2224836	CNV	gain
esv22780	chr1	2212060	2214175	CNV	gain+loss
esv1252402	chr1	2212160	2212373	CNV	deletion
esv1536883	chr1	2212641	2212728	CNV	deletion
esv1025209	chr1	2212790	2213005	CNV	deletion
esv1682069	chr1	2213018	2213276	CNV	deletion
esv1164473	chr1	2213301	2213387	CNV	deletion
nsv823031	chr1	2234213	2266305	CNV	gain
nsv4742	chr1	2236164	2282202	CNV	insertion
dgv4n67	chr1	2237528	2241980	CNV	gain
nsv823364	chr1	2238295	2241002	CNV	gain
esv2502867	chr1	2255698	2258249	CNV	loss
nsv520511	chr1	2307481	2309082	CNV	loss
nsv823697	chr1	2321132	2337358	CNV	gain
nsv470684	chr1	2326009	2847488	CNV	loss
esv2631918	chr1	2332252	2333247	CNV	insertion
nsv545072	chr1	2333031	2406887	CNV	loss
dgv1n27	chr1	2333031	2450394	CNV	loss
dgv50n54	chr1	2333031	2450394	CNV	loss
nsv512710	chr1	2333226	2333383	CNV	insertion
nsv823808	chr1	2334580	2335834	CNV	gain
nsv545075	chr1	2359981	2390204	CNV	loss
nsv470685	chr1	2359981	2450394	CNV	gain
nsv545076	chr1	2359981	2466633	CNV	gain
nsv545077	chr1	2359981	2553624	CNV	gain
nsv545078	chr1	2366316	2431057	CNV	loss
esv2668714	chr1	2367783	2368009	CNV	deletion
esv3444937	chr1	2371743	2372156	CNV	duplication
esv988545	chr1	2371950	2372019	CNV	deletion
dgv3e199	chr1	2371960	2374338	CNV	deletion
esv1513739	chr1	2371997	2371997	CNV	insertion
esv2758914	chr1	2376254	2380249	CNV	loss
esv25748	chr1	2390213	2391302	CNV	loss
nsv545079	chr1	2390588	2450394	CNV	loss
esv2668467	chr1	2390806	2391052	CNV	deletion
esv989190	chr1	2393688	2393688	CNV	insertion
esv1307242	chr1	2393777	2393777	CNV	insertion
nsv545080	chr1	2395452	2485433	CNV	loss
nsv545081	chr1	2406887	2446880	CNV	loss
nsv823920	chr1	2413744	2483841	CNV	gain
nsv818222	chr1	2424122	2485433	CNV	loss
nsv7171	chr1	2443998	2538071	OTHER	inversion
nsv824031	chr1	2452239	2483097	CNV	gain
esv2583485	chr1	2453635	2454448	CNV	insertion
esv3402792	chr1	2454213	2454431	CNV	duplication
esv1165961	chr1	2454255	2454255	CNV	insertion
nsv1	chr1	2456590	2485433	OTHER	inversion
nsv545082	chr1	2467670	2528682	CNV	loss
nsv436691	chr1	2485434	2497301	OTHER	inversion
esv3447351	chr1	2485434	2498910	OTHER	inversion
dgv1n47	chr1	2485434	2499127	OTHER	inversion
dgv1n50	chr1	2485434	2499127	OTHER	inversion
esv1699286	chr1	2485434	2499127	OTHER	inversion
esv2471749	chr1	2485434	2499127	OTHER	inversion
nsv824475	chr1	2493012	2493455	CNV	loss
nsv824364	chr1	2493012	2494114	CNV	loss
nsv951592	chr1	2496301	2545400	CNV	deletion
dgv5n67	chr1	2496335	2497984	CNV	loss
nsv829648	chr1	2499128	2572340	CNV	loss
nsv545083	chr1	2507415	2584538	CNV	gain
nsv428399	chr1	2553978	3152490	CNV	gain
nsv951593	chr1	2559501	2577400	CNV	deletion
dgv19e59	chr1	2561592	2562790	CNV	duplication
esv21805	chr1	2565924	2634182	CNV	gain+loss
nsv511152	chr1	2566002	2566482	CNV	loss
esv1931226	chr1	2566029	2566723	CNV	deletion
esv2669821	chr1	2566195	2566623	CNV	deletion
esv1624207	chr1	2566517	2566517	CNV	insertion
esv994553	chr1	2572467	2584079	CNV	insertion
nsv824586	chr1	2580468	2583441	CNV	gain
nsv545084	chr1	2582041	2586303	CNV	loss
nsv545085	chr1	2582340	2586303	CNV	gain
nsv161117	chr1	2583029	2583595	CNV	deletion
dgv20e59	chr1	2583092	2634190	CNV	duplication
nsv951028	chr1	2583501	2587500	CNV	duplication
dgv1n6	chr1	2583559	2591089	CNV	deletion
esv1381913	chr1	2583570	2583570	CNV	insertion
nsv820462	chr1	2583600	2634182	CNV	duplication
nsv160953	chr1	2583700	2584300	CNV	deletion
nsv160689	chr1	2583932	2584533	CNV	deletion
esv999533	chr1	2584227	2585069	CNV	deletion
nsv159794	chr1	2584646	2586332	CNV	deletion
nsv159997	chr1	2584875	2585035	CNV	deletion
nsv160053	chr1	2585307	2585307	CNV	insertion
dgv4e199	chr1	2585445	2587423	CNV	deletion
esv8624	chr1	2585635	2629436	CNV	loss
dgv5e199	chr1	2586186	2616318	CNV	deletion
nsv545086	chr1	2586303	2613462	CNV	loss
dgv51n54	chr1	2586303	2627467	CNV	loss
esv1995006	chr1	2587683	2609385	CNV	deletion
esv999575	chr1	2587780	2620255	CNV	deletion
nsv5853	chr1	2589270	2614433	CNV	insertion
esv1159004	chr1	2593247	2593247	CNV	insertion
esv1780740	chr1	2593705	2593786	CNV	deletion
esv1286791	chr1	2593876	2593956	CNV	deletion
esv1001627	chr1	2593895	2594777	CNV	deletion
esv1366162	chr1	2595413	2595493	CNV	deletion
esv1701153	chr1	2595518	2595757	CNV	deletion
esv990905	chr1	2596753	2606586	CNV	deletion
esv1348726	chr1	2596826	2596826	CNV	insertion
esv992616	chr1	2596961	2601374	CNV	deletion
esv1068112	chr1	2597548	2597548	CNV	insertion
esv1134902	chr1	2598419	2598499	CNV	deletion
esv1460747	chr1	2599458	2599578	CNV	deletion
esv1312498	chr1	2600237	2600477	CNV	deletion
esv997173	chr1	2601369	2601930	CNV	deletion
esv1162144	chr1	2602836	2603358	CNV	deletion
esv1394797	chr1	2604440	2604521	CNV	deletion
nsv160294	chr1	2604481	2609056	CNV	deletion
esv1779754	chr1	2605181	2605181	CNV	insertion
esv2672332	chr1	2609210	2626391	CNV	deletion
esv993173	chr1	2609759	2610320	CNV	deletion
nsv159383	chr1	2610568	2616269	CNV	deletion
esv989273	chr1	2611513	2614402	CNV	deletion
nsv545092	chr1	2614568	2633298	CNV	gain
esv6961	chr1	2615507	2629275	CNV	loss
nsv159584	chr1	2616455	2616815	CNV	deletion
nsv6964	chr1	2616765	2618184	CNV	insertion
nsv160877	chr1	2617977	2623639	CNV	deletion
nsv7534	chr1	2618520	2621299	CNV	insertion
esv2663943	chr1	2618820	2626257	CNV	deletion
nsv160247	chr1	2620307	2622675	CNV	deletion
nsv160029	chr1	2622815	2628837	CNV	deletion
nsv160879	chr1	2623117	2625882	CNV	deletion
nsv159137	chr1	2623263	2623383	CNV	deletion
nsv160272	chr1	2623929	2633004	CNV	deletion
nsv160341	chr1	2626290	2627173	CNV	deletion
nsv545093	chr1	2627023	2631653	CNV	gain
esv6481	chr1	2629935	2630539	CNV	loss
esv1095177	chr1	2632561	2632561	CNV	insertion
nsv160000	chr1	2632791	2632990	CNV	deletion
nsv159461	chr1	2633264	2634106	CNV	deletion
esv23086	chr1	2684255	2694960	CNV	gain+loss
nsv821258	chr1	2684255	2695040	CNV	duplication
nsv545094	chr1	2684502	2691265	CNV	gain
dgv21e59	chr1	2685192	2692090	CNV	duplication
esv1006680	chr1	2689524	2689683	CNV	deletion
esv1125194	chr1	2690111	2691077	CNV	deletion
esv2661153	chr1	2693029	2697101	CNV	deletion
nsv474526	chr1	2711565	2711565	CNV	novel
nsv951075	chr1	2713001	2752400	CNV	deletion
esv3363378	chr1	2736692	2736990	CNV	duplication
nsv469835	chr1	2740701	2922551	CNV	loss
esv2455629	chr1	2765957	2766825	CNV	insertion
esv1778376	chr1	2766029	2766029	CNV	insertion
nsv951916	chr1	2767401	2908200	CNV	deletion
esv2606115	chr1	2768287	2769751	CNV	deletion
esv1145877	chr1	2768645	2768645	CNV	insertion
nsv455662	chr1	2769542	2829551	CNV	loss
nsv545095	chr1	2769542	2829551	CNV	loss
esv1008548	chr1	2772784	2776125	CNV	insertion
nsv521946	chr1	2787093	2789108	CNV	loss
esv2676249	chr1	2812693	2813200	CNV	deletion
dgv22e59	chr1	2812792	2814090	CNV	duplication
dgv23e59	chr1	2831992	2833190	CNV	duplication
nsv159525	chr1	2837836	2837903	CNV	deletion
dgv24e59	chr1	2860792	2862190	CNV	duplication
esv1009726	chr1	2866138	2866284	CNV	deletion
esv1533261	chr1	2866372	2866519	CNV	deletion
esv2132425	chr1	2876448	2876895	CNV	deletion
esv3109	chr1	2876559	2876831	CNV	loss
esv993932	chr1	2876594	2876713	CNV	deletion
esv1703346	chr1	2876601	2876721	CNV	deletion
nsv954197	chr1	2876640	2876738	CNV	deletion
nsv470686	chr1	2889577	2984087	CNV	loss
esv2671460	chr1	2891195	2891328	CNV	deletion
esv25503	chr1	2892794	2894919	CNV	loss
nsv545096	chr1	2892959	2894506	CNV	gain
nsv545097	chr1	2909170	2919222	CNV	loss
esv7294	chr1	2911318	2912034	CNV	loss
esv4855	chr1	2911490	2911934	CNV	loss
esv2667586	chr1	2911536	2911850	CNV	deletion
nsv951958	chr1	2916601	2957300	CNV	deletion
esv2667684	chr1	2918672	2919955	CNV	deletion
esv2670784	chr1	2919031	2919366	CNV	deletion
nsv829759	chr1	2923149	3011137	CNV	loss
nsv545098	chr1	2926379	3006131	CNV	loss
esv1972331	chr1	2932833	2933235	CNV	deletion
esv2667710	chr1	2932976	2933125	CNV	deletion
esv2494725	chr1	2942135	2943124	CNV	insertion
esv3415692	chr1	2942192	2943290	CNV	duplication
nsv160478	chr1	2959267	2959267	CNV	insertion
nsv951959	chr1	2967601	3728600	CNV	deletion
nsv824697	chr1	2975857	2994712	CNV	gain
nsv545099	chr1	2993638	3055876	CNV	loss
esv3363327	chr1	3053452	3053452	CNV	insertion
nsv457884	chr1	3062361	3104630	CNV	loss
nsv545100	chr1	3062361	3104630	CNV	loss
esv2664338	chr1	3062996	3063479	CNV	deletion
esv2676112	chr1	3063031	3063348	CNV	deletion
esv2665020	chr1	3063483	3063603	CNV	deletion
esv3382615	chr1	3079292	3079990	CNV	duplication
esv22935	chr1	3081707	3082806	CNV	gain
esv2662377	chr1	3082051	3082399	CNV	deletion
nsv458995	chr1	3083712	3113680	CNV	loss
esv25107	chr1	3083952	3084887	CNV	gain
dgv52n54	chr1	3083980	3086496	CNV	loss
nsv545102	chr1	3084032	3084819	CNV	gain
dgv53n54	chr1	3084032	3086464	CNV	gain
dgv54n54	chr1	3084085	3084716	CNV	loss
dgv55n54	chr1	3084085	3084819	CNV	loss
dgv56n54	chr1	3084136	3084819	CNV	gain+loss
nsv545113	chr1	3084187	3084342	CNV	loss
nsv545117	chr1	3084187	3086464	CNV	gain+loss
esv1279453	chr1	3084534	3084770	CNV	deletion
esv1001450	chr1	3097398	3098603	CNV	loss
esv26942	chr1	3097463	3098803	CNV	gain
esv2447933	chr1	3097910	3097971	CNV	deletion
nsv954327	chr1	3097988	3098103	CNV	deletion
nsv160334	chr1	3098015	3098015	CNV	insertion
esv2657185	chr1	3098346	3098555	CNV	deletion
nsv545120	chr1	3111748	3138111	CNV	loss
nsv829870	chr1	3126805	3256088	CNV	loss
esv3384045	chr1	3130352	3130371	CNV	insertion
nsv527875	chr1	3144745	3208830	CNV	loss
nsv829981	chr1	3152592	3333816	CNV	loss
esv2639320	chr1	3177065	3177709	CNV	insertion
nsv545121	chr1	3188309	3203121	CNV	loss
dgv6n67	chr1	3209858	3211328	CNV	loss
esv2670143	chr1	3209949	3212147	CNV	deletion
nsv7645	chr1	3214107	3249187	CNV	insertion
nsv161030	chr1	3214565	3214565	CNV	insertion
esv2582992	chr1	3215213	3217295	CNV	deletion
esv2000244	chr1	3215531	3216456	CNV	deletion
nsv511673	chr1	3215607	3217688	CNV	loss
esv1917341	chr1	3215619	3216216	CNV	deletion
esv22281	chr1	3215660	3217110	CNV	loss
nsv545122	chr1	3216117	3217019	CNV	loss
nsv830092	chr1	3217946	3383373	CNV	gain+loss
nsv522146	chr1	3227188	3228915	CNV	loss
esv2662201	chr1	3238067	3238529	CNV	deletion
esv998521	chr1	3242595	3242653	CNV	deletion
esv1330141	chr1	3242609	3242668	CNV	deletion
esv3340545	chr1	3252392	3254790	CNV	duplication
esv3347294	chr1	3252592	3253890	CNV	duplication
nsv526836	chr1	3259113	3259183	CNV	loss
nsv512711	chr1	3268066	3268106	CNV	insertion
nsv470687	chr1	3273063	3679774	CNV	loss
esv2758915	chr1	3288938	3548853	CNV	gain
nsv459950	chr1	3289729	3301130	CNV	loss
nsv545123	chr1	3289729	3301130	CNV	loss
nsv522900	chr1	3293665	3294972	CNV	loss
nsv524467	chr1	3308034	3308498	CNV	loss
dgv1n21	chr1	3308034	3314596	CNV	gain
esv3414281	chr1	3324792	3326890	CNV	duplication
esv2658512	chr1	3325300	3325742	CNV	deletion
esv3347804	chr1	3326092	3326790	CNV	duplication
esv1000452	chr1	3334395	3339966	CNV	deletion
esv4712	chr1	3349953	3350265	CNV	loss
nsv830203	chr1	3362938	3524316	CNV	loss
nsv160351	chr1	3367019	3367019	CNV	insertion
nsv545124	chr1	3368143	3405296	CNV	loss
nsv475972	chr1	3380182	3380182	CNV	novel
nsv476024	chr1	3383055	3383055	CNV	novel
esv1571906	chr1	3391645	3391705	CNV	deletion
nsv299	chr1	3393492	3429269	CNV	insertion
esv3355688	chr1	3393663	3393908	CNV	duplication
esv3449417	chr1	3393811	3393872	CNV	duplication
esv3368997	chr1	3401063	3401063	CNV	insertion
dgv7n67	chr1	3401073	3405662	CNV	gain
nsv825253	chr1	3401073	3405924	CNV	loss
nsv545125	chr1	3407007	3457295	CNV	loss
esv3417230	chr1	3418297	3418875	CNV	duplication
esv2862902	chr1	3418554	3418668	CNV	duplication
esv3352832	chr1	3418604	3418692	CNV	duplication
esv1595391	chr1	3418613	3418613	CNV	insertion
nsv818333	chr1	3441264	3456871	CNV	loss
nsv10494	chr1	3446134	3451956	CNV	loss
nsv519082	chr1	3455757	3456592	CNV	gain
nsv545126	chr1	3455757	3499246	CNV	loss
nsv474159	chr1	3473389	3473389	CNV	novel
nsv545127	chr1	3480149	3499246	CNV	loss
nsv818444	chr1	3487126	3510633	CNV	loss
esv1003247	chr1	3495308	3495308	CNV	insertion
esv1491138	chr1	3495329	3495329	CNV	insertion
esv2470115	chr1	3499392	3502772	CNV	loss
esv28730	chr1	3499732	3500631	CNV	loss
esv1062679	chr1	3500027	3500099	CNV	deletion
esv2672292	chr1	3501678	3502157	CNV	deletion
esv3413189	chr1	3501792	3503090	CNV	duplication
esv1072885	chr1	3504446	3504446	CNV	insertion
nsv160325	chr1	3504447	3504447	CNV	insertion
nsv160986	chr1	3508189	3508254	CNV	deletion
nsv160621	chr1	3508211	3508276	CNV	deletion
esv1645766	chr1	3508420	3508486	CNV	deletion
dgv26e59	chr1	3521092	3522390	CNV	duplication
nsv545128	chr1	3546935	3616601	CNV	loss
nsv410	chr1	3551651	3583644	CNV	insertion
esv2247294	chr1	3556844	3557317	CNV	deletion
esv2489412	chr1	3559736	3561398	CNV	deletion
esv29463	chr1	3560245	3560955	CNV	loss
esv2853680	chr1	3560257	3560971	CNV	deletion
esv1007908	chr1	3560447	3560956	CNV	deletion
nsv830314	chr1	3577340	3720839	CNV	gain+loss
esv2758916	chr1	3585041	3655536	CNV	gain
nsv460061	chr1	3597017	3671791	CNV	loss
nsv545129	chr1	3597017	3671791	CNV	loss
dgv27e59	chr1	3610192	3611590	CNV	duplication
esv1394802	chr1	3610346	3610346	CNV	insertion
esv3378361	chr1	3610592	3611590	CNV	duplication
esv1032022	chr1	3610682	3610682	CNV	insertion
esv1115862	chr1	3610827	3610827	CNV	insertion
esv1634361	chr1	3610899	3611319	CNV	deletion
esv994567	chr1	3652123	3655370	CNV	deletion
nsv830425	chr1	3657453	3758389	CNV	gain
nsv478669	chr1	3658331	3658331	CNV	novel
esv2677777	chr1	3666629	3668433	CNV	deletion
esv2659590	chr1	3670537	3671607	CNV	deletion
esv1678500	chr1	3714289	3714289	CNV	insertion
esv1763700	chr1	3716941	3717091	CNV	deletion
dgv6e199	chr1	3716953	3717153	CNV	deletion
nsv509590	chr1	3743021	3819056	CNV	insertion
nsv545130	chr1	3743132	4343948	CNV	gain
esv1948239	chr1	3748871	3749215	CNV	deletion
esv1074506	chr1	3748997	3748997	CNV	insertion
nsv159844	chr1	3759905	3761262	CNV	deletion
nsv479517	chr1	3783035	3783035	CNV	novel
esv1467252	chr1	3785236	3785236	CNV	insertion
nsv480404	chr1	3785495	3785495	CNV	novel
nsv473755	chr1	3787116	3787116	CNV	novel
nsv479682	chr1	3787207	3787207	CNV	novel
esv1008825	chr1	3790827	3790983	CNV	deletion
esv1273516	chr1	3790827	3790984	CNV	deletion
esv992605	chr1	3790827	3791061	CNV	deletion
nsv480762	chr1	3791205	3791205	CNV	novel
nsv476313	chr1	3791215	3791215	CNV	novel
nsv481045	chr1	3793002	3793002	CNV	novel
nsv474298	chr1	3793685	3793685	CNV	novel
nsv480565	chr1	3794412	3794412	CNV	novel
nsv480530	chr1	3794649	3794649	CNV	novel
nsv474895	chr1	3794993	3794993	CNV	novel
nsv480658	chr1	3797056	3797056	CNV	novel
nsv472199	chr1	3797102	3797102	CNV	novel
nsv480877	chr1	3798619	3798619	CNV	novel
nsv480517	chr1	3799719	3799719	CNV	novel
nsv480775	chr1	3799968	3799968	CNV	novel
nsv480683	chr1	3803422	3803422	CNV	novel
nsv474247	chr1	3805503	3805503	CNV	novel
nsv474199	chr1	3806517	3806517	CNV	novel
esv26417	chr1	3808437	3809202	CNV	gain
esv1352346	chr1	3808984	3809076	CNV	deletion
nsv460172	chr1	4014091	4080780	CNV	loss
nsv545131	chr1	4014091	4080780	CNV	loss
nsv479376	chr1	4025289	4025289	CNV	novel
nsv481575	chr1	4028346	4028346	CNV	novel
nsv521	chr1	4043864	4048033	CNV	insertion
esv26736	chr1	4044756	4045264	CNV	loss
esv3332307	chr1	4059814	4059997	CNV	duplication
esv1003004	chr1	4059827	4059944	CNV	deletion
esv1647727	chr1	4059835	4059953	CNV	deletion
nsv159163	chr1	4059836	4059953	CNV	deletion
nsv545132	chr1	4117238	4124657	CNV	loss
nsv460283	chr1	4117554	4299727	CNV	loss
nsv545133	chr1	4117554	4299727	CNV	loss
nsv520675	chr1	4120311	4123099	CNV	loss
nsv952035	chr1	4120501	4127700	CNV	deletion
esv2674556	chr1	4123545	4127892	CNV	deletion
esv21720	chr1	4123843	4127968	CNV	loss
nsv545134	chr1	4123849	4127522	CNV	loss
dgv57n54	chr1	4124155	4128523	CNV	gain
esv5203	chr1	4124544	4124998	CNV	loss
nsv511674	chr1	4125242	4125939	CNV	loss
esv1280652	chr1	4125335	4125432	CNV	deletion
dgv28e59	chr1	4125692	4127790	CNV	duplication
esv5764	chr1	4125783	4127419	CNV	loss
dgv7e199	chr1	4125979	4126949	CNV	deletion
esv23365	chr1	4136993	4138968	CNV	loss
esv1000769	chr1	4137301	4137706	CNV	deletion
esv1100125	chr1	4137381	4137787	CNV	deletion
nsv821406	chr1	4137818	4138918	CNV	duplication
esv1767486	chr1	4138561	4138561	CNV	insertion
nsv509701	chr1	4142890	4219900	CNV	insertion
esv2637444	chr1	4154509	4156134	CNV	deletion
esv2259067	chr1	4154970	4155665	CNV	deletion
esv7346	chr1	4154995	4155708	CNV	loss
esv3887	chr1	4155049	4155584	CNV	loss
nsv958832	chr1	4155141	4155470	CNV	deletion
esv2659809	chr1	4155146	4155460	CNV	deletion
esv1112137	chr1	4196797	4196797	CNV	insertion
esv7714	chr1	4204440	4204620	CNV	gain
esv2619231	chr1	4204675	4204724	CNV	deletion
nsv527177	chr1	4216862	4227094	CNV	loss
nsv830536	chr1	4240010	4385181	CNV	gain
nsv830647	chr1	4277307	4447580	CNV	gain
dgv8e199	chr1	4284551	4285955	CNV	deletion
esv25427	chr1	4284635	4286005	CNV	loss
esv3390866	chr1	4288441	4288460	CNV	insertion
esv3309075	chr1	4288449	4288450	CNV	mobile
esv3409348	chr1	4288450	4288462	CNV	insertion
esv3307842	chr1	4288454	4288455	CNV	mobile
esv3405644	chr1	4288466	4288514	CNV	insertion
nsv159648	chr1	4363044	4363044	CNV	insertion
esv2676117	chr1	4364476	4366851	CNV	deletion
nsv545137	chr1	4381253	4393442	CNV	loss
nsv545138	chr1	4390289	4393029	CNV	loss
esv28339	chr1	4391581	4404275	CNV	gain+loss
nsv545141	chr1	4392511	4393082	CNV	gain+loss
dgv58n54	chr1	4392511	4393104	CNV	loss
dgv59n54	chr1	4392511	4393442	CNV	gain+loss
nsv545145	chr1	4392511	4395235	CNV	loss
nsv511131	chr1	4392511	4395812	CNV	loss
dgv60n54	chr1	4392511	4403778	CNV	gain
dgv61n54	chr1	4392613	4393442	CNV	loss
nsv545153	chr1	4392718	4393442	CNV	gain
dgv62n54	chr1	4392874	4393442	CNV	loss
esv2505018	chr1	4396293	4397001	CNV	insertion
esv1619694	chr1	4396588	4396588	CNV	insertion
nsv545156	chr1	4403573	4403670	CNV	loss
esv275066	chr1	4421060	4424115	CNV	loss
dgv29e59	chr1	4428892	4430090	CNV	duplication
esv2672854	chr1	4436053	4436357	CNV	deletion
nsv830759	chr1	4447581	4669361	CNV	loss
esv2213507	chr1	4480157	4480574	CNV	deletion
esv1543124	chr1	4480354	4480416	CNV	deletion
esv2672972	chr1	4488122	4488222	CNV	deletion
nsv545157	chr1	4523357	4552802	CNV	gain
esv2661002	chr1	4531112	4531246	CNV	deletion
esv3310012	chr1	4532053	4532054	CNV	mobile
esv3436839	chr1	4532055	4532081	CNV	insertion
nsv472740	chr1	4557950	4557950	CNV	novel
nsv460394	chr1	4573989	4592116	CNV	loss
esv2671580	chr1	4580844	4581049	CNV	deletion
esv1006796	chr1	4596030	4602089	CNV	loss
esv21437	chr1	4597917	4603368	CNV	loss
esv2469165	chr1	4603290	4604366	CNV	insertion
esv995887	chr1	4603762	4603762	CNV	insertion
esv1262838	chr1	4603782	4603782	CNV	insertion
nsv953824	chr1	4673301	4678700	CNV	deletion
esv2398993	chr1	4676313	4676822	CNV	deletion
esv2658197	chr1	4676497	4676644	CNV	deletion
esv2988766	chr1	4676509	4676644	CNV	deletion
nsv545158	chr1	4704955	4727086	CNV	loss
esv3330361	chr1	4706892	4709190	CNV	duplication
nsv825475	chr1	4713119	4717435	CNV	gain
esv1009421	chr1	4734774	4738126	CNV	deletion
nsv460505	chr1	4737531	4754057	CNV	loss
nsv545159	chr1	4737531	4754057	CNV	loss
nsv520031	chr1	4747737	4751030	CNV	loss
nsv521535	chr1	4747737	4772717	CNV	loss
nsv953834	chr1	4749601	4786100	CNV	deletion
nsv460617	chr1	4751030	4787119	CNV	loss
nsv545160	chr1	4751030	4787119	CNV	loss
nsv830870	chr1	4795386	4981299	CNV	loss
esv2651800	chr1	4800146	4801190	CNV	insertion
nsv830981	chr1	4822265	4998251	CNV	gain
esv3409614	chr1	4827658	4827704	CNV	insertion
nsv521327	chr1	4872571	4874505	CNV	loss
dgv9e199	chr1	4882138	4883038	CNV	deletion
nsv632	chr1	4909413	4913572	CNV	insertion
nsv473410	chr1	4937930	4937930	CNV	novel
nsv958396	chr1	4967651	4970598	CNV	deletion
esv3310485	chr1	4999187	5000196	CNV	novel
esv3328269	chr1	4999559	4999762	CNV	duplication
esv3450010	chr1	4999657	4999773	CNV	duplication
esv3382602	chr1	5006192	5006990	CNV	duplication
dgv10e199	chr1	5028103	5056368	CNV	deletion
esv2764243	chr1	5028216	5060238	CNV	loss
nsv521101	chr1	5031379	5054350	CNV	loss
nsv474096	chr1	5038297	5038297	CNV	novel
nsv478576	chr1	5040904	5040904	CNV	novel
nsv476165	chr1	5051613	5051613	CNV	novel
esv2483299	chr1	5053352	5054468	CNV	deletion
nsv525603	chr1	5068210	5068955	CNV	loss
esv3386646	chr1	5090040	5090095	CNV	insertion
esv3306851	chr1	5090052	5090053	CNV	mobile
dgv63n54	chr1	5104037	5170712	CNV	gain
nsv523740	chr1	5113911	5170712	CNV	gain
dgv64n54	chr1	5113911	5173804	CNV	loss
nsv460839	chr1	5113911	5173804	CNV	loss
esv32797	chr1	5127270	5168845	CNV	loss
esv1109223	chr1	5135781	5135781	CNV	insertion
nsv520723	chr1	5151245	5164424	CNV	gain
esv2675761	chr1	5163634	5165134	CNV	deletion
esv2532762	chr1	5172047	5172764	CNV	insertion
esv2657993	chr1	5172334	5173571	CNV	deletion
esv1289856	chr1	5172490	5172490	CNV	insertion
esv2464561	chr1	5180854	5180930	CNV	deletion
esv27138	chr1	5196671	5197414	CNV	loss
esv2465114	chr1	5220151	5220896	CNV	insertion
esv2918	chr1	5220261	5220607	CNV	loss
nsv521242	chr1	5283942	5287108	CNV	loss
nsv545168	chr1	5284023	5305364	CNV	loss
esv2758917	chr1	5289767	5536678	CNV	gain
esv2656583	chr1	5302112	5304560	CNV	deletion
esv1963263	chr1	5306024	5306450	CNV	deletion
nsv460950	chr1	5330757	5348270	CNV	loss
nsv545169	chr1	5330757	5348270	CNV	loss
esv2671665	chr1	5350910	5351276	CNV	deletion
esv2663969	chr1	5359279	5362135	CNV	deletion
esv2675805	chr1	5364059	5364212	CNV	deletion
nsv481312	chr1	5383950	5383950	CNV	novel
nsv473792	chr1	5383951	5383951	CNV	novel
nsv480602	chr1	5385217	5385217	CNV	novel
nsv474984	chr1	5386033	5386033	CNV	novel
nsv477558	chr1	5387318	5387318	CNV	novel
nsv481266	chr1	5387853	5387853	CNV	novel
nsv479925	chr1	5390868	5390868	CNV	novel
nsv473968	chr1	5391044	5391044	CNV	novel
nsv10605	chr1	5393590	5395013	CNV	gain
nsv479465	chr1	5394474	5394474	CNV	novel
nsv479520	chr1	5396840	5396840	CNV	novel
nsv474387	chr1	5396914	5396914	CNV	novel
nsv480617	chr1	5397440	5397440	CNV	novel
nsv474375	chr1	5397714	5397714	CNV	novel
nsv479836	chr1	5399048	5399048	CNV	novel
nsv472280	chr1	5400958	5400958	CNV	novel
nsv481139	chr1	5402322	5402322	CNV	novel
nsv479964	chr1	5403347	5403347	CNV	novel
esv2677954	chr1	5403415	5404684	CNV	deletion
nsv480009	chr1	5403543	5403543	CNV	novel
esv2259894	chr1	5474029	5474457	CNV	deletion
nsv160607	chr1	5474168	5474241	CNV	deletion
esv2988852	chr1	5474212	5474287	CNV	deletion
esv1028089	chr1	5474230	5474305	CNV	deletion
nsv10716	chr1	5475030	5476810	CNV	gain
nsv479240	chr1	5485341	5485341	CNV	novel
nsv472893	chr1	5485473	5485473	CNV	novel
nsv479719	chr1	5485623	5485623	CNV	novel
nsv481014	chr1	5486179	5486179	CNV	novel
nsv481354	chr1	5486533	5486533	CNV	novel
nsv473687	chr1	5488909	5488909	CNV	novel
nsv477009	chr1	5489582	5489582	CNV	novel
nsv545170	chr1	5489867	5541205	CNV	loss
nsv481592	chr1	5490508	5490508	CNV	novel
nsv479588	chr1	5491671	5491671	CNV	novel
nsv480794	chr1	5493337	5493337	CNV	novel
nsv831092	chr1	5493368	5643744	CNV	gain
nsv481180	chr1	5493915	5493915	CNV	novel
nsv473316	chr1	5496757	5496757	CNV	novel
nsv479984	chr1	5498241	5498241	CNV	novel
nsv480922	chr1	5498821	5498821	CNV	novel
nsv475183	chr1	5500631	5500631	CNV	novel
nsv473909	chr1	5500940	5500940	CNV	novel
nsv475512	chr1	5503844	5503844	CNV	novel
esv2607553	chr1	5559509	5559610	CNV	deletion
nsv953925	chr1	5597801	5607700	CNV	duplication
nsv478357	chr1	5605278	5605278	CNV	novel
nsv527712	chr1	5623683	5625566	CNV	loss
dgv2n21	chr1	5624529	5625566	CNV	loss
esv2669319	chr1	5633688	5633986	CNV	deletion
esv2673462	chr1	5644646	5645443	CNV	deletion
esv1008325	chr1	5653349	5653349	CNV	insertion
esv1402936	chr1	5653350	5653350	CNV	insertion
esv2165265	chr1	5663223	5663590	CNV	deletion
esv2622825	chr1	5663834	5663894	CNV	deletion
nsv945752	chr1	5713706	5718125	CNV	duplication
esv2736140	chr1	5715844	5715956	CNV	deletion
esv3368079	chr1	5717162	5717162	CNV	insertion
dgv30e59	chr1	5724665	5737163	CNV	duplication
nsv945753	chr1	5725815	5736612	CNV	duplication
esv2674386	chr1	5727693	5727959	CNV	deletion
dgv2e201	chr1	5727728	5728179	CNV	deletion
esv2736362	chr1	5727732	5727890	CNV	deletion
esv2736584	chr1	5727967	5728353	CNV	deletion
nsv956700	chr1	5728190	5728347	CNV	deletion
nsv953926	chr1	5730001	5736500	CNV	duplication
esv2474640	chr1	5731828	5734689	CNV	gain
nsv545171	chr1	5753350	5887140	CNV	gain
nsv523099	chr1	5758772	5765353	CNV	gain
esv2736695	chr1	5761484	5761660	CNV	deletion
esv2662153	chr1	5766984	5767216	CNV	deletion
nsv521706	chr1	5790498	5790655	CNV	gain
esv2736806	chr1	5796228	5796823	CNV	deletion
esv2736917	chr1	5796331	5796449	CNV	deletion
esv2737028	chr1	5796331	5796639	CNV	deletion
esv2165525	chr1	5804042	5804503	CNV	deletion
esv2737139	chr1	5804090	5804332	CNV	deletion
nsv470688	chr1	5811124	5913621	CNV	loss
esv3408840	chr1	5832758	5832777	CNV	insertion
nsv508723	chr1	5837275	6032008	CNV	insertion
esv2737251	chr1	5855952	5856170	CNV	deletion
esv2444036	chr1	5862653	5863401	CNV	insertion
dgv31e59	chr1	5868165	5870163	CNV	duplication
esv2659247	chr1	5869340	5869558	CNV	deletion
esv2487333	chr1	5869360	5869500	CNV	deletion
esv2737362	chr1	5869423	5869682	CNV	deletion
esv28776	chr1	5876593	5878094	CNV	loss
nsv545172	chr1	5876620	5877286	CNV	loss
esv2737473	chr1	5876982	5877388	CNV	deletion
nsv831203	chr1	5890090	6027962	CNV	loss
esv2494780	chr1	5892204	5892639	CNV	insertion
nsv512712	chr1	5892315	5892438	CNV	insertion
esv1660216	chr1	5892367	5892367	CNV	insertion
nsv545173	chr1	5893451	6085353	CNV	gain
esv2764259	chr1	5898729	5903958	CNV	loss
nsv545174	chr1	5904718	6031944	CNV	loss
nsv518390	chr1	5906337	5913621	CNV	gain
nsv945754	chr1	5909049	5910925	CNV	duplication
esv2737584	chr1	5925252	5925705	CNV	deletion
esv2737695	chr1	5925381	5925493	CNV	deletion
esv2737806	chr1	5928847	5929509	CNV	deletion
nsv825586	chr1	5933761	5934633	CNV	loss
esv3303661	chr1	5934286	5934287	CNV	mobile
esv3310166	chr1	5934290	5934291	CNV	mobile
esv3339145	chr1	5934293	5934303	CNV	insertion
esv3427069	chr1	5934298	5934304	CNV	insertion
esv2737917	chr1	5944485	5944703	CNV	deletion
esv2763437	chr1	5948677	6018391	CNV	loss
nsv831314	chr1	5949469	6123057	CNV	loss
nsv743	chr1	5962129	6007387	CNV	deletion
nsv545175	chr1	6007446	6053630	CNV	loss
nsv506919	chr1	6035606	6041606	OTHER	sequence
esv3395207	chr1	6037353	6038029	CNV	duplication
esv33437	chr1	6037569	6038037	CNV	gain
esv3373910	chr1	6037913	6038098	CNV	duplication
nsv520207	chr1	6042934	6046264	CNV	loss
nsv953994	chr1	6053001	6121400	CNV	deletion
esv2470104	chr1	6064711	6066988	CNV	deletion
esv22772	chr1	6064750	6066933	CNV	gain+loss
esv2738028	chr1	6064778	6065911	CNV	deletion
dgv65n54	chr1	6065112	6065814	CNV	loss
dgv66n54	chr1	6065112	6066099	CNV	gain
dgv67n54	chr1	6065112	6066252	CNV	loss
nsv545186	chr1	6065112	6066620	CNV	gain+loss
dgv68n54	chr1	6065112	6066636	CNV	gain
dgv69n54	chr1	6065272	6065872	CNV	gain
nsv545196	chr1	6065272	6067640	CNV	loss
nsv159264	chr1	6065293	6065490	CNV	deletion
dgv70n54	chr1	6065323	6066636	CNV	loss
nsv545199	chr1	6065426	6066047	CNV	loss
dgv71n54	chr1	6065426	6066099	CNV	gain
nsv545205	chr1	6065639	6066303	CNV	gain
dgv72n54	chr1	6065639	6066636	CNV	loss
nsv545210	chr1	6065749	6066636	CNV	gain
esv7234	chr1	6065791	6066777	CNV	loss
nsv511675	chr1	6065857	6066800	CNV	loss
esv2738139	chr1	6065880	6066099	CNV	deletion
esv2738250	chr1	6065929	6066616	CNV	deletion
nsv545212	chr1	6065930	6066466	CNV	loss
dgv73n54	chr1	6065986	6066636	CNV	gain+loss
nsv545217	chr1	6065986	6067640	CNV	gain
dgv74n54	chr1	6065986	6080378	CNV	gain
nsv545222	chr1	6066047	6067640	CNV	loss
nsv545224	chr1	6066099	6066620	CNV	loss
nsv511127	chr1	6066099	6070870	CNV	loss
nsv545225	chr1	6066150	6066636	CNV	gain
nsv545226	chr1	6066303	6066620	CNV	loss
esv2738362	chr1	6066454	6066621	CNV	deletion
nsv545228	chr1	6066466	6066620	CNV	loss
esv2738473	chr1	6066728	6066907	CNV	deletion
esv2738584	chr1	6072125	6072956	CNV	deletion
esv2668412	chr1	6072194	6072560	CNV	deletion
esv2671721	chr1	6072195	6072792	CNV	deletion
esv2738695	chr1	6072233	6072569	CNV	deletion
esv2738806	chr1	6072373	6072632	CNV	deletion
esv2738917	chr1	6085713	6086177	CNV	deletion
esv2739028	chr1	6103291	6103397	CNV	deletion
nsv461283	chr1	6108377	6184092	CNV	loss
nsv545229	chr1	6108377	6184092	CNV	loss
dgv75n54	chr1	6141325	6204266	CNV	loss
nsv470689	chr1	6149122	6233573	CNV	loss
nsv825697	chr1	6161760	6162540	CNV	gain
nsv545232	chr1	6164408	6168422	CNV	gain
esv21998	chr1	6166718	6169303	CNV	gain
dgv76n54	chr1	6167121	6169030	CNV	gain
esv2739139	chr1	6167296	6167468	CNV	deletion
esv2676924	chr1	6167709	6168580	CNV	deletion
nsv545235	chr1	6167909	6169095	CNV	loss
nsv831425	chr1	6189351	6324478	CNV	loss
nsv818555	chr1	6190215	6212870	CNV	loss
nsv854	chr1	6191265	6236143	CNV	deletion
esv3383496	chr1	6209065	6210363	CNV	duplication
esv2739250	chr1	6214958	6215186	CNV	deletion
esv2739361	chr1	6214972	6215433	CNV	deletion
esv2739473	chr1	6219836	6220595	CNV	deletion
esv2739584	chr1	6220198	6220504	CNV	deletion
nsv545236	chr1	6221975	6322936	CNV	loss
nsv945755	chr1	6245981	6247890	CNV	duplication
nsv954005	chr1	6263401	6271800	CNV	deletion
dgv8n67	chr1	6280681	6324363	CNV	gain
nsv508825	chr1	6281335	6346609	CNV	insertion
nsv545237	chr1	6301050	6310236	CNV	loss
nsv526371	chr1	6307255	6367219	CNV	loss
nsv545238	chr1	6308570	6317983	CNV	loss
nsv965	chr1	6313180	6357882	CNV	deletion
nsv519253	chr1	6322936	6330015	CNV	loss
nsv545239	chr1	6322936	6349875	CNV	loss
esv2739695	chr1	6325177	6325517	CNV	deletion
esv2739806	chr1	6325323	6325452	CNV	deletion
esv2678878	chr1	6360584	6360699	CNV	deletion
esv24092	chr1	6366319	6368893	CNV	loss
nsv522013	chr1	6367219	6456472	CNV	loss
esv2739917	chr1	6367699	6368264	CNV	deletion
esv2740028	chr1	6367870	6367923	CNV	deletion
nsv521525	chr1	6379607	6387784	CNV	loss
nsv1076	chr1	6385350	6429582	CNV	deletion
nsv477455	chr1	6402353	6402353	CNV	novel
nsv523989	chr1	6411214	6456472	CNV	loss
nsv545240	chr1	6411214	6572175	CNV	loss
dgv11e199	chr1	6434463	6445353	CNV	deletion
nsv545241	chr1	6437542	6445368	CNV	loss
esv2678076	chr1	6438169	6445895	CNV	deletion
esv21684	chr1	6438194	6445835	CNV	loss
dgv77n54	chr1	6439368	6445806	CNV	loss
dgv78n54	chr1	6441893	6445806	CNV	loss
dgv79n54	chr1	6444278	6445752	CNV	loss
nsv545257	chr1	6444967	6445806	CNV	loss
dgv2n27	chr1	6456472	6572175	CNV	loss
dgv80n54	chr1	6456472	6572175	CNV	loss
esv2678507	chr1	6458636	6459610	CNV	deletion
esv29840	chr1	6458853	6459551	CNV	loss
nsv508836	chr1	6466956	6561089	CNV	insertion
nsv954048	chr1	6474301	6560800	CNV	deletion
esv25412	chr1	6476628	6521516	CNV	gain+loss
nsv7880	chr1	6478028	6671974	CNV	gain+loss
nsv482179	chr1	6484848	6521003	CNV	gain
nsv831536	chr1	6489386	6665403	CNV	loss
dgv9n67	chr1	6489926	6524490	CNV	gain
nsv470690	chr1	6494399	6572175	CNV	gain
nsv545264	chr1	6517179	6552499	CNV	loss
nsv470691	chr1	6520311	6577765	CNV	loss
nsv462061	chr1	6523430	6580896	CNV	loss
nsv545265	chr1	6523430	6580896	CNV	loss
nsv545266	chr1	6524501	6530435	CNV	loss
nsv545267	chr1	6526324	6564156	CNV	loss
nsv1187	chr1	6547844	6567465	CNV	insertion
nsv545268	chr1	6550376	6638064	CNV	loss
nsv473388	chr1	6559179	6559179	CNV	novel
nsv831647	chr1	6585869	6647590	CNV	loss
nsv545269	chr1	6606608	6690140	CNV	loss
esv1249079	chr1	6618972	6618972	CNV	insertion
esv3302807	chr1	6620539	6630319	CNV	tandem
nsv476608	chr1	6637146	6637146	CNV	novel
nsv955151	chr1	6642301	6658200	CNV	deletion
nsv472111	chr1	6648560	6648560	CNV	novel
nsv826253	chr1	6660245	6688703	CNV	gain
nsv955152	chr1	6673601	6675200	CNV	deletion
nsv437199	chr1	6702151	6803747	CNV	loss
nsv945756	chr1	6726198	6727108	CNV	duplication
esv2640779	chr1	6728607	6729873	CNV	deletion
esv2237641	chr1	6729218	6729787	CNV	deletion
nsv1298	chr1	6738208	6758452	CNV	insertion
nsv525013	chr1	6756434	6761261	CNV	loss
esv2660484	chr1	6762325	6763729	CNV	deletion
esv28409	chr1	6762626	6763496	CNV	loss
esv28362	chr1	6787516	6793395	CNV	gain
esv2658131	chr1	6791743	6793120	CNV	deletion
nsv512713	chr1	6802507	6802802	CNV	insertion
esv1464790	chr1	6802621	6802621	CNV	insertion
esv1979443	chr1	6858542	6858971	CNV	deletion
esv2740139	chr1	6858553	6858864	CNV	deletion
nsv955443	chr1	6858651	6858820	CNV	deletion
esv1086035	chr1	6858652	6858831	CNV	deletion
esv999225	chr1	6858656	6858832	CNV	deletion
esv25521	chr1	6861345	6861918	CNV	loss
esv2740250	chr1	6977037	6977502	CNV	deletion
esv2556451	chr1	7000416	7001246	CNV	insertion
esv3351162	chr1	7000820	7001039	CNV	duplication
nsv512714	chr1	7000943	7000999	CNV	insertion
esv1590628	chr1	7000995	7000995	CNV	insertion
dgv81n54	chr1	7014444	7024222	CNV	gain
nsv545273	chr1	7016109	7023241	CNV	loss
dgv82n54	chr1	7020627	7023494	CNV	loss
esv28688	chr1	7022668	7023529	CNV	loss
dgv83n54	chr1	7022699	7023292	CNV	loss
dgv84n54	chr1	7022699	7023331	CNV	gain
dgv85n54	chr1	7022699	7023494	CNV	gain+loss
nsv545283	chr1	7022699	7024222	CNV	gain+loss
dgv86n54	chr1	7022750	7023438	CNV	loss
nsv545289	chr1	7022750	7024222	CNV	loss
dgv87n54	chr1	7022774	7023494	CNV	gain
nsv545296	chr1	7023187	7023292	CNV	loss
nsv545297	chr1	7023187	7023438	CNV	loss
nsv545298	chr1	7023292	7023438	CNV	loss
esv2482000	chr1	7043630	7044699	CNV	insertion
esv988826	chr1	7078203	7078203	CNV	insertion
nsv519205	chr1	7090216	7099660	CNV	loss
esv990496	chr1	7147391	7159783	CNV	deletion
esv2740361	chr1	7161904	7164364	CNV	deletion
dgv33e59	chr1	7163165	7164663	CNV	duplication
esv2740472	chr1	7163491	7164122	CNV	deletion
esv2662615	chr1	7163578	7164357	CNV	deletion
esv2444029	chr1	7164106	7164254	CNV	deletion
esv2740584	chr1	7174710	7175533	CNV	deletion
esv2740695	chr1	7174774	7175085	CNV	deletion
esv1124399	chr1	7174845	7175286	CNV	deletion
esv2740806	chr1	7174997	7175059	CNV	deletion
esv2740917	chr1	7175202	7175508	CNV	deletion
esv2741028	chr1	7175354	7175695	CNV	deletion
esv2741139	chr1	7175622	7175693	CNV	deletion
nsv462394	chr1	7186325	7231484	CNV	loss
nsv545299	chr1	7186325	7231484	CNV	loss
nsv476621	chr1	7320485	7320485	CNV	novel
esv275496	chr1	7324468	7325408	CNV	loss
nsv1410	chr1	7415626	7439988	CNV	insertion
nsv955211	chr1	7445001	7450800	CNV	deletion
nsv955212	chr1	7463401	7469300	CNV	deletion
nsv955213	chr1	7477301	7581800	CNV	deletion
esv2666029	chr1	7483023	7486286	CNV	deletion
nsv527338	chr1	7483046	7486317	CNV	loss
esv3363193	chr1	7486206	7486290	CNV	insertion
esv3345755	chr1	7486240	7486259	CNV	insertion
esv3304817	chr1	7486241	7486242	CNV	mobile
esv3421992	chr1	7486248	7486264	CNV	insertion
nsv831758	chr1	7491357	7671673	CNV	gain+loss
nsv522589	chr1	7507642	7519264	CNV	loss
nsv518903	chr1	7513025	7518698	CNV	loss
esv2741250	chr1	7516973	7517136	CNV	deletion
esv2741361	chr1	7533944	7534581	CNV	deletion
esv3394495	chr1	7539665	7541163	CNV	duplication
nsv526782	chr1	7547212	7549488	CNV	loss
esv2661964	chr1	7552939	7553255	CNV	deletion
esv2647714	chr1	7552972	7553235	CNV	deletion
esv1935214	chr1	7553390	7553700	CNV	deletion
nsv527595	chr1	7557152	7567412	CNV	loss
nsv545300	chr1	7557152	7567412	CNV	loss
dgv34e59	chr1	7557465	7560763	CNV	duplication
esv3410484	chr1	7558265	7560463	CNV	duplication
esv2741472	chr1	7558571	7561170	CNV	deletion
esv2741695	chr1	7558767	7558973	CNV	deletion
dgv3e201	chr1	7558767	7559448	CNV	deletion
esv2741917	chr1	7559176	7560063	CNV	deletion
esv2661908	chr1	7559443	7560192	CNV	deletion
nsv826364	chr1	7566435	7567432	CNV	gain
nsv545301	chr1	7567412	7571071	CNV	loss
nsv7991	chr1	7568485	7571753	CNV	gain
esv28432	chr1	7569215	7571521	CNV	gain+loss
nsv820592	chr1	7569215	7571601	CNV	deletion
nsv826475	chr1	7569215	7571601	CNV	loss
esv2592830	chr1	7569617	7572326	CNV	deletion
dgv88n54	chr1	7569814	7571071	CNV	loss
dgv89n54	chr1	7569814	7571463	CNV	loss
esv7233	chr1	7569814	7571766	CNV	loss
dgv90n54	chr1	7569814	7572262	CNV	loss
nsv819302	chr1	7569818	7571415	CNV	loss
esv2190574	chr1	7569911	7571692	CNV	deletion
dgv91n54	chr1	7569976	7571326	CNV	loss
esv3915	chr1	7570034	7571684	CNV	loss
esv2742028	chr1	7570043	7571536	CNV	deletion
esv2657512	chr1	7570071	7571526	CNV	deletion
nsv958568	chr1	7570074	7571485	CNV	deletion
dgv92n54	chr1	7570076	7571996	CNV	loss
dgv10n67	chr1	7570223	7571392	CNV	gain
dgv93n54	chr1	7570232	7571071	CNV	loss
dgv94n54	chr1	7570232	7571463	CNV	loss
nsv545333	chr1	7570560	7571463	CNV	loss
nsv545335	chr1	7570560	7575666	CNV	loss
nsv826808	chr1	7570563	7571143	CNV	gain
esv2758918	chr1	7571463	7688059	CNV	gain
esv23816	chr1	7577658	7579878	CNV	loss
esv3310514	chr1	7579427	7580855	CNV	novel
nsv512715	chr1	7580156	7580459	CNV	insertion
esv3347816	chr1	7580205	7580416	CNV	duplication
esv2742139	chr1	7602525	7602742	CNV	deletion
esv2742250	chr1	7608346	7608668	CNV	deletion
esv2742361	chr1	7608482	7609151	CNV	deletion
esv2742472	chr1	7608526	7608680	CNV	deletion
esv2742583	chr1	7608579	7608893	CNV	deletion
esv2659209	chr1	7608707	7608988	CNV	deletion
esv993163	chr1	7608732	7608958	CNV	deletion
esv2742694	chr1	7608735	7609087	CNV	deletion
esv1611358	chr1	7608740	7608967	CNV	deletion
esv2742806	chr1	7608742	7608969	CNV	deletion
nsv955214	chr1	7609601	7749000	CNV	deletion
dgv35e59	chr1	7627565	7630163	CNV	duplication
esv2764250	chr1	7630724	7635207	CNV	loss
nsv520077	chr1	7637979	7644802	CNV	loss
esv2672475	chr1	7645754	7648432	CNV	deletion
dgv36e59	chr1	7714465	7715963	CNV	duplication
esv8105	chr1	7714607	7715690	CNV	loss
esv1977744	chr1	7715032	7715386	CNV	deletion
esv28595	chr1	7763029	7765558	CNV	gain
nsv545336	chr1	7763214	7765454	CNV	loss
nsv953452	chr1	7764001	7767500	CNV	deletion
esv3418854	chr1	7792078	7792089	CNV	insertion
esv2671025	chr1	7803173	7804451	CNV	deletion
nsv161033	chr1	7856397	7864940	CNV	deletion
esv2742917	chr1	7889475	7890364	CNV	deletion
esv2743028	chr1	7889939	7890032	CNV	deletion
esv991458	chr1	7889987	7890040	CNV	deletion
nsv477904	chr1	7898709	7898709	CNV	novel
esv2660700	chr1	7908752	7909494	CNV	deletion
esv3451111	chr1	7916677	7916677	CNV	insertion
esv2743139	chr1	7922901	7923112	CNV	deletion
esv2989084	chr1	7923036	7923115	CNV	deletion
esv1585189	chr1	7923049	7923109	CNV	deletion
esv9095	chr1	7924866	7925645	CNV	loss
esv5046	chr1	7924934	7925672	CNV	loss
nsv160721	chr1	7924937	7925384	CNV	deletion
esv2666092	chr1	7924945	7925336	CNV	deletion
esv29691	chr1	7924952	7925557	CNV	loss
nsv821110	chr1	7924952	7925557	CNV	deletion
esv2743250	chr1	7924995	7925521	CNV	deletion
esv2743361	chr1	7962923	7963335	CNV	deletion
nsv954686	chr1	7963167	7963401	CNV	deletion
dgv4e201	chr1	7963169	7963334	CNV	deletion
dgv5e201	chr1	7963169	7963486	CNV	deletion
esv3302892	chr1	7973195	7973542	CNV	tandem
esv2678721	chr1	7975392	7978304	CNV	deletion
esv2743452	chr1	8002070	8002379	CNV	deletion
nsv1521	chr1	8014239	8047493	CNV	insertion
esv2403277	chr1	8050410	8050769	CNV	deletion
esv6796	chr1	8086889	8087063	CNV	gain
nsv945757	chr1	8117076	8123756	CNV	duplication
nsv528132	chr1	8145294	8147157	CNV	loss
esv2661294	chr1	8147356	8147708	CNV	deletion
esv2764230	chr1	8173369	8189285	CNV	loss
esv2672911	chr1	8182406	8190875	CNV	deletion
esv25059	chr1	8182444	8191375	CNV	loss
esv2421513	chr1	8182462	8189854	CNV	deletion
nsv442907	chr1	8182584	8189285	CNV	loss
esv2660395	chr1	8185330	8186291	CNV	deletion
nsv545337	chr1	8200690	8210935	CNV	gain
esv2763847	chr1	8202357	8209321	CNV	gain
nsv831870	chr1	8203407	8354157	CNV	loss
esv22301	chr1	8204084	8211127	CNV	gain
dgv95n54	chr1	8204719	8211074	CNV	gain
nsv441679	chr1	8206130	8209321	CNV	gain
esv23800	chr1	8216828	8240818	CNV	gain
nsv545341	chr1	8217087	8225581	CNV	gain
nsv545342	chr1	8217087	8230180	CNV	gain
nsv545343	chr1	8223832	8275284	CNV	loss
nsv1632	chr1	8238409	8283574	CNV	deletion
esv2673013	chr1	8247755	8250065	CNV	deletion
esv2676421	chr1	8283371	8284817	CNV	deletion
esv1547514	chr1	8336937	8336937	CNV	insertion
esv2658784	chr1	8338181	8338947	CNV	deletion
esv2663055	chr1	8360239	8364039	CNV	deletion
nsv947411	chr1	8360755	8373234	CNV	deletion
esv2743463	chr1	8361234	8361818	CNV	deletion
esv2743475	chr1	8361352	8361590	CNV	deletion
esv2743486	chr1	8361491	8361570	CNV	deletion
nsv1743	chr1	8377753	8411716	CNV	insertion
nsv512716	chr1	8381685	8382557	CNV	insertion
esv2601359	chr1	8381817	8382614	CNV	insertion
nsv516827	chr1	8390888	8423510	CNV	loss
esv1250756	chr1	8391507	8391507	CNV	insertion
esv2624373	chr1	8404405	8405339	CNV	insertion
esv1162151	chr1	8404955	8404955	CNV	insertion
nsv545344	chr1	8415521	8434000	CNV	loss
nsv819494	chr1	8416148	8421431	CNV	gain
esv990980	chr1	8435579	8435579	CNV	insertion
esv3404682	chr1	8446618	8446637	CNV	insertion
esv2674889	chr1	8447365	8475544	CNV	deletion
nsv524946	chr1	8455712	8472164	CNV	loss
nsv947412	chr1	8479574	8482106	CNV	duplication
esv3360802	chr1	8501982	8502001	CNV	insertion
esv3305985	chr1	8501991	8501992	CNV	mobile
nsv479019	chr1	8509983	8509983	CNV	novel
esv3441259	chr1	8528307	8528326	CNV	insertion
esv2658508	chr1	8550246	8551326	CNV	deletion
esv25533	chr1	8550458	8551722	CNV	loss
esv3391677	chr1	8569463	8569463	CNV	insertion
nsv159615	chr1	8577616	8581235	CNV	deletion
nsv947413	chr1	8669419	8674457	CNV	duplication
nsv826919	chr1	8671390	8673970	CNV	gain
esv26500	chr1	8671618	8685734	CNV	gain+loss
nsv945758	chr1	8674457	8676429	CNV	duplication
nsv827030	chr1	8674560	8685010	CNV	loss
esv2743497	chr1	8705665	8706618	CNV	deletion
esv2743508	chr1	8705833	8706336	CNV	deletion
esv2407042	chr1	8705946	8706370	CNV	deletion
esv27511	chr1	8715188	8720239	CNV	gain
nsv827141	chr1	8715751	8719780	CNV	gain
esv2743519	chr1	8728615	8729481	CNV	deletion
esv2384996	chr1	8728829	8729270	CNV	deletion
esv2743530	chr1	8728882	8729237	CNV	deletion
esv2743541	chr1	8728984	8729140	CNV	deletion
esv2743552	chr1	8729027	8729101	CNV	deletion
nsv953453	chr1	8763001	8775100	CNV	duplication
esv25426	chr1	8766443	8774912	CNV	loss
nsv945760	chr1	8808975	8811704	CNV	duplication
nsv1854	chr1	8826155	8859690	CNV	insertion
nsv945761	chr1	8845223	8849700	CNV	duplication
nsv945762	chr1	8883369	8896803	CNV	duplication
esv2758919	chr1	8888241	8916640	CNV	gain
nsv545345	chr1	8891125	9095610	CNV	gain
nsv945763	chr1	8953626	8964009	CNV	duplication
nsv945764	chr1	8965818	8969898	CNV	duplication
esv2670913	chr1	8976892	8978092	CNV	deletion
nsv527110	chr1	8991141	8991873	CNV	loss
esv2763506	chr1	9001487	9027914	CNV	gain
nsv1965	chr1	9003738	9007657	CNV	insertion
esv2762130	chr1	9007556	9012737	CNV	loss
nsv516097	chr1	9009406	9011722	CNV	loss
nsv471857	chr1	9020717	9020717	CNV	novel
nsv526389	chr1	9039022	9049872	CNV	loss
esv2763512	chr1	9039022	9056507	CNV	loss
nsv462616	chr1	9058546	9080966	CNV	gain
nsv525092	chr1	9058546	9080966	CNV	gain
nsv545346	chr1	9058546	9080966	CNV	gain
nsv462727	chr1	9080411	9133056	CNV	loss
nsv545347	chr1	9080411	9133056	CNV	loss
esv2669366	chr1	9090088	9090675	CNV	deletion
nsv831981	chr1	9091717	9247567	CNV	loss
esv1504235	chr1	9113520	9113520	CNV	insertion
esv1740239	chr1	9113555	9113555	CNV	insertion
nsv512717	chr1	9120955	9121796	CNV	insertion
esv2674776	chr1	9134123	9136941	CNV	deletion
esv2422210	chr1	9166576	9274632	CNV	duplication
esv2675581	chr1	9171824	9176317	CNV	deletion
esv1519481	chr1	9176244	9176244	CNV	insertion
nsv954649	chr1	9183217	9183398	CNV	deletion
nsv832092	chr1	9186568	9364602	CNV	loss
esv3385422	chr1	9230309	9230973	CNV	duplication
esv2677452	chr1	9288597	9290878	CNV	deletion
esv2763409	chr1	9308037	9405017	CNV	gain
dgv96n54	chr1	9309746	9387444	CNV	gain
dgv97n54	chr1	9309746	9412787	CNV	gain
esv2743563	chr1	9310369	9310494	CNV	deletion
dgv2e55	chr1	9315847	9404693	CNV	gain
esv23318	chr1	9317806	9321226	CNV	loss
dgv40e59	chr1	9317965	9321063	CNV	duplication
nsv545350	chr1	9318401	9366852	CNV	gain
dgv3n27	chr1	9318401	9412408	CNV	gain
nsv520191	chr1	9321241	9396660	CNV	gain
esv2750845	chr1	9327413	9389218	CNV	gain
esv2743574	chr1	9358411	9358475	CNV	deletion
esv2743586	chr1	9358438	9358566	CNV	deletion
esv2201511	chr1	9369979	9370402	CNV	deletion
esv1000068	chr1	9370131	9370131	CNV	insertion
nsv464172	chr1	9377864	9413646	CNV	loss
nsv545362	chr1	9377864	9413646	CNV	loss
nsv827253	chr1	9431355	9432029	CNV	loss
esv2616653	chr1	9439330	9441001	CNV	deletion
esv2203424	chr1	9439900	9440552	CNV	deletion
esv2671551	chr1	9439964	9440516	CNV	deletion
esv2661068	chr1	9453863	9456551	CNV	deletion
esv2443842	chr1	9470413	9471232	CNV	insertion
esv3367825	chr1	9471160	9472583	CNV	duplication
nsv545363	chr1	9495571	9677853	CNV	loss
esv2667953	chr1	9495942	9497542	CNV	deletion
nsv517755	chr1	9514846	9539693	CNV	loss
esv3379170	chr1	9536765	9538563	CNV	duplication
dgv41e59	chr1	9537465	9538563	CNV	duplication
esv2743597	chr1	9538089	9538516	CNV	deletion
esv2476310	chr1	9593578	9600139	CNV	loss
esv2670448	chr1	9593845	9597892	CNV	deletion
esv2577357	chr1	9594904	9598296	CNV	deletion
esv2743608	chr1	9595457	9597665	CNV	deletion
esv2666637	chr1	9595612	9597666	CNV	deletion
nsv957944	chr1	9595632	9597645	CNV	deletion
esv28451	chr1	9596173	9597928	CNV	loss
dgv98n54	chr1	9596385	9596971	CNV	loss
dgv99n54	chr1	9596385	9597415	CNV	loss
dgv100n54	chr1	9596673	9597885	CNV	gain
dgv101n54	chr1	9596766	9596971	CNV	loss
nsv545373	chr1	9596766	9597728	CNV	loss
nsv2076	chr1	9597218	9631433	CNV	insertion
nsv545377	chr1	9597237	9602962	CNV	gain
esv2658500	chr1	9603985	9608653	CNV	deletion
esv2660900	chr1	9620053	9622149	CNV	deletion
nsv945765	chr1	9633634	9639115	CNV	duplication
nsv474814	chr1	9644646	9644646	CNV	novel
esv2743619	chr1	9652507	9652933	CNV	deletion
nsv2187	chr1	9667296	9693750	CNV	insertion
nsv508847	chr1	9672195	9738889	CNV	insertion
esv1010171	chr1	9684008	9685520	CNV	insertion
nsv832203	chr1	9726632	9860209	CNV	loss
esv3302499	chr1	9740349	9740565	CNV	tandem
esv3377271	chr1	9740362	9740576	CNV	duplication
nsv160151	chr1	9762596	9766108	CNV	deletion
esv2662594	chr1	9817083	9817546	CNV	deletion
esv2656500	chr1	9822241	9825839	CNV	deletion
nsv827364	chr1	9822732	9825197	CNV	loss
nsv2298	chr1	9826286	9857487	CNV	deletion
esv2743630	chr1	9846472	9856680	CNV	deletion
dgv11n67	chr1	9846555	9857371	CNV	loss
nsv498662	chr1	9846650	9856696	CNV	loss
esv2669918	chr1	9846654	9856699	CNV	deletion
dgv102n54	chr1	9847032	9856687	CNV	loss
esv2669984	chr1	9870710	9873100	CNV	deletion
nsv545380	chr1	9918183	9987007	CNV	loss
esv2676301	chr1	9975537	9980263	CNV	deletion
esv2667343	chr1	10052695	10063265	CNV	deletion
esv2671412	chr1	10067122	10068790	CNV	deletion
esv2664618	chr1	10067981	10072312	CNV	deletion
esv3336969	chr1	10072964	10072964	CNV	insertion
nsv527217	chr1	10093457	10257167	CNV	gain
dgv12e199	chr1	10095936	10103825	CNV	deletion
nsv945766	chr1	10112529	10115229	CNV	duplication
nsv522629	chr1	10125765	10239197	CNV	gain
esv2668231	chr1	10195645	10196153	CNV	deletion
nsv525216	chr1	10195940	10200574	CNV	gain
esv2562286	chr1	10230395	10231752	CNV	deletion
esv2758920	chr1	10238070	10582554	CNV	gain+loss
nsv512718	chr1	10247608	10248075	CNV	insertion
esv2664632	chr1	10249580	10252126	CNV	deletion
nsv545381	chr1	10296452	10423988	CNV	gain
nsv545382	chr1	10309026	10377221	CNV	loss
nsv477279	chr1	10332130	10332130	CNV	novel
esv2743641	chr1	10334364	10335382	CNV	deletion
esv2743652	chr1	10334566	10335030	CNV	deletion
esv4531	chr1	10334704	10334932	CNV	loss
esv2550823	chr1	10351979	10353263	CNV	deletion
nsv2409	chr1	10366090	10388236	CNV	insertion
dgv1n17	chr1	10366487	10387704	CNV	loss
nsv436146	chr1	10368866	10379009	CNV	deletion
nsv8102	chr1	10368970	10378846	CNV	loss
esv23835	chr1	10369418	10378885	CNV	loss
esv2657507	chr1	10369469	10378666	CNV	deletion
esv2421759	chr1	10369546	10377983	CNV	deletion
nsv515546	chr1	10370312	10373503	CNV	loss
nsv545383	chr1	10370312	10373503	CNV	loss
nsv818666	chr1	10370312	10373503	CNV	loss
nsv545384	chr1	10370312	10377221	CNV	loss
esv2764182	chr1	10370402	10377983	CNV	loss
nsv441678	chr1	10370541	10377983	CNV	loss
nsv513981	chr1	10370854	10377962	CNV	loss
nsv437970	chr1	10375179	10378416	CNV	loss
esv2764192	chr1	10383734	10594186	CNV	gain
nsv8213	chr1	10450914	10460439	CNV	gain
esv1010529	chr1	10476195	10478586	CNV	deletion
nsv8324	chr1	10481597	10484645	CNV	loss
nsv511676	chr1	10482243	10483797	CNV	loss
esv7749	chr1	10482248	10484003	CNV	loss
dgv12n67	chr1	10482342	10483642	CNV	loss
esv2743663	chr1	10482434	10483755	CNV	deletion
esv3677	chr1	10482452	10483948	CNV	loss
esv2663489	chr1	10482480	10483779	CNV	deletion
nsv160262	chr1	10482481	10483779	CNV	deletion
esv2853569	chr1	10482502	10483801	CNV	deletion
esv26404	chr1	10482550	10483507	CNV	loss
dgv103n54	chr1	10482583	10483167	CNV	gain
dgv104n54	chr1	10482583	10483456	CNV	loss
nsv545393	chr1	10483001	10483456	CNV	loss
nsv545394	chr1	10483161	10483456	CNV	loss
esv2743674	chr1	10542585	10549257	CNV	deletion
esv2662921	chr1	10543553	10545994	CNV	deletion
esv2421360	chr1	10543836	10545046	CNV	deletion
nsv2521	chr1	10553530	10598171	CNV	deletion
nsv8435	chr1	10568184	10572374	CNV	gain
nsv545395	chr1	10584672	10613660	CNV	loss
esv2665377	chr1	10636608	10644047	CNV	deletion
esv2743685	chr1	10636609	10644050	CNV	deletion
nsv517464	chr1	10638604	10643197	CNV	loss
nsv818777	chr1	10638604	10643197	CNV	loss
esv275132	chr1	10656324	10657912	CNV	loss
dgv105n54	chr1	10673094	10796866	CNV	loss
dgv4n27	chr1	10673194	10796866	CNV	loss
nsv953454	chr1	10676301	10784700	CNV	deletion
esv29966	chr1	10676800	10874152	CNV	loss
nsv828030	chr1	10677562	10795161	CNV	gain
nsv545400	chr1	10684098	10842021	CNV	loss
nsv464949	chr1	10690948	10757199	CNV	loss
nsv545401	chr1	10690948	10757199	CNV	loss
nsv525693	chr1	10694125	10840905	CNV	loss
nsv828141	chr1	10695477	10704197	CNV	gain
nsv828252	chr1	10697810	10703034	CNV	gain
nsv828364	chr1	10697810	10764164	CNV	gain
nsv436924	chr1	10704688	10732269	CNV	loss
nsv832314	chr1	10704811	10859919	CNV	loss
nsv438081	chr1	10706091	10717597	CNV	loss
nsv545403	chr1	10709441	10750432	CNV	loss
nsv508858	chr1	10710624	10813210	CNV	insertion
nsv818888	chr1	10719645	10750432	CNV	loss
dgv42e59	chr1	10721265	10723063	CNV	duplication
esv2743697	chr1	10721981	10722585	CNV	deletion
esv997282	chr1	10731782	10745649	CNV	deletion
esv2758921	chr1	10742502	11055147	CNV	loss
nsv8546	chr1	10752927	10756767	CNV	gain
nsv465172	chr1	10757199	10796866	CNV	loss
nsv545404	chr1	10757199	10796866	CNV	loss
nsv465283	chr1	10767902	10815421	CNV	loss
nsv545405	chr1	10767902	10815421	CNV	loss
esv2743708	chr1	10804026	10805348	CNV	deletion
esv2743719	chr1	10804518	10804667	CNV	deletion
esv3435817	chr1	10836465	10838763	CNV	duplication
esv3443222	chr1	10837465	10838763	CNV	duplication
nsv159406	chr1	10845226	10845226	CNV	insertion
nsv953455	chr1	10850201	10857400	CNV	deletion
nsv832425	chr1	10903845	11122975	CNV	loss
dgv43e59	chr1	10912665	10914263	CNV	duplication
esv2418090	chr1	10913373	10913836	CNV	deletion
esv2659328	chr1	10913511	10913622	CNV	deletion
nsv545406	chr1	10915507	10935232	CNV	loss
esv27036	chr1	10951426	10952195	CNV	loss
esv2665603	chr1	10954262	10956128	CNV	deletion
nsv516264	chr1	10983951	10984562	CNV	loss
esv2576089	chr1	10993351	10993742	CNV	deletion
nsv508869	chr1	11016257	11068516	CNV	insertion
esv3350549	chr1	11030880	11031494	CNV	duplication
esv2672799	chr1	11037099	11038109	CNV	deletion
esv1628805	chr1	11043232	11043969	CNV	deletion
esv2662381	chr1	11047366	11047568	CNV	deletion
nsv954749	chr1	11047515	11047699	CNV	deletion
esv3450829	chr1	11051365	11053963	CNV	duplication
dgv13e199	chr1	11054562	11056071	CNV	deletion
esv2743730	chr1	11054636	11055761	CNV	deletion
esv2592186	chr1	11059704	11063290	CNV	deletion
nsv545407	chr1	11060075	11438026	CNV	gain
esv2662761	chr1	11060114	11062306	CNV	deletion
esv23739	chr1	11060167	11061907	CNV	loss
nsv945768	chr1	11082214	11084125	CNV	duplication
esv25881	chr1	11097562	11106051	CNV	gain+loss
esv2660954	chr1	11097612	11106315	CNV	deletion
nsv953456	chr1	11098801	11120200	CNV	deletion
nsv545408	chr1	11099430	11102144	CNV	gain
dgv106n54	chr1	11099833	11101982	CNV	loss
nsv545411	chr1	11100172	11101982	CNV	gain
esv2743741	chr1	11101187	11101447	CNV	deletion
nsv956625	chr1	11101792	11102031	CNV	deletion
nsv474577	chr1	11118357	11118357	CNV	novel
nsv955233	chr1	11159501	11161900	CNV	deletion
esv3303581	chr1	11212385	11212386	CNV	mobile
esv3427172	chr1	11212404	11212520	CNV	insertion
esv2658000	chr1	11230265	11232333	CNV	deletion
nsv945769	chr1	11292194	11293849	CNV	duplication
nsv474152	chr1	11309323	11309323	CNV	novel
nsv516050	chr1	11372638	11398365	CNV	loss
nsv832536	chr1	11388777	11562341	CNV	loss
esv2672657	chr1	11412772	11416694	CNV	deletion
esv3331891	chr1	11423295	11423305	CNV	insertion
esv3329848	chr1	11433513	11434531	CNV	duplication
esv2668404	chr1	11467158	11473415	CNV	deletion
nsv465394	chr1	11493832	11520653	CNV	loss
nsv545412	chr1	11493832	11520653	CNV	loss
nsv528438	chr1	11496994	11501431	CNV	loss
nsv2632	chr1	11537077	11567852	CNV	insertion
esv2657750	chr1	11541441	11543200	CNV	deletion
nsv832647	chr1	11562347	11669596	CNV	loss
nsv465505	chr1	11562490	11601119	CNV	loss
nsv545413	chr1	11562490	11601119	CNV	loss
dgv107n54	chr1	11562490	11626858	CNV	loss
nsv465727	chr1	11562490	11626858	CNV	loss
nsv470692	chr1	11575260	11622979	CNV	gain
nsv521736	chr1	11577831	11595331	CNV	loss
nsv955244	chr1	11578501	11597700	CNV	deletion
esv2628262	chr1	11582403	11583169	CNV	insertion
esv3380219	chr1	11582448	11583000	CNV	duplication
esv26916	chr1	11582552	11583022	CNV	loss
esv3337006	chr1	11599824	11599843	CNV	insertion
esv3309193	chr1	11599833	11599834	CNV	mobile
nsv520251	chr1	11614268	11626858	CNV	loss
nsv545416	chr1	11680283	11736410	CNV	loss
esv7758	chr1	11682662	11683311	CNV	loss
esv2570682	chr1	11682692	11684391	CNV	deletion
esv2017403	chr1	11682714	11683369	CNV	deletion
esv3208	chr1	11682836	11683312	CNV	loss
esv2743752	chr1	11682864	11683173	CNV	deletion
esv2666437	chr1	11682893	11683189	CNV	deletion
esv2853458	chr1	11682893	11683189	CNV	deletion
nsv955438	chr1	11682908	11683165	CNV	deletion
nsv832758	chr1	11697083	11837144	CNV	loss
nsv515826	chr1	11710561	11713563	CNV	loss
nsv545417	chr1	11710561	11721616	CNV	loss
nsv521468	chr1	11713563	11717300	CNV	loss
nsv508880	chr1	11781440	11831320	CNV	insertion
nsv545418	chr1	11803286	11809526	CNV	loss
nsv545419	chr1	11807615	11811273	CNV	gain
nsv545420	chr1	11807970	11811283	CNV	loss
nsv545421	chr1	11808706	11810674	CNV	loss
dgv108n54	chr1	11809415	11811273	CNV	loss
nsv518652	chr1	11857711	11862778	CNV	loss
esv2280942	chr1	11889565	11889886	CNV	deletion
nsv527521	chr1	11900825	11909514	CNV	loss
nsv517385	chr1	11928830	11928895	CNV	loss
esv2743763	chr1	11988639	11993412	CNV	deletion
esv2670693	chr1	11988649	11993407	CNV	deletion
nsv828475	chr1	11989622	11993278	CNV	loss
esv2674148	chr1	11989845	11995642	CNV	deletion
esv22435	chr1	11989868	11993484	CNV	loss
dgv109n54	chr1	11990767	11993126	CNV	loss
esv2743774	chr1	11996690	11997138	CNV	deletion
nsv545427	chr1	12020412	12026355	CNV	loss
nsv955252	chr1	12023101	12026300	CNV	deletion
dgv110n54	chr1	12026355	12031482	CNV	loss
nsv545430	chr1	12030447	12031482	CNV	gain
dgv111n54	chr1	12030759	12031482	CNV	loss
esv27905	chr1	12030771	12031509	CNV	gain
nsv545433	chr1	12030861	12031482	CNV	gain
nsv545434	chr1	12030913	12031482	CNV	gain+loss
nsv545435	chr1	12030913	12032030	CNV	gain
nsv470693	chr1	12050634	12115691	CNV	loss
nsv945771	chr1	12052524	12054252	CNV	duplication
esv2743785	chr1	12052987	12053386	CNV	deletion
esv2672640	chr1	12053102	12053417	CNV	deletion
esv3361336	chr1	12066257	12066308	CNV	insertion
esv3304719	chr1	12066271	12066272	CNV	mobile
nsv469830	chr1	12099726	12259915	CNV	loss
esv6101	chr1	12122465	12123010	CNV	loss
nsv466060	chr1	12130051	12141461	CNV	loss
nsv545436	chr1	12130051	12141461	CNV	loss
esv2662914	chr1	12131633	12134080	CNV	deletion
nsv945772	chr1	12139593	12141260	CNV	duplication
nsv525898	chr1	12141461	12168523	CNV	loss
esv3350116	chr1	12143034	12143045	CNV	insertion
esv1290308	chr1	12150193	12150291	CNV	deletion
nsv508891	chr1	12157977	12295102	CNV	insertion
esv2670946	chr1	12165895	12168936	CNV	deletion
esv2743796	chr1	12177282	12178389	CNV	deletion
nsv476183	chr1	12181310	12181310	CNV	novel
nsv945773	chr1	12196188	12197498	CNV	duplication
esv3439333	chr1	12199006	12199006	CNV	insertion
nsv820293	chr1	12203578	12203762	CNV	loss
nsv471622	chr1	12215264	12431643	CNV	gain+loss
nsv527024	chr1	12224239	12267265	CNV	loss
nsv545437	chr1	12240824	12244258	CNV	loss
dgv112n54	chr1	12242759	12246175	CNV	loss
dgv113n54	chr1	12244258	12249020	CNV	loss
esv275384	chr1	12354307	12357076	CNV	loss
nsv517848	chr1	12373748	12642243	CNV	gain
nsv2743	chr1	12392606	12437500	CNV	deletion
esv2743809	chr1	12447325	12447896	CNV	deletion
nsv2854	chr1	12470692	12516109	CNV	deletion
esv2667673	chr1	12485247	12489589	CNV	deletion
nsv528439	chr1	12502427	12506960	CNV	loss
nsv817617	chr1	12508943	12533468	CNV	loss
esv2758922	chr1	12599168	13877055	CNV	gain+loss
nsv521737	chr1	12599422	12684837	CNV	loss
nsv466172	chr1	12625101	12670396	CNV	loss
nsv545442	chr1	12625101	12670396	CNV	loss
nsv466283	chr1	12625101	12684837	CNV	gain
nsv545443	chr1	12625101	12684837	CNV	gain
esv3310510	chr1	12625610	12625621	CNV	novel
esv3379200	chr1	12625611	12625621	CNV	insertion
nsv955253	chr1	12655401	12656200	CNV	deletion
nsv475178	chr1	12665400	12665400	CNV	novel
nsv475134	chr1	12665456	12665456	CNV	novel
nsv428410	chr1	12674391	13795127	CNV	gain+loss
nsv515525	chr1	12719211	12723184	CNV	loss
nsv8657	chr1	12743147	12747960	CNV	loss
esv1936135	chr1	12743293	12746737	CNV	deletion
esv2667361	chr1	12743405	12746628	CNV	deletion
esv3302784	chr1	12746701	12752055	CNV	tandem
nsv545444	chr1	12747871	12787632	CNV	loss
nsv466394	chr1	12774999	12913896	CNV	gain
nsv545445	chr1	12774999	12913896	CNV	gain
esv2664000	chr1	12805272	12807019	CNV	deletion
nsv832869	chr1	12807473	13019190	CNV	gain+loss
nsv470695	chr1	12820870	12913895	CNV	loss
nsv528703	chr1	12820870	12913896	CNV	loss
esv2743820	chr1	12822127	12822406	CNV	deletion
esv993047	chr1	12822300	12822511	CNV	deletion
esv2743831	chr1	12822364	12822688	CNV	deletion
esv2675886	chr1	12822373	12822586	CNV	deletion
dgv114n54	chr1	12824223	12912088	CNV	gain
dgv115n54	chr1	12834253	12883131	CNV	loss
dgv5n27	chr1	12834253	12913896	CNV	gain
dgv116n54	chr1	12834253	12918674	CNV	loss
nsv945774	chr1	12834916	12961351	CNV	duplication
dgv6n27	chr1	12835868	12913896	CNV	loss
dgv117n54	chr1	12835868	12918674	CNV	gain+loss
nsv517190	chr1	12835868	13775830	CNV	gain+loss
esv2763769	chr1	12837840	13871942	CNV	gain+loss
esv2764212	chr1	12838744	13187370	CNV	gain+loss
nsv821559	chr1	12839977	12893065	CNV	duplication
dgv13n67	chr1	12839977	12909555	CNV	loss
nsv471539	chr1	12840259	12865371	CNV	gain
nsv955254	chr1	12840601	12855700	CNV	duplication
esv28644	chr1	12840608	13052938	CNV	gain+loss
esv990214	chr1	12841807	12951075	CNV	gain
esv2421662	chr1	12841928	12971833	OTHER	complex
nsv442270	chr1	12845863	12883096	CNV	gain+loss
nsv8768	chr1	12846155	13517588	CNV	gain+loss
dgv14n67	chr1	12846734	12920040	CNV	gain
esv32750	chr1	12846944	13142568	CNV	gain
dgv118n54	chr1	12846998	12887549	CNV	gain
nsv545457	chr1	12846998	12953743	CNV	loss
dgv119n54	chr1	12852748	12887549	CNV	loss
dgv120n54	chr1	12852872	12922611	CNV	loss
dgv15n67	chr1	12853692	12898164	CNV	loss
esv2669351	chr1	12853865	12919353	CNV	deletion
nsv545462	chr1	12854842	12912088	CNV	gain
nsv438192	chr1	12860749	12868237	CNV	loss
dgv121n54	chr1	12860749	12871327	CNV	loss
dgv122n54	chr1	12860749	12880356	CNV	loss
dgv7n27	chr1	12860749	12880356	CNV	loss
nsv545467	chr1	12860749	12883131	CNV	gain+loss
nsv470696	chr1	12860749	12913895	CNV	gain
dgv123n54	chr1	12860749	12913896	CNV	gain+loss
dgv8n27	chr1	12860749	12913896	CNV	loss
dgv9n27	chr1	12860749	12913896	CNV	gain
nsv817728	chr1	12860749	12913896	CNV	gain+loss
dgv124n54	chr1	12860749	12922611	CNV	loss
dgv125n54	chr1	12860749	13051338	CNV	loss
dgv126n54	chr1	12865920	12880356	CNV	loss
dgv1n64	chr1	12865920	12913896	CNV	loss
nsv545486	chr1	12867068	12887549	CNV	loss
nsv829252	chr1	12867134	12867736	CNV	loss
esv2743842	chr1	12868753	12869065	CNV	deletion
nsv2965	chr1	12870541	13185906	CNV	deletion
nsv829363	chr1	12870940	12872971	CNV	loss
nsv545489	chr1	12871327	12880356	CNV	loss
nsv545490	chr1	12871327	12899734	CNV	loss
esv2743853	chr1	12871334	12993311	CNV	deletion
dgv127n54	chr1	12875424	12919067	CNV	loss
esv1063166	chr1	12876225	12876225	CNV	insertion
nsv7172	chr1	12879694	13377142	OTHER	inversion
nsv460350	chr1	12880153	12913896	CNV	loss
dgv128n54	chr1	12880153	13125738	CNV	loss
nsv433182	chr1	12880356	12961027	CNV	loss
nsv955255	chr1	12888301	12894700	CNV	duplication
esv3428728	chr1	12890165	12892963	CNV	duplication
dgv6e201	chr1	12890623	12948407	CNV	deletion
dgv129n54	chr1	12890761	13014883	CNV	loss
esv2743875	chr1	12892084	12909500	CNV	deletion
nsv820528	chr1	12893066	13047331	CNV	deletion
nsv436469	chr1	12893250	12948757	CNV	deletion
dgv7e201	chr1	12893638	13187357	CNV	deletion
dgv130n54	chr1	12894519	12923962	CNV	loss
esv3338113	chr1	12894752	13183347	OTHER	inversion
dgv16n67	chr1	12897764	12920188	CNV	gain
esv2743908	chr1	12898017	12898360	CNV	deletion
esv2678231	chr1	12898628	13013341	CNV	deletion
dgv131n54	chr1	12899734	12924612	CNV	loss
nsv819147	chr1	12904000	13171318	CNV	gain
nsv821616	chr1	12904306	13711215	CNV	gain
esv2743920	chr1	12904579	12909510	CNV	deletion
esv2675529	chr1	12907342	13183072	CNV	deletion
esv2743942	chr1	12908832	12946292	CNV	deletion
nsv442514	chr1	12909237	12927107	CNV	gain+loss
dgv132n54	chr1	12909239	12921110	CNV	loss
dgv10n27	chr1	12911200	12913896	CNV	loss
nsv545520	chr1	12911200	12913896	CNV	loss
dgv133n54	chr1	12911200	12919434	CNV	loss
nsv955256	chr1	12913801	12949300	CNV	duplication
dgv134n54	chr1	12915847	13052921	CNV	gain
esv3326797	chr1	12933965	12935263	CNV	duplication
dgv135n54	chr1	12939393	13011457	CNV	loss
esv3435358	chr1	12943865	12945463	CNV	duplication
nsv958827	chr1	12947662	12948053	CNV	deletion
esv2665195	chr1	12949845	12966192	CNV	deletion
nsv545532	chr1	12951774	12985238	CNV	loss
nsv945775	chr1	12961351	12974577	CNV	duplication
nsv945776	chr1	12974577	13052998	CNV	duplication
nsv545534	chr1	12981060	12998179	CNV	loss
nsv545535	chr1	12981781	13028837	CNV	loss
nsv545536	chr1	12995510	13051338	CNV	loss
nsv508902	chr1	12998039	13135946	CNV	insertion
nsv510936	chr1	12998039	13649130	OTHER	complex
esv1004322	chr1	12998381	13052998	CNV	gain
nsv945564	chr1	13002444	13005066	CNV	duplication
dgv14e199	chr1	13009645	13047292	CNV	deletion
nsv433183	chr1	13014884	13189824	CNV	loss
nsv545537	chr1	13025563	13052921	CNV	gain
nsv953503	chr1	13027001	13166100	CNV	deletion
nsv821036	chr1	13047332	13052938	CNV	duplication
esv1010773	chr1	13102999	13124417	CNV	gain
nsv820886	chr1	13103023	13148421	CNV	deletion
esv27872	chr1	13103023	13219695	CNV	gain+loss
nsv945777	chr1	13103076	13219555	CNV	duplication
nsv545538	chr1	13103575	13176463	CNV	loss
dgv136n54	chr1	13112332	13117481	CNV	loss
nsv945565	chr1	13112611	13114413	CNV	duplication
dgv15e199	chr1	13119145	13141792	CNV	deletion
nsv545541	chr1	13137578	13218946	CNV	loss
dgv17n67	chr1	13142545	13188170	CNV	gain
nsv545542	chr1	13142720	13174952	CNV	loss
nsv112	chr1	13159771	13162302	CNV	insertion
nsv821333	chr1	13161724	13219695	CNV	duplication
nsv545543	chr1	13174109	13178497	CNV	loss
nsv953504	chr1	13176501	13188000	CNV	duplication
dgv137n54	chr1	13178497	13219371	CNV	loss
esv2743964	chr1	13178707	13187803	CNV	deletion
esv8453	chr1	13178721	13187916	CNV	loss
[truncated: 253,677 more rows]
