# Supplementary material for: Whole-genome plasma sequencing reveals focal amplifications as a driving force in metastatic prostate cancer
Source: Nat Commun. 2016 Jun 22;7:12008. doi: 10.1038/ncomms12008 (PMC4917969; doi:10.1038/ncomms12008)
Supplement: Supplementary Software 1 — Focal identification analysis in R and sample data [file ncomms12008-s6.zip › FocalAmplifications/Ref/genes_unique.txt]

name	chrom	txStart	txEnd	name2	Duplicate
NR_046018	chr1	11873	14409	DDX11L1	0
NR_024540	chr1	14361	29370	WASH7P	0
NM_001005484	chr1	69090	70008	OR4F5	0
NR_039983	chr1	134772	140566	LOC729737	0
NR_106781	chr1	567704	567793	MIR6723	0
NR_033908	chr1	700244	714068	LOC100288069	0
NR_103536	chr1	752750	755214	FAM87B	0
NR_024321	chr1	761585	762902	LINC00115	0
NR_047526	chr1	762970	778984	LINC01128	0
NR_027055	chr1	803450	812182	FAM41C	0
NR_026874	chr1	852952	854817	LOC100130417	0
NM_152486	chr1	861120	879961	SAMD11	0
NM_015658	chr1	879582	894679	NOC2L	0
NM_198317	chr1	895966	901099	KLHL17	0
NM_001160184	chr1	901876	910484	PLEKHN1	0
NM_001291366	chr1	910578	917497	PERM1	0
NM_021170	chr1	934341	935552	HES4	0
NM_005101	chr1	948846	949919	ISG15	0
NM_198576	chr1	955502	991499	AGRN	0
NM_001205252	chr1	1007125	1009687	RNF223	0
NM_017891	chr1	1017197	1051736	C1orf159	0
NR_038869	chr1	1072396	1079434	LOC254099	0
NR_029639	chr1	1102483	1102578	MIR200B	0
NR_029834	chr1	1103242	1103332	MIR200A	0
NR_029957	chr1	1104384	1104467	MIR429	0
NM_153254	chr1	1115076	1121243	TTLL10	0
NM_004195	chr1	1138887	1142089	TNFRSF18	0
NM_003327	chr1	1146705	1149548	TNFRSF4	0
NM_016176	chr1	1152287	1167447	SDF4	0
NM_080605	chr1	1167628	1170420	B3GALT6	0
NM_001014980	chr1	1177825	1182102	FAM132A	0
NM_194457	chr1	1189291	1209234	UBE2J2	0
NR_037668	chr1	1215815	1227409	SCNN1D	0
NM_030649	chr1	1227763	1243269	ACAP3	0
NR_106784	chr1	1231489	1231550	MIR6726	0
NM_153339	chr1	1243993	1247057	PUSL1	0
NM_001256456	chr1	1246964	1260067	CPSF3L	0
NR_106785	chr1	1247881	1247946	MIR6727	0
NM_001029885	chr1	1260142	1264276	GLTPD1	0
NM_152228	chr1	1266725	1269844	TAS1R3	0
NM_004421	chr1	1270657	1284492	DVL1	0
NR_106866	chr1	1275029	1275088	MIR6808	0
NM_032348	chr1	1288068	1294174	MXRA8	0
NM_001127229	chr1	1309109	1310580	AURKAIP1	0
NM_001039577	chr1	1327667	1334718	CCNL2	0
NR_015434	chr1	1334909	1337426	LOC148413	0
NM_017971	chr1	1337275	1342693	MRPL20	0
NM_001243535	chr1	1353799	1356824	ANKRD65	0
NM_001146685	chr1	1361507	1363167	TMEM88B	0
NM_199121	chr1	1370902	1378262	VWA1	0
NM_001039211	chr1	1385068	1405538	ATAD3C	0
NM_031921	chr1	1407163	1431582	ATAD3B	0
NM_001170535	chr1	1447522	1470067	ATAD3A	0
NM_001114748	chr1	1470157	1475740	TMEM240	0
NM_014188	chr1	1477052	1510262	SSU72	0
NM_001242659	chr1	1533387	1535476	C1orf233	0
NM_001170686	chr1	1550794	1565990	MIB2	0
NM_006983	chr1	1567559	1570030	MMP23B	0
NM_033489	chr1	1570602	1655859	CDK11B	0
NM_001110781	chr1	1592938	1624243	SLC35E2B	0
NR_002946	chr1	1631377	1633247	MMP23A	0
NM_033529	chr1	1634169	1655791	CDK11A	0
NM_001199787	chr1	1656276	1677438	SLC35E2	0
NM_001198995	chr1	1682670	1690081	NADK	0
NM_001282539	chr1	1716723	1822556	GNB1	0
NM_138705	chr1	1846265	1848733	CALML6	0
NM_178545	chr1	1849028	1850740	TMEM52	0
NM_001080484	chr1	1884751	1935276	KIAA1751	0
NM_000815	chr1	1950767	1962192	GABRD	0
NM_002744	chr1	1981908	2116834	PRKCZ	0
NM_001282672	chr1	2115898	2126214	C1orf86	0
NM_003036	chr1	2160133	2241652	SKI	0
NM_024848	chr1	2252695	2322993	MORN1	0
NR_024489	chr1	2281852	2284100	LOC100129534	0
NM_007033	chr1	2323213	2336885	RER1	0
NM_002617	chr1	2336240	2344010	PEX10	0
NM_014638	chr1	2407753	2436964	PLCH2	0
NM_018216	chr1	2439974	2458035	PANK4	0
NM_001010926	chr1	2460183	2461684	HES5	0
NR_026927	chr1	2481358	2484284	LOC115110	0
NR_037844	chr1	2487207	2488450	LOC100133445	0
NM_003820	chr1	2487804	2495267	TNFRSF14	0
NM_152371	chr1	2518188	2522908	FAM213B	0
NM_033467	chr1	2522080	2564481	MMEL1	0
NM_001242672	chr1	2572806	2706230	TTC34	0
NM_080431	chr1	2938045	2939467	ACTRT2	0
NR_015440	chr1	2976180	2984289	LINC00982	0
NM_199454	chr1	2985741	3355185	PRDM16	0
NR_036215	chr1	3044538	3044599	MIR4251	0
NM_014448	chr1	3371146	3397677	ARHGEF16	0
NM_001409	chr1	3404505	3528059	MEGF6	0
NR_030277	chr1	3477259	3477354	MIR551A	0
NM_182752	chr1	3541555	3546694	TPRG1L	0
NM_017818	chr1	3547330	3566671	WRAP73	0
NM_001126240	chr1	3607235	3652765	TP73	0
NR_033708	chr1	3652547	3663937	TP73-AS1	0
NM_152492	chr1	3668964	3688209	CCDC27	0
NM_001288583	chr1	3689324	3692546	SMIM1	0
NM_020710	chr1	3696783	3713068	LRRC47	0
NM_014704	chr1	3728644	3773797	CEP104	0
NR_104222	chr1	3773830	3801993	DFFB	0
NM_207356	chr1	3805696	3816857	C1orf174	0
NR_024455	chr1	3816967	3832011	LINC01134	0
NR_040065	chr1	4000671	4012643	LOC728716	0
NR_027088	chr1	4472110	4484744	LOC284661	0
NM_001042478	chr1	4715104	4837854	AJAP1	0
NR_039612	chr1	5624130	5624203	MIR4417	0
NR_039838	chr1	5922731	5922801	MIR4689	0
NM_001291593	chr1	5922867	6052533	NPHP4	0
NM_003636	chr1	6086072	6161253	KCNAB2	0
NM_015557	chr1	6161846	6240194	CHD5	0
NM_000983	chr1	6245079	6259679	RPL22	0
NM_207396	chr1	6266188	6281359	RNF207	0
NM_012405	chr1	6281252	6296044	ICMT	0
NR_103534	chr1	6296299	6299502	LINC00337	0
NM_001024598	chr1	6304251	6305638	HES3	0
NM_207370	chr1	6307405	6321035	GPR153	0
NM_181865	chr1	6324331	6420764	ACOT7	0
NM_019089	chr1	6475293	6479979	HES2	0
NM_031475	chr1	6484847	6521004	ESPN	0
NR_036218	chr1	6489893	6489956	MIR4252	0
NM_148965	chr1	6521213	6526255	TNFRSF25	0
NM_001265593	chr1	6526151	6545529	PLEKHG5	0
NM_024654	chr1	6581406	6614658	NOL9	0
NM_177540	chr1	6615337	6639817	TAS1R1	0
NM_001278647	chr1	6640050	6649340	ZBTB48	0
NM_014851	chr1	6650783	6662929	KLHL21	0
NM_153812	chr1	6673755	6684093	PHF13	0
NM_138350	chr1	6685209	6695646	THAP3	0
NM_018198	chr1	6694227	6761966	DNAJC11	0
NR_104620	chr1	6784804	6790072	LOC100505887	0
NM_001195563	chr1	6845383	6932107	CAMTA1	0
NM_004781	chr1	7831328	7841492	VAMP3	0
NM_016831	chr1	7844488	7905240	PER3	0
NM_006786	chr1	7907671	7913104	UTS2	0
NM_001561	chr1	7975930	8003225	TNFRSF9	0
NM_007262	chr1	8021713	8045342	PARK7	0
NM_018948	chr1	8071778	8086393	ERRFI1	0
NM_001080397	chr1	8378144	8404227	SLC45A1	0
NM_001042682	chr1	8412463	8483747	RERE	0
NM_001201483	chr1	8921058	8931635	ENO1	0
NR_106786	chr1	8926560	8926649	MIR6728	0
NR_038351	chr1	8938893	8939943	ENO1-AS1	0
NM_001215	chr1	9005892	9035148	CA6	0
NM_207420	chr1	9063358	9086404	SLC2A7	0
NM_003039	chr1	9097004	9129887	SLC2A5	0
NM_024980	chr1	9164475	9189229	GPR157	0
NR_029610	chr1	9211726	9211836	MIR34A	0
NM_004285	chr1	9294862	9331394	H6PD	0
NM_025106	chr1	9352940	9429590	SPSB1	0
NR_104622	chr1	9485152	9489055	LOC100506022	0
NM_032315	chr1	9599527	9642831	SLC25A33	0
NM_001130924	chr1	9648931	9674935	TMEM201	0
NM_005026	chr1	9711789	9789172	PIK3CD	0
NR_027045	chr1	9712667	9714644	C1orf200	0
NM_014944	chr1	9789078	9884550	CLSTN1	0
NM_020248	chr1	9908333	9970316	CTNNBIP1	0
NM_032368	chr1	9989775	10002826	LZIC	0
NM_022787	chr1	10003485	10045556	NMNAT1	0
NM_052960	chr1	10057254	10076078	RBP7	0
NM_001105562	chr1	10093040	10241296	UBE4B	0
NM_015074	chr1	10270763	10441661	KIF1B	0
NM_002631	chr1	10459084	10480201	PGD	0
NM_001270517	chr1	10490158	10512060	APITD1-CORT	0
NR_036462	chr1	10490803	10502872	APITD1	0
NM_001302	chr1	10509775	10512060	CORT	0
NM_213566	chr1	10520602	10532613	DFFA	0
NM_004565	chr1	10535002	10690815	PEX14	0
NM_001079843	chr1	10696665	10856733	CASZ1	0
NM_001170754	chr1	11006529	11042094	C1orf127	0
NM_007375	chr1	11072678	11085549	TARDBP	0
NM_139208	chr1	11104854	11107296	MASP2	0
NM_003132	chr1	11114648	11120091	SRM	0
NM_001001998	chr1	11126675	11159938	EXOSC10	0
NM_004958	chr1	11166587	11322608	MTOR	0
NR_046600	chr1	11203954	11209595	MTOR-AS1	0
NM_021146	chr1	11249345	11256038	ANGPTL7	0
NM_013319	chr1	11333254	11348491	UBIAD1	0
NM_020780	chr1	11539294	11597640	PTCHD2	0
NR_104624	chr1	11669587	11673411	LOC101929181	0
NM_012168	chr1	11708417	11714888	FBXO2	0
NM_033182	chr1	11714913	11723384	FBXO44	0
NM_018438	chr1	11724149	11734409	FBXO6	0
NM_001127325	chr1	11734536	11751678	MAD2L2	0
NM_198545	chr1	11751780	11780336	DRAXIN	0
NM_001040195	chr1	11796141	11810828	AGTRAP	0
NM_001010881	chr1	11822249	11849642	C1orf167	0
NM_005957	chr1	11845786	11866160	MTHFR	0
NM_001286	chr1	11866152	11903201	CLCN6	0
NR_037806	chr1	11900375	11907673	NPPA-AS1	0
NM_006172	chr1	11905766	11907840	NPPA	0
NM_002521	chr1	11917520	11918992	NPPB	0
NM_138346	chr1	11979644	11986485	KIAA2013	0
NM_000302	chr1	11994723	12035599	PLOD1	0
NM_014874	chr1	12040237	12073572	MFN2	0
NM_021933	chr1	12079298	12092106	MIIP	0
NR_106787	chr1	12089214	12089279	MIR6729	0
NM_001243	chr1	12123433	12204264	TNFRSF8	0
NR_107000	chr1	12226999	12227095	MIR7846	0
NM_001066	chr1	12227059	12269277	TNFRSF1B	0
NR_039775	chr1	12251769	12251830	MIR4632	0
NM_015378	chr1	12290112	12572098	VPS13D	0
NM_004753	chr1	12627938	12677737	DHRS3	0
NR_106788	chr1	12638984	12639051	MIR6730	0
NM_001013630	chr1	12704565	12727097	AADACL4	0
NR_111984	chr1	12776117	12788726	AADACL3	0
NM_152290	chr1	12806133	12821102	C1orf158	0
NM_001080830	chr1	12834990	12838048	PRAMEF12	0
NM_023013	chr1	12851545	12856777	PRAMEF1	0
NM_001146344	chr1	12884617	12891264	PRAMEF11	0
NM_001146181	chr1	12907235	12908237	LOC649330	0
NM_001013631	chr1	12907260	12908578	HNRNPCL1	0
NM_023014	chr1	12916940	12921764	PRAMEF2	0
NM_001009611	chr1	12939032	12946025	PRAMEF4	0
NM_001010890	chr1	12998504	13002353	PRAMEF9	0
NM_001099850	chr1	13035498	13039011	LOC391003	0
NM_001136561	chr1	13182959	13184326	HNRNPCP5	0
NR_111945	chr1	13194517	13199727	LOC645354	0
NR_111947	chr1	13194517	13199727	LOC649324	0
NM_001013692	chr1	13328195	13331692	PRAMEF3	0
NM_001100631	chr1	13328832	13331671	PRAMEF22	0
NM_001013407	chr1	13359818	13369057	PRAMEF5	0
NM_001010889	chr1	13359832	13368936	PRAMEF6	0
NM_001282323	chr1	13364890	13368733	PRAMEF23	0
NM_001039361	chr1	13409127	13414502	PRAMEF10	0
NM_001291381	chr1	13409134	13414502	LOC645382	0
NM_001045480	chr1	13495253	13498259	PRAMEF16	0
NM_001012277	chr1	13607699	13611533	PRAMEF7	0
NM_001012276	chr1	13607699	13611533	PRAMEF8	0
NM_001098376	chr1	13641972	13648987	PRAMEF15	0
NM_001291380	chr1	13668268	13673511	LOC400736	0
NM_001024661	chr1	13668268	13673511	PRAMEF14	0
NM_001099790	chr1	13694888	13698405	PRAMEF19	0
NM_001099851	chr1	13716091	13719089	PRAMEF17	0
NM_001099852	chr1	13736906	13747803	PRAMEF20	0
NM_001100114	chr1	13742801	13747803	PRAMEF21	0
NM_001010847	chr1	13801444	13840242	LRRC38	0
NM_001006624	chr1	13911966	13944452	PDPN	0
NM_001007257	chr1	14075875	14114574	PRDM2	0
NM_001018000	chr1	15250624	15394651	KAZN	0
NR_027136	chr1	15438310	15478960	TMEM51-AS1	0
NM_018022	chr1	15480228	15546974	TMEM51	0
NM_001278502	chr1	15490691	15498120	C1orf195	0
NM_052929	chr1	15573767	15724622	FHAD1	0
NM_024329	chr1	15736390	15756839	EFHD2	0
NM_007272	chr1	15764937	15773153	CTRC	0
NM_033440	chr1	15783222	15798586	CELA2A	0
NM_015849	chr1	15802595	15817895	CELA2B	0
NR_102733	chr1	15817895	15850940	CASP9	0
NR_109898	chr1	15853307	15898228	DNAJC16	0
NM_024758	chr1	15898193	15911605	AGMAT	0
NM_032341	chr1	15943952	15987552	DDI2	0
NM_006511	chr1	15986363	15988217	RSC1A1	0
NM_015164	chr1	16010826	16061264	PLEKHM2	0
NM_207348	chr1	16062808	16067884	SLC25A34	0
NM_001013641	chr1	16068986	16074292	TMEM82	0
NM_001024215	chr1	16090993	16101715	FBLIM1	0
NM_001089591	chr1	16133656	16134194	UQCRHL	0
NR_024279	chr1	16160709	16174642	FLJ37453	0
NM_015001	chr1	16174358	16266950	SPEN	0
NM_001287603	chr1	16268363	16302627	ZBTB17	0
NM_178840	chr1	16330730	16333184	C1orf64	0
NM_014424	chr1	16340522	16345285	HSPB7	0
NM_001042704	chr1	16348485	16360545	CLCNKA	0
NM_000085	chr1	16370230	16383821	CLCNKB	0
NM_182623	chr1	16384263	16400127	FAM131C	0
NM_004431	chr1	16450831	16482582	EPHA2	0
NM_153213	chr1	16524598	16539104	ARHGEF19	0
NM_030907	chr1	16558181	16563659	RSG1	0
NM_018994	chr1	16576558	16678948	FBXO42	0
NR_073503	chr1	16693524	16724643	SZRD1	0
NM_198546	chr1	16725137	16763919	SPATA21	0
NM_001145278	chr1	16767166	16786584	NECAP2	0
NR_023386	chr1	16793930	16819196	CROCCP3	0
NM_017940	chr1	16888921	16940100	NBPF1	0
NR_026752	chr1	16944750	16957401	CROCCP2	0
NR_027504	chr1	16972068	16976915	MST1P2	0
NR_026567	chr1	17017712	17046652	ESPNP	0
NM_001282321	chr1	17060446	17060956	FAM231A	0
NM_001271733	chr1	17081128	17090975	MST1L	0
NR_037446	chr1	17185443	17185516	MIR3675	0
NM_014675	chr1	17248444	17299474	CROCC	0
NM_002403	chr1	17300998	17307173	MFAP2	0
NM_001141973	chr1	17312452	17338423	ATP13A2	0
NM_003000	chr1	17345224	17380665	SDHB	0
NM_007365	chr1	17393255	17445948	PADI2	0
NM_013358	chr1	17531620	17572501	PADI1	0
NM_016233	chr1	17575592	17610727	PADI3	0
NM_012387	chr1	17634689	17690495	PADI4	0
NM_207421	chr1	17698690	17728195	PADI6	0
NM_001136204	chr1	17733250	17765059	RCC2	0
NM_001011722	chr1	17907047	18024370	ARHGEF10L	0
NM_030812	chr1	18081807	18153558	ACTL8	0
NM_032880	chr1	18434239	18704977	IGSF21	0
NM_152375	chr1	18807423	18812480	KLHDC7A	0
NM_001135254	chr1	18957499	19075360	PAX7	0
NM_152232	chr1	19166092	19186155	TAS1R2	0
NM_001161504	chr1	19197923	19217385	ALDH4A1	0
NR_039844	chr1	19209695	19209769	MIR4695	0
NM_001136265	chr1	19230773	19282826	IFFO2	0
NM_020765	chr1	19400999	19536746	UBR4	0
NM_001271427	chr1	19542157	19578053	EMC1	0
NM_016183	chr1	19578074	19586622	MRTO4	0
NR_040288	chr1	19592475	19600568	AKR7L	0
NM_012067	chr1	19609056	19615280	AKR7A3	0
NR_037847	chr1	19619740	19622230	LOC100506730	0
NM_003689	chr1	19629201	19638640	AKR7A2	0
NM_001287531	chr1	19638739	19655794	PQLC2	0
NM_004930	chr1	19665266	19812135	CAPZB	0
NR_033757	chr1	19923470	19956315	MINOS1	0
NM_001204088	chr1	19923470	19984949	MINOS1-NBL1	0
NR_077246	chr1	19934300	19935138	RPS14P3	0
NM_001278164	chr1	19969722	19984949	NBL1	0
NM_000871	chr1	19991779	20007459	HTR6	0
NM_181719	chr1	20008705	20126410	TMCO4	0
NM_019062	chr1	20140521	20141771	RNF186	0
NM_015207	chr1	20208887	20239437	OTUD3	0
NM_014589	chr1	20246799	20250110	PLA2G2E	0
NM_001161727	chr1	20301923	20306932	PLA2G2A	0
NM_000929	chr1	20396700	20418394	PLA2G5	0
NM_001271814	chr1	20439142	20446059	PLA2G2D	0
NM_022819	chr1	20465822	20476879	PLA2G2F	0
NM_001105572	chr1	20490483	20501687	PLA2G2C	0
NR_110078	chr1	20510735	20512979	UBXN10-AS1	0
NM_152376	chr1	20512577	20519942	UBXN10	0
NM_001039500	chr1	20617411	20681387	VWA5B1	0
NR_033887	chr1	20686293	20755287	LINC01141	0
NM_018584	chr1	20808883	20812728	CAMK2N1	0
NM_024544	chr1	20825940	20834674	MUL1	0
NM_207334	chr1	20878931	20881513	FAM43B	0
NM_001785	chr1	20915443	20945400	CDA	0
NM_032409	chr1	20959947	20978004	PINK1	0
NR_106732	chr1	20960171	20960281	MIR6084	0
NR_046507	chr1	20969149	20978686	PINK1-AS	0
NM_005216	chr1	20978259	20988037	DDOST	0
NM_001287212	chr1	20990506	21044510	KIF17	0
NM_001103161	chr1	21046224	21059133	SH2D5	0
NM_016287	chr1	21069170	21113181	HP1BP3	0
NM_003760	chr1	21132784	21437876	EIF4G3	0
NM_001113347	chr1	21543739	21606183	ECE1	0
NR_038404	chr1	21619782	21626362	LOC100506801	0
NR_046176	chr1	21766582	21811393	NBPF3	0
NM_000478	chr1	21835857	21904905	ALPL	0
NM_002885	chr1	21922707	21995856	RAP1GAP	0
NM_001032730	chr1	22054338	22109688	USP48	0
NM_001013693	chr1	22138757	22151714	LDLRAD2	0
NM_005529	chr1	22148736	22263750	HSPG2	0
NM_007352	chr1	22303417	22315847	CELA3B	0
NM_005747	chr1	22328148	22339035	CELA3A	0
NR_110692	chr1	22350486	22352541	LOC101928043	0
NR_109759	chr1	22351996	22357717	LINC00339	0
NM_001039802	chr1	22379119	22419436	CDC42	0
NM_030761	chr1	22443797	22469519	WNT4	0
NM_001083621	chr1	22778343	22857650	ZBTB40	0
NM_001006943	chr1	22890003	22916112	EPHA8	0
NR_106742	chr1	22959750	22959859	MIR6127	0
NM_015991	chr1	22963117	22966175	C1QA	0
NM_172369	chr1	22970117	22974603	C1QC	0
NM_000491	chr1	22979681	22988029	C1QB	0
NM_004442	chr1	23037330	23241823	EPHB2	0
NR_039832	chr1	23046009	23046091	MIR4684	0
NR_036214	chr1	23189651	23189719	MIR4253	0
NM_001289974	chr1	23279535	23291923	LACTBL1	0
NM_001242521	chr1	23337326	23342343	C1orf234	0
NM_001009999	chr1	23345940	23410184	KDM1A	0
NR_036057	chr1	23370797	23370865	MIR3115	0
NM_033631	chr1	23410515	23495351	LUZP1	0
NM_000864	chr1	23518387	23521222	HTR1D	0
NR_110616	chr1	23607801	23612011	LOC100996511	0
NM_001102397	chr1	23636275	23670853	HNRNPR	0
NM_030634	chr1	23685940	23694879	ZNF436	0
NR_033690	chr1	23695463	23698330	C1orf213	0
NM_003196	chr1	23707554	23751261	TCEA3	0
NM_017707	chr1	23755055	23810750	ASAP3	0
NM_004091	chr1	23832919	23857712	E2F2	0
NR_110799	chr1	23848421	23854911	LOC101928163	0
NM_002167	chr1	23884420	23886285	ID3	0
NR_027042	chr1	23953823	23967056	MDS2	0
NM_001199802	chr1	24018268	24022915	RPL11	0
NM_003198	chr1	24069855	24088549	TCEB3	0
NR_038280	chr1	24086871	24104787	LOC100506963	0
NM_020362	chr1	24104875	24114722	PITHD1	0
NM_007260	chr1	24117645	24122029	LYPLA2	0
NM_000403	chr1	24122088	24127034	GALE	0
NM_000191	chr1	24128366	24151949	HMGCL	0
NM_000147	chr1	24171571	24194859	FUCA1	0
NM_001841	chr1	24200459	24239817	CNR2	0
NR_039615	chr1	24255559	24255637	MIR378F	0
NM_017761	chr1	24286300	24289949	PNRC2	0
NM_001191007	chr1	24292936	24306953	SRSF10	0
NM_152372	chr1	24382530	24438665	MYOM3	0
NM_021258	chr1	24446260	24469775	IL22RA1	0
NM_170743	chr1	24480646	24513765	IFNLR1	0
NR_027087	chr1	24526729	24538180	LOC284632	0
NM_001195010	chr1	24646055	24681808	GRHL3	0
NM_001199014	chr1	24683488	24740262	STPG1	0
NM_020448	chr1	24742244	24799473	NIPAL3	0
NR_045407	chr1	24822822	24828850	RCAN3AS	0
NM_001251980	chr1	24840803	24863510	RCAN3	0
NR_109781	chr1	24865763	24882515	LOC100506985	0
NM_001010980	chr1	24882566	24935818	NCMAP	0
NM_005839	chr1	24969593	24999772	SRRM1	0
NM_013943	chr1	25071759	25170815	CLIC4	0
NM_004350	chr1	25226001	25256770	RUNX3	0
NR_106789	chr1	25245835	25245907	MIR6731	0
NM_015484	chr1	25548766	25559013	SYF2	0
NM_020317	chr1	25568739	25573985	RSRP1	0
NM_001282872	chr1	25598976	25656936	RHD	0
NM_014313	chr1	25664788	25688852	TMEM50A	0
NM_138616	chr1	25688739	25747363	RHCE	0
NM_001282564	chr1	25757348	25826698	TMEM57	0
NM_015627	chr1	25870075	25895377	LDLRAP1	0
NM_001289010	chr1	25943958	26112698	MAN1C1	0
NM_206926	chr1	26126666	26144713	SEPN1	0
NR_024498	chr1	26146444	26150097	LOC646471	0
NM_001099626	chr1	26147318	26159433	MTFR1L	0
NM_024037	chr1	26160496	26185949	AUNIP	0
NM_178422	chr1	26187974	26197744	PAQR7	0
NM_203399	chr1	26226606	26233368	STMN1	0
NR_037481	chr1	26232852	26232945	MIR3917	0
NM_000437	chr1	26286257	26324648	PAFAH2	0
NM_004455	chr1	26348270	26362954	EXTL1	0
NM_001004434	chr1	26364513	26372604	SLC30A2	0
NM_032588	chr1	26377795	26394125	TRIM63	0
NM_001243533	chr1	26438267	26452039	PDIK1L	0
NM_024869	chr1	26485510	26489119	FAM110D	0
NM_015871	chr1	26496387	26497364	ZNF593	0
NR_023345	chr1	26503981	26516375	CNKSR1	0
NM_198137	chr1	26517118	26529033	CATSPER4	0
NR_110698	chr1	26551810	26556331	LOC101928303	0
NM_022778	chr1	26560643	26605529	CEP85	0
NM_031286	chr1	26606212	26608013	SH3BGRL3	0
NM_145345	chr1	26608772	26644756	UBXN11	0
NM_001803	chr1	26644410	26647014	CD52	0
NM_001039775	chr1	26648349	26680621	AIM1L	0
NM_173574	chr1	26688124	26699266	ZNF683	0
NM_024674	chr1	26737268	26756219	LIN28A	0
NM_001243565	chr1	26758772	26797795	DHDDS	0
NM_005517	chr1	26798901	26803133	HMGN2	0
NM_001006665	chr1	26872342	26901520	RPS6KA1	0
NR_031740	chr1	26881032	26881084	MIR1976	0
NM_139135	chr1	27022521	27108601	ARID1A	0
NM_001202554	chr1	27114678	27124894	PIGV	0
NM_032283	chr1	27153200	27182211	ZDHHC18	0
NM_006142	chr1	27189632	27190947	SFN	0
NM_018066	chr1	27205872	27216869	GPN2	0
NM_022078	chr1	27216978	27226962	GPATCH3	0
NM_021969	chr1	27237974	27240567	NR0B2	0
NM_006600	chr1	27248212	27273362	NUDC	0
NM_152365	chr1	27276046	27286901	C1orf172	0
NM_001013642	chr1	27320194	27327377	TRNP1	0
NM_052943	chr1	27331510	27339333	FAM46B	0
NM_003047	chr1	27425299	27481621	SLC9A1	0
NM_001276252	chr1	27561006	27635124	WDTC1	0
NM_032125	chr1	27648635	27662891	TMEM222	0
NR_033926	chr1	27650364	27653016	LOC644961	0
NM_001193308	chr1	27668482	27680423	SYTL1	0
NM_004672	chr1	27681669	27693337	MAP3K6	0
NM_173452	chr1	27695600	27701315	FCN3	0
NM_207397	chr1	27705589	27709823	CD164L2	0
NM_005281	chr1	27719147	27722317	GPR3	0
NM_006990	chr1	27730733	27816678	WASF2	0
NM_001029882	chr1	27860755	27930143	AHDC1	0
NM_001042747	chr1	27938800	27952751	FGR	0
NM_002038	chr1	27992571	27998724	IFI6	0
NM_152660	chr1	28052489	28089423	FAM76A	0
NM_177424	chr1	28099693	28150963	STX12	0
NM_002713	chr1	28157324	28178183	PPP1R8	0
NR_002997	chr1	28160911	28161077	SCARNA1	0
NM_001286113	chr1	28199053	28213196	THEMIS2	0
NM_001286076	chr1	28218035	28241308	RPA2	0
NM_001009568	chr1	28261503	28282991	SMPDL3B	0
NM_018053	chr1	28286503	28294604	XKR8	0
NR_104214	chr1	28314983	28415148	EYA3	0
NM_000952	chr1	28473676	28503455	PTAFR	0
NM_014280	chr1	28526789	28559542	DNAJC8	0
NM_178190	chr1	28562601	28564616	ATPIF1	0
NM_031459	chr1	28585962	28609002	SESN2	0
NM_001127350	chr1	28655512	28662478	MED18	0
NM_023923	chr1	28764660	28826881	PHACTR4	0
NR_036473	chr1	28832454	28837404	SNHG3	0
NM_001048194	chr1	28844744	28865708	RCC1	0
NR_003109	chr1	28879528	28905057	TRNAU1AP	0
NR_024127	chr1	28905049	28908366	SNHG12	0
NR_003077	chr1	28905254	28905334	SNORD99	0
NR_002987	chr1	28906275	28906405	SNORA61	0
NR_002976	chr1	28906892	28907024	SNORA44	0
NR_003035	chr1	28907431	28907565	SNORA16A	0
NM_152304	chr1	28918711	28921088	RAB42	0
NM_005644	chr1	28929608	28969604	TAF12	0
NR_004407	chr1	28975111	28975246	RNU11	0
NM_006582	chr1	28995239	29042115	GMEB1	0
NM_001172828	chr1	29063451	29096287	YTHDF2	0
NM_000911	chr1	29138653	29190208	OPRD1	0
NM_004437	chr1	29213602	29446558	EPB41	0
NM_001003682	chr1	29445936	29450421	TMEM200B	0
NM_005626	chr1	29474249	29508637	SRSF4	0
NM_016011	chr1	29519168	29557470	MECR	0
NM_005704	chr1	29563027	29653325	PTPRU	0
NR_110758	chr1	29656131	29676626	LOC101928460	0
NR_110790	chr1	30486798	30510459	LOC101929406	0
NM_002379	chr1	31184123	31196432	MATN1	0
NR_034182	chr1	31191618	31199593	MATN1-AS1	0
NM_006762	chr1	31205314	31230683	LAPTM5	0
NR_039616	chr1	31212002	31212079	MIR4420	0
NM_014654	chr1	31342312	31381480	SDC3	0
NM_014676	chr1	31404352	31538564	PUM1	0
NR_004054	chr1	31408535	31408623	SNORD103A	0
NR_033295	chr1	31421964	31422052	SNORD103B	0
NR_003066	chr1	31441009	31441084	SNORD85	0
NM_024522	chr1	31652591	31712734	NKAIN1	0
NM_004814	chr1	31732414	31769644	SNRNP40	0
NM_001282571	chr1	31769828	31837800	ZCCHC17	0
NM_004102	chr1	31838099	31845923	FABP3	0
NM_018565	chr1	31886659	31907527	SERINC2	0
NR_034112	chr1	31971838	31974167	LINC01225	0
NR_027085	chr1	31984035	31989846	LINC01226	0
NM_001204414	chr1	32042085	32053287	TINAGL1	0
NM_001525	chr1	32083300	32092919	HCRTR1	0
NR_033688	chr1	32095462	32110218	PEF1	0
NM_001856	chr1	32117847	32169768	COL16A1	0
NM_001703	chr1	32192717	32229648	BAI2	0
NR_036216	chr1	32224260	32224336	MIR4254	0
NM_001281987	chr1	32256022	32281652	SPOCD1	0
NM_080391	chr1	32372021	32403988	PTP4A2	0
NR_073499	chr1	32479294	32526460	KHDRBS1	0
NM_018056	chr1	32538502	32568467	TMEM39B	0
NM_012316	chr1	32573643	32642168	KPNA6	0
NM_175852	chr1	32645344	32663886	TXLNA	0
NM_024296	chr1	32666201	32670991	CCDC28B	0
NM_018134	chr1	32671235	32674288	IQCC	0
NM_001099434	chr1	32674694	32681797	DCDC2B	0
NM_019118	chr1	32681797	32687926	TMEM234	0
NM_003757	chr1	32687970	32697205	EIF3I	0
NR_026850	chr1	32697260	32707311	MTMR9LP	0
NM_032648	chr1	32712817	32714461	FAM167B	0
NM_001042771	chr1	32739711	32751768	LCK	0
NM_004964	chr1	32757707	32799224	HDAC1	0
NM_023009	chr1	32799429	32801840	MARCKSL1	0
NM_001167676	chr1	32826870	32827844	FAM229A	0
NM_052841	chr1	32827861	32829924	TSSK3	0
NM_001143888	chr1	32830704	32860062	BSDC1	0
NM_001145720	chr1	32930657	32953459	ZBTB8B	0
NR_111980	chr1	33004745	33071551	ZBTB8A	0
NM_178547	chr1	33087306	33116185	ZBTB8OS	0
NM_005610	chr1	33116748	33151812	RBBP4	0
NM_001161708	chr1	33145506	33168361	SYNC	0
NM_001198972	chr1	33231234	33240571	KIAA1522	0
NM_003680	chr1	33240839	33283633	YARS	0
NM_001256121	chr1	33283042	33324480	S100PBP	0
NM_001171940	chr1	33327868	33336414	FNDC5	0
NM_002143	chr1	33352097	33360247	HPCA	0
NM_033504	chr1	33360195	33366953	TMEM54	0
NM_153341	chr1	33402049	33430286	RNF19B	0
NM_001199199	chr1	33473540	33502512	AK2	0
NM_052998	chr1	33546713	33585995	ADC	0
NM_018207	chr1	33611002	33647671	TRIM62	0
NM_152493	chr1	33722173	33766320	ZNF362	0
NM_001080438	chr1	33772366	33786699	A3GALT2	0
NM_004427	chr1	33789223	33815499	PHC2	0
NR_037400	chr1	33797993	33798093	MIR3605	0
NM_145238	chr1	33938231	33961995	ZSCAN20	0
NM_052896	chr1	33979598	34631443	CSMD2	0
NR_033264	chr1	34329679	34330392	HMGB4	0
NR_038372	chr1	34334556	34351059	LOC402779	0
NM_032884	chr1	34632483	34684731	C1orf94	0
NM_005268	chr1	35220647	35224113	GJB5	0
NM_153212	chr1	35225341	35229325	GJB4	0
NM_001005752	chr1	35247910	35251967	GJB3	0
NM_002060	chr1	35258598	35261348	GJA4	0
NM_001164824	chr1	35315962	35324646	SMIM12	0
NM_001080418	chr1	35331036	35370984	DLGAP3	0
NR_037869	chr1	35441299	35444307	LOC653160	0
NM_001195156	chr1	35447126	35450948	ZMYM6NB	0
NM_007167	chr1	35451766	35497569	ZMYM6	0
NM_001289091	chr1	35544963	35581459	ZMYM1	0
NM_005066	chr1	35649200	35658743	SFPQ	0
NM_005095	chr1	35734567	35887545	ZMYM4	0
NM_024874	chr1	35899090	36023037	KIAA0319L	0
NM_001014841	chr1	36023392	36032380	NCDN	0
NM_178548	chr1	36038970	36060927	TFAP2E	0
NM_002794	chr1	36065142	36107445	PSMB2	0
NM_152374	chr1	36179476	36184790	C1orf216	0
NM_001190481	chr1	36197712	36235551	CLSPN	0
NM_017629	chr1	36273827	36323490	AGO4	0
NM_012199	chr1	36348809	36389899	AGO1	0
NM_177422	chr1	36396682	36522063	AGO3	0
NM_014466	chr1	36549675	36553876	TEKT2	0
NM_017825	chr1	36554452	36559533	ADPRHL2	0
NM_005202	chr1	36560843	36565850	COL8A2	0
NR_073098	chr1	36602169	36615115	TRAPPC3	0
NM_001286365	chr1	36621565	36646451	MAP7D1	0
NM_005119	chr1	36690016	36770957	THRAP3	0
NM_001162530	chr1	36771993	36786948	SH3D21	0
NM_018166	chr1	36787631	36789755	EVA1B	0
NM_001282546	chr1	36805219	36851528	STK40	0
NM_032881	chr1	36859030	36863493	LSM10	0
NM_145047	chr1	36883506	36916086	OSCP1	0
NM_031280	chr1	36921361	36930040	MRPS15	0
NM_000760	chr1	36931643	36948915	CSF3R	0
NM_000831	chr1	37261127	37499844	GRIK3	0
NR_036217	chr1	37627163	37627235	MIR4255	0
NR_038842	chr1	37920479	37940044	LINC01137	0
NM_025079	chr1	37940118	37949978	ZC3H12A	0
NR_106790	chr1	37945830	37945890	MIR6732	0
NR_073090	chr1	37955560	37980420	MEAF6	0
NR_049844	chr1	37966535	37966595	MIR5581	0
NM_024700	chr1	38000049	38019945	SNIP1	0
NM_003462	chr1	38022519	38032458	DNALI1	0
NM_013285	chr1	38032412	38061586	GNL2	0
NM_001242910	chr1	38076950	38100595	RSPO1	0
NM_017850	chr1	38147241	38156192	C1orf109	0
NM_018101	chr1	38158072	38175391	CDCA8	0
NM_173641	chr1	38225944	38230824	EPHA10	0
NM_152496	chr1	38261159	38267278	MANEAL	0
NM_024640	chr1	38268613	38273865	YRDC	0
NM_198446	chr1	38273472	38275126	C1orf122	0
NM_005955	chr1	38275238	38325292	MTF1	0
NM_005540	chr1	38326368	38412729	INPP5B	0
NM_006802	chr1	38422651	38455761	SF3A3	0
NM_004468	chr1	38462441	38471187	FHL3	0
NM_016037	chr1	38478383	38490497	UTP11L	0
NM_002699	chr1	38509522	38512450	POU3F1	0
NR_037432	chr1	38554902	38555001	MIR3659	0
NR_038928	chr1	38674705	38680439	LOC339442	0
NM_022157	chr1	39303868	39325495	RRAGC	0
NR_037633	chr1	39328161	39347298	GJA9-MYCBP	0
NM_012333	chr1	39328161	39339050	MYCBP	0
NM_030772	chr1	39339738	39347298	GJA9	0
NM_017821	chr1	39351478	39407456	RHBDL2	0
NM_001136275	chr1	39456915	39471737	AKIRIN1	0
NM_004552	chr1	39491966	39500308	NDUFS5	0
NM_012090	chr1	39549838	39952810	MACF1	0
NM_015038	chr1	39875175	39882154	KIAA0754	0
NM_181809	chr1	39957317	39995541	BMP8A	0
NR_003929	chr1	39987951	40025370	PPIEL	0
NM_001135653	chr1	40026484	40042521	PABPC4	0
NR_002983	chr1	40033045	40033182	SNORA55	0
NM_014571	chr1	40089102	40105348	HEYL	0
NM_032526	chr1	40124792	40137710	NT5C1A	0
NM_001282396	chr1	40144319	40157157	HPCAL4	0
NM_203456	chr1	40204516	40229586	PPIE	0
NM_001720	chr1	40223902	40254533	BMP8B	0
NM_022120	chr1	40235196	40237020	OXCT2	0
NM_017646	chr1	40306705	40349177	TRIT1	0
NM_005376	chr1	40365283	40367687	MYCL	0
NM_001287809	chr1	40420783	40435640	MFSD2A	0
NM_006367	chr1	40506254	40538321	CAP1	0
NM_000310	chr1	40538381	40563142	PPT1	0
NM_012421	chr1	40627040	40706593	RLF	0
NM_001008740	chr1	40713572	40717365	TMCO2	0
NM_005857	chr1	40723721	40759856	ZMPSTE24	0
NM_001852	chr1	40766162	40782939	COL9A2	0
NM_001198978	chr1	40840304	40888998	SMAP2	0
NM_023070	chr1	40916336	40929390	ZFP69B	0
NM_198494	chr1	40943301	40962015	ZFP69	0
NM_022774	chr1	40974432	40982214	EXO5	0
NM_152373	chr1	40997232	41013841	ZNF684	0
NM_014747	chr1	41086351	41131324	RIMS3	0
NR_024567	chr1	41154751	41157933	NFYC-AS1	0
NM_001142587	chr1	41157241	41237275	NFYC	0
NR_029846	chr1	41220026	41220118	MIR30E	0
NR_029833	chr1	41222955	41223044	MIR30C1	0
NM_172163	chr1	41249683	41306124	KCNQ4	0
NM_133467	chr1	41326727	41328018	CITED4	0
NM_001905	chr1	41445006	41478235	CTPS1	0
NR_037868	chr1	41480261	41509562	SLFNL1-AS1	0
NM_144990	chr1	41481268	41487427	SLFNL1	0
NM_001172222	chr1	41492870	41625605	SCMH1	0
NM_001291281	chr1	41827602	41849263	FOXO6	0
NM_001956	chr1	41944445	41950344	EDN2	0
NR_038260	chr1	42312859	42384496	HIVEP3	0
NM_007102	chr1	42619091	42621495	GUCA2B	0
NM_033553	chr1	42628361	42630395	GUCA2A	0
NM_001198850	chr1	42642209	42801548	FOXJ3	0
NM_173642	chr1	42846467	42889900	RIMKLA	0
NM_032257	chr1	42896000	42921938	ZMYND12	0
NM_001287506	chr1	42922011	42926901	PPCS	0
NM_001080850	chr1	43000559	43120335	CCDC30	0
NM_006347	chr1	43124047	43142429	PPIH	0
NM_004559	chr1	43148065	43168020	YBX1	0
NM_001185117	chr1	43198763	43205925	CLDN19	0
NM_001243246	chr1	43212005	43232755	LEPRE1	0
NM_024097	chr1	43232915	43241413	C1orf50	0
NM_001242750	chr1	43253660	43263901	LOC100129924	0
NM_199342	chr1	43272722	43283059	CCDC23	0
NM_001017922	chr1	43282775	43310660	ERMAP	0
NM_015911	chr1	43312243	43318146	ZNF691	0
NR_104171	chr1	43323292	43354463	LOC339539	0
NM_006516	chr1	43391045	43424847	SLC2A1	0
NR_033967	chr1	43424719	43449029	SLC2A1-AS1	0
NM_001101376	chr1	43613593	43622067	FAM183A	0
NM_001159936	chr1	43629844	43638241	EBNA1BP2	0
NR_106791	chr1	43637322	43637383	MIR6733	0
NM_152498	chr1	43638000	43676549	WDR65	0
NM_144626	chr1	43735664	43739673	TMEM125	0
NM_001164829	chr1	43747556	43751288	C1orf210	0
NM_001253357	chr1	43766565	43788781	TIE1	0
NM_005373	chr1	43803474	43820135	MPL	0
NM_001255	chr1	43824625	43828873	CDC20	0
NR_046117	chr1	43829067	43833745	ELOVL1	0
NR_106792	chr1	43830318	43830386	MIR6734	0
NM_052877	chr1	43849578	43855483	MED8	0
NM_015284	chr1	43855555	43919918	SZT2	0
NR_106793	chr1	43914209	43914282	MIR6735	0
NM_001243526	chr1	43916673	43919660	HYI	0
NM_002840	chr1	43996546	44089343	PTPRF	0
NM_014663	chr1	44115796	44171189	KDM4A	0
NR_033827	chr1	44165408	44173012	KDM4A-AS1	0
NR_073023	chr1	44173203	44396837	ST3GAL3	0
NR_106727	chr1	44304293	44304355	MIR6079	0
NM_057091	chr1	44398991	44402912	ARTN	0
NM_014652	chr1	44412477	44433694	IPO13	0
NM_001039589	chr1	44435652	44439043	DPH2	0
NM_001039457	chr1	44440601	44443972	ATP6V0B	0
NM_003780	chr1	44444873	44456843	B4GALT2	0
NM_152499	chr1	44457279	44462198	CCDC24	0
NR_048549	chr1	44462154	44497164	SLC6A9	0
NM_173484	chr1	44584521	44600809	KLF17	0
NM_001034023	chr1	44679124	44686351	DMAP1	0
NM_024066	chr1	44686741	44820939	ERI3	0
NR_046817	chr1	44709047	44709955	ERI3-IT1	0
NM_018150	chr1	44870959	45117396	RNF220	0
NR_049849	chr1	45011164	45011224	MIR5584	0
NM_024587	chr1	45119500	45140099	TMEM53	0
NM_001145636	chr1	45140393	45191263	C1orf228	0
NM_006845	chr1	45205489	45233438	KIF2C	0
NM_001012	chr1	45241245	45244412	RPS8	0
NR_000015	chr1	45241536	45241610	SNORD55	0
NR_000024	chr1	45242163	45242261	SNORD46	0
NR_001456	chr1	45243513	45243584	SNORD38A	0
NR_001457	chr1	45244061	45244130	SNORD38B	0
NM_153274	chr1	45249256	45253426	BEST4	0
NM_004073	chr1	45266035	45271667	PLK3	0
NM_001013632	chr1	45271585	45272957	TCTEX1D4	0
NM_001136537	chr1	45274153	45279801	BTBD19	0
NM_003738	chr1	45287937	45308616	PTCH2	0
NM_001261418	chr1	45316193	45452394	EIF2B3	0
NM_024602	chr1	45468219	45477027	HECTD3	0
NM_000374	chr1	45477804	45481341	UROD	0
NM_020883	chr1	45482075	45672250	ZSWIM5	0
NR_024270	chr1	45769581	45771291	LINC01144	0
NM_032756	chr1	45792544	45794346	HPDL	0
NM_001128425	chr1	45794913	45806142	MUTYH	0
NM_025077	chr1	45805341	45809650	TOE1	0
NM_007170	chr1	45809554	45956840	TESK2	0
NR_033296	chr1	45959597	45965751	CCDC163P	0
NM_015506	chr1	45965855	45976739	MMACHC	0
NM_181696	chr1	45976706	45987610	PRDX1	0
NM_001202414	chr1	46016454	46035723	AKR1A1	0
NM_001195193	chr1	46049659	46084578	NASP	0
NM_001114938	chr1	46085715	46089731	CCDC17	0
NM_021639	chr1	46092975	46152302	GPBP1L1	0
NR_026768	chr1	46111451	46112357	RPS15AP10	0
NM_016486	chr1	46153846	46160108	TMEM69	0
NM_001145349	chr1	46159997	46216485	IPP	0
NM_015112	chr1	46269284	46501796	MAST2	0
NM_003629	chr1	46505811	46598380	PIK3R3	0
NM_005727	chr1	46640748	46651634	TSPAN1	0
NM_001290130	chr1	46654352	46663171	POMGNT1	0
NM_001013615	chr1	46669005	46686928	LURAP1	0
NM_001142548	chr1	46713366	46744145	RAD54L	0
NM_006369	chr1	46744071	46769038	LRRC41	0
NM_006004	chr1	46769379	46782447	UQCRH	0
NR_045791	chr1	46805848	46830824	NSUN4	0
NM_001441	chr1	46859938	46879520	FAAH	0
NR_045483	chr1	46899498	46911374	LOC729041	0
NM_147192	chr1	46972667	46979886	DMBX1	0
NR_038403	chr1	47004367	47035927	MKNK1-AS1	0
NM_001097611	chr1	47011315	47016887	KNCN	0
NR_024174	chr1	47023078	47069966	MKNK1	0
NM_145279	chr1	47073386	47080805	MOB3C	0
NM_001042546	chr1	47100710	47134099	ATPAF1	0
NM_001145474	chr1	47137496	47139256	TEX38	0
NR_038828	chr1	47139707	47157769	EFCAB14-AS1	0
NM_014774	chr1	47140830	47184736	EFCAB14	0
NM_000779	chr1	47264669	47285021	CYP4B1	0
NR_002788	chr1	47308766	47366147	CYP4Z2P	0
NM_000778	chr1	47394845	47407156	CYP4A11	0
NM_178033	chr1	47489239	47516423	CYP4X1	0
NM_178134	chr1	47533159	47583992	CYP4Z1	0
NM_001010969	chr1	47603106	47614526	CYP4A22	0
NR_047498	chr1	47644921	47646011	LINC00853	0
NM_005764	chr1	47649260	47655771	PDZK1IP1	0
NM_003189	chr1	47681961	47698007	TAL1	0
NM_001282936	chr1	47715810	47779819	STIL	0
NR_046395	chr1	47799468	47824547	CMPK1	0
NM_012186	chr1	47881743	47883724	FOXE3	0
NR_026878	chr1	47897806	47900313	FOXD2-AS1	0
NM_004474	chr1	47901688	47906363	FOXD2	0
NM_001194986	chr1	48226199	48462562	TRABD2B	0
NR_026749	chr1	48567386	48648100	SKINTL	0
NM_001011547	chr1	48688356	48714316	SLC5A9	0
NM_001286238	chr1	48761043	48937880	SPATA6	0
NM_032785	chr1	48998526	50489626	AGBL4	0
NM_024603	chr1	49193539	49242547	BEND5	0
NR_046839	chr1	49839872	49937757	AGBL4-IT1	0
NM_021952	chr1	50574593	50667540	ELAVL4	0
NM_032110	chr1	50883222	50889119	DMRTA2	0
NM_007051	chr1	50906934	51425936	FAF1	0
NM_001262	chr1	51434366	51440306	CDKN2C	0
NM_001136508	chr1	51567905	51613754	C1orf185	0
NM_014372	chr1	51701944	51739119	RNF11	0
NM_001144832	chr1	51752929	51810785	TTC39A	0
NM_001159969	chr1	51819934	51887793	EPS15	0
NM_148907	chr1	52195485	52254891	OSBPL9	0
NM_001101662	chr1	52254865	52344609	NRD1	0
NR_031580	chr1	52302015	52302074	MIR761	0
NM_002867	chr1	52373627	52456436	RAB3B	0
NM_015913	chr1	52485803	52521843	TXNDC12	0
NM_138417	chr1	52497776	52499472	KTI12	0
NM_152265	chr1	52521856	52556388	BTF3L4	0
NM_007324	chr1	52607765	52812358	ZFYVE9	0
NM_032449	chr1	52816264	52831877	CC2D1B	0
NM_001190818	chr1	52838500	52870143	ORC1	0
NM_032864	chr1	52870218	52883992	PRPF38A	0
NM_001009881	chr1	52888947	53018762	ZCCHC11	0
NM_015696	chr1	53068042	53074723	GPX7	0
NM_001042693	chr1	53099065	53122737	FAM159A	0
NM_023077	chr1	53152013	53164038	COA7	0
NM_024646	chr1	53192130	53293013	ZYG11B	0
NM_001004339	chr1	53308182	53360247	ZYG11A	0
NM_001198962	chr1	53361581	53387446	ECHDC2	0
NM_001007099	chr1	53480609	53517289	SCP2	0
NM_001199081	chr1	53527884	53551174	PODN	0
NR_109858	chr1	53552850	53608304	SLC1A7	0
NM_000098	chr1	53662100	53679869	CPT2	0
NM_017887	chr1	53679771	53686289	C1orf123	0
NM_002370	chr1	53692563	53704282	MAGOH	0
NR_038953	chr1	53704281	53708455	LOC100507564	0
NM_004631	chr1	53708040	53793821	LRP8	0
NR_002314	chr1	53904042	53905693	SLC25A3P1	0
NM_033067	chr1	53925071	53933158	DMRTB1	0
NM_147193	chr1	53971905	54199877	GLIS1	0
NR_033142	chr1	54231133	54304225	NDC1	0
NR_036639	chr1	54317391	54355487	YIPF1	0
NM_001039715	chr1	54359860	54376759	DIO1	0
NM_016126	chr1	54387233	54411288	HSPB11	0
NM_001256409	chr1	54411998	54433841	LRRC42	0
NM_001010978	chr1	54472970	54483859	LDLRAD1	0
NM_004872	chr1	54497348	54519111	TMEM59	0
NM_153035	chr1	54519273	54565416	TCEANC2	0
NR_039942	chr1	54519751	54519827	MIR4781	0
NM_201546	chr1	54604667	54618679	CDCP2	0
NM_001031672	chr1	54638026	54665746	CYB5RL	0
NM_016491	chr1	54665839	54684056	MRPL37	0
NM_145716	chr1	54691103	54872068	SSBP3	0
NR_103541	chr1	54702115	54704736	SSBP3-AS1	0
NM_147161	chr1	55013806	55076005	ACOT11	0
NM_176782	chr1	55074849	55089200	FAM151A	0
NR_026782	chr1	55107412	55175940	MROH7	0
NR_037641	chr1	55107412	55208328	MROH7-TTC4	0
NM_004623	chr1	55181494	55208328	TTC4	0
NM_152268	chr1	55222570	55230226	PARS2	0
NM_001114108	chr1	55246751	55266941	TTC22	0
NM_152607	chr1	55271735	55307937	C1orf177	0
NM_014762	chr1	55315299	55352921	DHCR24	0
NM_182532	chr1	55446464	55457966	TMEM61	0
NM_057176	chr1	55464616	55474465	BSND	0
NR_110451	chr1	55505894	55530526	PCSK9	0
NM_015306	chr1	55532031	55681039	USP24	0
NR_038320	chr1	55681080	55683128	LOC100507634	0
NR_039618	chr1	55691313	55691396	MIR4422	0
NM_003713	chr1	56960418	57045257	PPAP2B	0
NM_006252	chr1	57110989	57181008	PRKAA2	0
NM_001004303	chr1	57184476	57285369	C1orf168	0
NM_000562	chr1	57320442	57383894	C8A	0
NM_001278544	chr1	57394882	57431813	C8B	0
NM_021080	chr1	57463578	58716211	DAB1	0
NR_104363	chr1	58326214	58328786	DAB1-AS1	0
NM_145243	chr1	58946390	59012446	OMA1	0
NM_002353	chr1	59041094	59043166	TACSTD2	0
NM_001085487	chr1	59120410	59165747	MYSM1	0
NM_002228	chr1	59246462	59249785	JUN	0
NR_108106	chr1	59250822	59365384	LINC01135	0
NR_110626	chr1	59486147	59553919	LOC101926925	0
NR_027120	chr1	59597607	59612479	HSD52	0
NM_001244714	chr1	59775749	60228402	FGGY	0
NR_039861	chr1	60198898	60198968	MIR4711	0
NR_110627	chr1	60238466	60254501	LOC101926944	0
NM_015888	chr1	60280532	60342050	HOOK1	0
NM_000775	chr1	60358979	60392423	CYP2J2	0
NM_152377	chr1	60456065	60539442	C1orf87	0
NR_110628	chr1	61125302	61291256	LOC101926964	0
NR_110618	chr1	61419409	61436448	LOC100996570	0
NM_001145512	chr1	61547533	61928460	NFIA	0
NR_104180	chr1	61714616	61719190	LOC645030	0
NR_073400	chr1	62119913	62121800	MGC34796	0
NM_032027	chr1	62146718	62191095	TM2D1	0
NM_176877	chr1	62208148	62629591	INADL	0
NM_001164835	chr1	62660473	62678001	L1TD1	0
NM_181712	chr1	62701836	62785083	KANK4	0
NM_001017415	chr1	62901974	62917475	USP1	0
NM_001272002	chr1	63049775	63154039	DOCK7	0
NM_014495	chr1	63063157	63071976	ANGPTL3	0
NM_032852	chr1	63249776	63330941	ATG4C	0
NR_038252	chr1	63624753	63782901	LINC00466	0
NM_012183	chr1	63788729	63790797	FOXD3	0
NR_106716	chr1	63792595	63792655	MIR6068	0
NM_013339	chr1	63833260	63904233	ALG6	0
NM_014288	chr1	63906440	63988944	ITGB3BP	0
NM_032437	chr1	63989012	64038364	EFCAB7	0
NR_002771	chr1	64014650	64016307	DLEU2L	0
NM_001172818	chr1	64088886	64125916	PGM1	0
NM_001083592	chr1	64239689	64609052	ROR1	0
NR_110665	chr1	64571005	64579474	LOC101927034	0
NM_152489	chr1	64669489	64710027	UBE2U	0
NM_020925	chr1	64936475	65158741	CACHD1	0
NR_039957	chr1	65045529	65045604	MIR4794	0
NM_018211	chr1	65210777	65298914	RAVER2	0
NM_002227	chr1	65298905	65432187	JAK1	0
NR_037443	chr1	65523437	65523525	MIR3671	0
NR_029516	chr1	65524116	65524191	MIR101-1	0
NM_013410	chr1	65613849	65697828	AK4	0
NM_001256864	chr1	65775217	65881552	DNAJC6	0
NM_001003679	chr1	65886334	66101111	LEPR	0
NM_001198681	chr1	65886398	65901690	LEPROT	0
NM_001037339	chr1	66797792	66840262	PDE4B	0
NM_032291	chr1	66999824	67210768	SGIP1	0
NR_036060	chr1	67094122	67094200	MIR3117	0
NM_152665	chr1	67218139	67244730	TCTEX1D1	0
NM_005478	chr1	67263423	67266942	INSL5	0
NM_207014	chr1	67303281	67390570	WDR78	0
NM_001146110	chr1	67390577	67454302	MIER1	0
NM_015139	chr1	67465014	67520080	SLC35D1	0
NM_001276351	chr1	67557858	67600654	C1orf141	0
NM_144701	chr1	67632168	67725650	IL23R	0
NM_001559	chr1	67773046	67862583	IL12RB2	0
NM_015640	chr1	67873492	67896123	SERBP1	0
NM_001199742	chr1	68150859	68154021	GADD45A	0
NM_018841	chr1	68167148	68299155	GNG12	0
NR_040077	chr1	68297970	68668670	GNG12-AS1	0
NM_004675	chr1	68511644	68516460	DIRAS3	0
NM_001002292	chr1	68564141	68698229	WLS	0
NR_031664	chr1	68649200	68649293	MIR1262	0
NM_000329	chr1	68894506	68915642	RPE65	0
NM_001114120	chr1	68939834	68962904	DEPDC1	0
NR_110671	chr1	68962358	69004310	LOC101927220	0
NM_020794	chr1	70225857	70589171	LRRC7	0
NR_023916	chr1	70385004	70386000	PIN1P1	0
NM_017768	chr1	70610484	70671361	LRRC40	0
NM_004768	chr1	70671364	70717701	SRSF11	0
NM_030816	chr1	70724684	70820417	ANKRD13C	0
NM_001031693	chr1	70820492	70833705	HHLA3	0
NM_153742	chr1	70876900	70905534	CTH	0
NM_198715	chr1	71471536	71513491	PTGER3	0
NR_038420	chr1	71512188	71532865	ZRANB2-AS1	0
NM_203350	chr1	71528973	71546972	ZRANB2	0
NR_029707	chr1	71533313	71533399	MIR186	0
NR_046217	chr1	71547006	71703406	ZRANB2-AS2	0
NM_173808	chr1	71868624	72748277	NEGR1	0
NR_046218	chr1	72259914	72302695	NEGR1-IT1	0
NR_110677	chr1	73771852	73773255	LOC101927295	0
NM_001105659	chr1	74491701	74663871	LRRIQ3	0
NM_003838	chr1	74663895	74674386	FPGT	0
NM_001199327	chr1	74663895	74930609	FPGT-TNNI3K	0
NM_015978	chr1	74701070	75010116	TNNI3K	0
NM_001002912	chr1	75033794	75139422	ERICH3	0
NM_001889	chr1	75171171	75199092	CRYZ	0
NM_138467	chr1	75198839	75232360	TYW3	0
NM_001001933	chr1	75594118	75627218	LHX8	0
NM_152697	chr1	75672074	76076799	SLC44A5	0
NM_001286043	chr1	76190031	76229363	ACADM	0
NR_073562	chr1	76251878	76260775	RABGGTB	0
NR_003042	chr1	76252756	76252834	SNORD45C	0
NR_002749	chr1	76253573	76253657	SNORD45A	0
NR_002748	chr1	76255161	76255232	SNORD45B	0
NM_002440	chr1	76262555	76378923	MSH4	0
NR_026546	chr1	76384557	76398116	ASB17	0
NM_152996	chr1	76540388	77096669	ST6GALNAC3	0
NM_030965	chr1	77333185	77529737	ST6GALNAC5	0
NR_106978	chr1	77525827	77525887	MIR7156	0
NM_005482	chr1	77554666	77685132	PIGK	0
NM_174858	chr1	77747661	78025654	AK5	0
NM_015534	chr1	78030189	78148343	ZZZ3	0
NM_015017	chr1	78161673	78225564	USP33	0
NM_001270384	chr1	78245308	78345225	FAM73A	0
NR_103535	chr1	78347032	78355224	NEXN-AS1	0
NM_001172309	chr1	78354199	78409578	NEXN	0
NM_003902	chr1	78413590	78444777	FUBP1	0
NM_007034	chr1	78470635	78482995	DNAJB4	0
NM_017655	chr1	78511588	78603112	GIPC2	0
NR_027310	chr1	78695282	78835147	MGC27382	0
NM_001039585	chr1	78956727	79006386	PTGFR	0
NM_006820	chr1	79086087	79111830	IFI44L	0
NM_006417	chr1	79115476	79129763	IFI44	0
NM_022159	chr1	79355448	79472495	ELTD1	0
NM_012302	chr1	82266081	82458107	LPHN2	0
NR_110632	chr1	83439565	83450605	LOC101927498	0
NR_049805	chr1	84259597	84379059	MIR548AP	0
NM_024686	chr1	84335056	84464833	TTLL7	0
NM_207578	chr1	84543744	84670979	PRKACB	0
NM_001010971	chr1	84764048	84816481	SAMD13	0
NR_003927	chr1	84830640	84863576	UOX	0
NM_058248	chr1	84874033	84880691	DNASE2B	0
NM_025065	chr1	84944919	84964033	RPF1	0
NM_005274	chr1	84964005	84972262	GNG5	0
NM_004388	chr1	85018803	85040163	CTBS	0
NR_027379	chr1	85093912	85100703	C1orf180	0
NM_014021	chr1	85109389	85156240	SSX2IP	0
NM_012152	chr1	85279085	85358896	LPAR3	0
NM_153259	chr1	85391265	85462796	MCOLN2	0
NM_018298	chr1	85483764	85514223	MCOLN3	0
NM_001288563	chr1	85527980	85598821	WDR63	0
NR_039619	chr1	85599476	85599556	MIR4423	0
NM_032184	chr1	85623355	85666728	SYDE2	0
NM_198077	chr1	85715636	85725355	C1orf52	0
NM_003921	chr1	85731459	85742587	BCL10	0
NR_045484	chr1	85742040	85743771	LOC646626	0
NM_012137	chr1	85784167	85930889	DDAH1	0
NM_001554	chr1	86046443	86049648	CYR61	0
NM_001170670	chr1	86115105	86174116	ZNHIT6	0
NM_152890	chr1	86194915	86622121	COL24A1	0
NM_001184765	chr1	86812506	86862025	ODF2L	0
NR_107010	chr1	86823314	86823370	MIR7856	0
NM_006536	chr1	86889768	86922240	CLCA2	0
NM_001285	chr1	86934525	86965974	CLCA1	0
NR_024602	chr1	87012758	87046432	CLCA4	0
NR_024604	chr1	87099958	87121059	CLCA3P	0
NM_016009	chr1	87170252	87213867	SH3GLB1	0
NM_004261	chr1	87328127	87380107	SEP15	0
NM_001134492	chr1	87380334	87564125	HS2ST1	0
NR_026989	chr1	87595447	87634886	LINC01140	0
NM_001290053	chr1	87678351	87717014	LOC101927844	0
NM_006769	chr1	87794150	87814607	LMO4	0
NR_038324	chr1	87819209	87837338	LOC100505768	0
NR_110682	chr1	89003195	89150887	LOC101927891	0
NM_006256	chr1	89149921	89301938	PKN2	0
NM_001514	chr1	89318320	89357301	GTF2B	0
NM_001008662	chr1	89401455	89458643	CCBL2	0
NM_001162536	chr1	89445138	89458643	RBMXL1	0
NM_018284	chr1	89472359	89488549	GBP3	0
NM_002053	chr1	89517986	89531043	GBP1	0
NM_004120	chr1	89571815	89591842	GBP2	0
NM_207398	chr1	89597433	89641723	GBP7	0
NM_052941	chr1	89646830	89664633	GBP4	0
NM_001134486	chr1	89724633	89738544	GBP5	0
NR_077244	chr1	89754940	89756045	LOC729930	0
NM_198460	chr1	89829435	89853719	GBP6	0
NR_003133	chr1	89873237	89890493	GBP1P1	0
NM_015350	chr1	90024271	90063420	LRRC8B	0
NR_033981	chr1	90090407	90098453	FLJ27354	0
NM_032270	chr1	90098643	90185094	LRRC8C	0
NM_018103	chr1	90287479	90401989	LRRC8D	0
NR_002830	chr1	90458823	90460525	GEMIN8P4	0
NM_182975	chr1	90460677	90472000	ZNF326	0
NM_020063	chr1	91177578	91182794	BARHL2	0
NM_032186	chr1	91380856	91487812	ZNF644	0
NM_001017975	chr1	91726322	91870426	HFM1	0
NM_003503	chr1	91966403	91991321	CDC7	0
NM_003243	chr1	92145899	92351836	TGFBR3	0
NM_001242805	chr1	92414927	92479985	BRDT	0
NM_173567	chr1	92495532	92529093	EPHX4	0
NM_001287737	chr1	92539992	92541029	SETSIP	0
NM_183242	chr1	92545861	92613401	BTBD8	0
NM_015237	chr1	92632608	92650280	KIAA1107	0
NM_001012425	chr1	92683572	92711367	C1orf146	0
NM_053274	chr1	92711954	92764566	GLMN	0
NM_024813	chr1	92764521	92853732	RPAP2	0
NM_005263	chr1	92940317	92952433	GFI1	0
NM_005665	chr1	92974252	93257961	EVI5	0
NM_000969	chr1	93297593	93307481	RPL5	0
NR_000006	chr1	93302845	93302940	SNORD21	0
NR_002444	chr1	93306275	93306408	SNORA66	0
NM_001006605	chr1	93307716	93427079	FAM69A	0
NM_007358	chr1	93544791	93604638	MTF2	0
NM_016040	chr1	93615298	93646246	TMED5	0
NM_206886	chr1	93646272	93744287	CCDC18	0
NR_034089	chr1	93775665	93811368	LOC100131564	0
NM_001938	chr1	93811477	93828148	DR1	0
NM_001164473	chr1	93913687	94020218	FNBP1L	0
NM_001261410	chr1	94027342	94079702	BCAR3	0
NR_034091	chr1	94057524	94065587	LOC100129046	0
NR_030621	chr1	94312387	94312467	MIR760	0
NM_014597	chr1	94335013	94344762	DNTTIP2	0
NM_002061	chr1	94352589	94375012	GCLM	0
NM_000350	chr1	94458393	94586705	ABCA4	0
NM_004815	chr1	94634462	94703307	ARHGAP29	0
NM_002858	chr1	94883932	94984219	ABCD3	0
NM_001993	chr1	94994731	95007413	F3	0
NR_104131	chr1	95123088	95285837	LINC01057	0
NM_001258342	chr1	95285897	95360803	SLC44A3	0
NM_001839	chr1	95362504	95392779	CNN3	0
NR_033998	chr1	95393583	95428826	LOC729970	0
NM_144988	chr1	95448278	95538507	ALG14	0
NM_152487	chr1	95582893	95663161	TMEM56	0
NM_001199691	chr1	95583478	95710509	TMEM56-RWDD3	0
NM_001278247	chr1	95699710	95712781	RWDD3	0
NR_033966	chr1	95940292	95944912	FLJ31662	0
NR_110621	chr1	95975671	95981020	LOC100996635	0
NR_110693	chr1	96719624	96839681	LOC101928241	0
NM_021190	chr1	97187174	97280605	PTBP2	0
NR_046590	chr1	97561478	97788511	DPYD-AS1	0
NM_001160301	chr1	98185313	98386615	DPYD	0
NR_046591	chr1	98262476	98263607	DPYD-AS2	0
NR_046105	chr1	98453555	98515249	MIR137HG	0
NR_039604	chr1	98510798	98510907	MIR2682	0
NR_029679	chr1	98511625	98511727	MIR137	0
NR_046088	chr1	98676266	98738214	LOC729987	0
NM_152238	chr1	99127235	99226056	SNX7	0
NM_001010861	chr1	99355800	99470449	LPPR5	0
NR_033940	chr1	99469831	99614408	LOC100129620	0
NM_014839	chr1	99729847	99775138	LPPR4	0
NM_017734	chr1	100111430	100160097	PALMD	0
NR_037516	chr1	100154610	100178513	MIR548AA1	0
NR_030382	chr1	100154610	100178513	MIR548D1	0
NM_001013660	chr1	100174258	100231349	FRRS1	0
NM_000642	chr1	100315639	100389579	AGL	0
NM_012243	chr1	100435344	100492534	SLC35A3	0
NM_033055	chr1	100503788	100548929	HIAT1	0
NM_194292	chr1	100549101	100598511	SASS6	0
NM_019083	chr1	100598705	100616054	TRMT13	0
NM_001256385	chr1	100614003	100643829	LRRC39	0
NM_001918	chr1	100652477	100715409	DBT	0
NR_110434	chr1	100730297	100731730	LOC100506007	0
NM_001130841	chr1	100731713	100758325	RTCA	0
NR_030279	chr1	100746796	100746864	MIR553	0
NM_003672	chr1	100818022	100985833	CDC14A	0
NM_022049	chr1	101003727	101007583	GPR88	0
NR_038914	chr1	101092605	101112560	LOC100128787	0
NM_001199834	chr1	101185195	101204601	VCAM1	0
NM_001033025	chr1	101337927	101360735	EXTL2	0
NM_133496	chr1	101361633	101447311	SLC30A7	0
NM_001077394	chr1	101455179	101491362	DPH5	0
NR_109849	chr1	101491401	101552935	LOC102606465	0
NR_104626	chr1	101700428	101702084	LOC101928370	0
NM_001400	chr1	101702304	101707076	S1PR1	0
NR_110212	chr1	102268122	102312636	OLFM3	0
NR_033424	chr1	102337566	102360299	DNAJA1P5	0
NM_001190709	chr1	103342022	103574052	COL11A1	0
NM_001286997	chr1	103960700	104068105	LOC101928436	0
NM_017619	chr1	104068577	104097859	RNPC3	0
NM_020978	chr1	104097265	104122156	AMY2B	0
NR_024438	chr1	104112025	104114008	ACTG1P4	0
NM_000699	chr1	104159998	104168400	AMY2A	0
NM_001008221	chr1	104230039	104239073	AMY1A	0
NM_001008219	chr1	104230040	104238911	AMY1C	0
NM_001008218	chr1	104292462	104301310	AMY1B	0
NR_033990	chr1	104615644	104619693	LOC100129138	0
NM_018137	chr1	107599266	107601916	PRMT6	0
NM_014917	chr1	107682744	108024475	NTNG1	0
NM_001079874	chr1	108113781	108231126	VAV3	0
NR_107006	chr1	108439844	108439926	MIR7852	0
NR_046653	chr1	108507064	108537229	VAV3-AS1	0
NM_213651	chr1	108677343	108735431	SLC25A24	0
NM_001143989	chr1	108765962	108786703	NBPF4	0
NM_001143988	chr1	108992903	109013260	NBPF6	0
NM_001010883	chr1	109102970	109181949	FAM102B	0
NM_144584	chr1	109190909	109204148	HENMT1	0
NR_037185	chr1	109234934	109244422	PRPF38B	0
NM_001144937	chr1	109255555	109285367	FNDC7	0
NM_007269	chr1	109289284	109352148	STXBP3	0
NR_049760	chr1	109358519	109400864	AKNAD1	0
NR_034168	chr1	109399838	109401146	SPATA42	0
NM_013296	chr1	109419602	109473044	GPSM2	0
NM_001278203	chr1	109472129	109493070	CLCC1	0
NM_001142550	chr1	109512837	109584850	WDR47	0
NM_005645	chr1	109606997	109618624	TAF13	0
NM_020141	chr1	109633402	109639554	TMEM167B	0
NR_003023	chr1	109642814	109643234	SCARNA2	0
NM_001122961	chr1	109648572	109656479	C1orf194	0
NM_001284353	chr1	109729170	109749403	KIAA1324	0
NM_006513	chr1	109756514	109780804	SARS	0
NM_001408	chr1	109792640	109818378	CELSR2	0
NM_001005290	chr1	109822175	109825790	PSRC1	0
NM_001010985	chr1	109834986	109849663	MYBPHL	0
NM_001205228	chr1	109852187	109935979	SORT1	0
NM_002790	chr1	109941652	109969070	PSMA5	0
NM_001040709	chr1	110009099	110024764	SYPL2	0
NM_153340	chr1	110026560	110035420	ATXN7L2	0
NM_182580	chr1	110036700	110043063	CYB561D1	0
NM_020703	chr1	110049445	110052336	AMIGO1	0
NM_031936	chr1	110082493	110088455	GPR61	0
NM_006496	chr1	110091185	110138454	GNAI3	0
NR_029583	chr1	110141514	110141589	MIR197	0
NM_005272	chr1	110145888	110155705	GNAT2	0
NM_001257361	chr1	110166609	110174677	AMPD2	0
NM_000850	chr1	110198697	110204331	GSTM4	0
NM_000848	chr1	110210643	110217908	GSTM2	0
NM_146421	chr1	110230417	110236367	GSTM1	0
NM_000851	chr1	110254863	110260890	GSTM5	0
NR_024537	chr1	110276553	110283660	GSTM3	0
NM_139053	chr1	110292701	110306644	EPS8L3	0
NM_172212	chr1	110453232	110469365	CSF1	0
NM_001242674	chr1	110543548	110566364	AHCYL1	0
NR_073071	chr1	110577222	110597263	STRIP1	0
NM_006492	chr1	110602996	110613322	ALX3	0
NM_203412	chr1	110655061	110656569	UBL4B	0
NM_001010898	chr1	110693131	110744823	SLC6A17	0
NR_046546	chr1	110751072	110752609	KCNC4-AS1	0
NR_036437	chr1	110753335	110776674	KCNC4	0
NR_036595	chr1	110828998	110881793	LOC440600	0
NM_001201545	chr1	110881944	110889303	RBM15	0
NM_001201546	chr1	110905472	110933704	SLC16A4	0
NM_006402	chr1	110943876	110950546	LAMTOR5	0
NR_102697	chr1	110950430	110958896	LAMTOR5-AS1	0
NM_032414	chr1	110993787	110999976	PROK1	0
NR_003599	chr1	111023387	111033891	CYMP	0
NR_108042	chr1	111030301	111032880	LOC440602	0
NM_005549	chr1	111059838	111061797	KCNA10	0
NM_004974	chr1	111145775	111148975	KCNA2	0
NR_109846	chr1	111196185	111214397	KCNA3	0
NM_001040033	chr1	111413820	111442558	CD53	0
NM_001006945	chr1	111489811	111506566	LRIF1	0
NM_178454	chr1	111659953	111682838	DRAM2	0
NM_001007794	chr1	111682248	111727724	CEPT1	0
NM_024901	chr1	111728590	111743325	DENND2D	0
NM_001025197	chr1	111770280	111786062	CHI3L2	0
NR_003928	chr1	111823145	111828730	CHIAP2	0
NM_001258001	chr1	111833473	111863188	CHIA	0
NM_181643	chr1	111889194	111895639	PIFO	0
NR_029429	chr1	111927140	111932473	PGCP1	0
NM_002557	chr1	111956936	111970399	OVGP1	0
NM_024102	chr1	111982511	111991830	WDR77	0
NM_001688	chr1	111991742	112004525	ATP5F1	0
NM_174896	chr1	112016603	112021134	C1orf162	0
NM_020683	chr1	112025969	112046743	ADORA3	0
NR_034126	chr1	112141628	112150940	LINC01160	0
NM_001010935	chr1	112162404	112256101	RAP1A	0
NM_198926	chr1	112264685	112298419	FAM212B	0
NR_038952	chr1	112282462	112290420	FAM212B-AS1	0
NM_007204	chr1	112298189	112310199	DDX20	0
NM_172198	chr1	112318453	112531777	KCND3	0
NR_046783	chr1	112396383	112399527	KCND3-IT1	0
NM_001270945	chr1	112533189	112541463	LOC643355	0
NM_018704	chr1	112938799	113003786	CTTNBP2NL	0
NR_036210	chr1	113004391	113004455	MIR4256	0
NM_004185	chr1	113010039	113063910	WNT2B	0
NM_138727	chr1	113066140	113162040	ST7L	0
NM_006135	chr1	113162074	113214241	CAPZA1	0
NM_001286072	chr1	113216933	113243368	MOV10	0
NM_001042679	chr1	113243748	113249678	RHOC	0
NM_005167	chr1	113252615	113257950	PPM1J	0
NM_001004440	chr1	113263188	113269856	FAM19A3	0
NR_103746	chr1	113362790	113393265	LOC100996702	0
NM_001166496	chr1	113454469	113498685	SLC16A1	0
NR_002796	chr1	113465971	113467295	AKR7A2P1	0
NR_103743	chr1	113499036	113506690	SLC16A1-AS1	0
NR_103777	chr1	113554308	113615724	LOC100996251	0
NM_014813	chr1	113615830	113667342	LRIG2	0
NR_038846	chr1	113739403	113748875	LOC643441	0
NM_152900	chr1	113933474	114228545	MAGI3	0
NM_006608	chr1	114239823	114301777	PHTF1	0
NM_018364	chr1	114304453	114355070	RSBN1	0
NM_015967	chr1	114356432	114414375	PTPN22	0
NR_037864	chr1	114399256	114443859	AP4B1-AS1	0
NM_001010922	chr1	114419435	114430169	BCL2L15	0
NM_001253852	chr1	114437370	114447525	AP4B1	0
NM_022836	chr1	114447914	114456708	DCLRE1B	0
NR_110726	chr1	114466622	114472147	LOC101928846	0
NM_181358	chr1	114496498	114520491	HIPK1	0
NM_020190	chr1	114522012	114524876	OLFML3	0
NM_001270805	chr1	114631913	114696472	SYT6	0
NM_015906	chr1	114935398	115053781	TRIM33	0
NM_005872	chr1	115110180	115124265	BCAS2	0
NM_001256404	chr1	115127195	115212732	DENND2C	0
NM_001172626	chr1	115215719	115238239	AMPD1	0
NM_002524	chr1	115247084	115259515	NRAS	0
NM_001007553	chr1	115259533	115300671	CSDE1	0
NR_049741	chr1	115312104	115323308	SIKE1	0
NM_003176	chr1	115397423	115537990	SYCP1	0
NM_001277991	chr1	115576566	115576930	TSHB	0
NM_005725	chr1	115590632	115632121	TSPAN2	0
NM_002506	chr1	115828536	115880857	NGF	0
NM_138959	chr1	116184573	116240845	VANGL1	0
NM_001232	chr1	116242625	116311426	CASQ2	0
NM_005599	chr1	116378998	116383747	NHLH2	0
NM_018420	chr1	116519118	116612675	SLC22A15	0
NM_152367	chr1	116654375	116677861	MAB21L3	0
NM_001160234	chr1	116925991	116947396	ATP1A1	0
NR_024126	chr1	116948039	116961181	ATP1A1-AS1	0
NR_026665	chr1	117057155	117113715	CD58	0
NM_001007237	chr1	117117019	117210377	IGSF3	0
NR_031564	chr1	117214370	117214449	MIR320B1	0
NM_001013643	chr1	117236733	117249225	C1orf137	0
NM_001767	chr1	117297085	117311851	CD2	0
NM_020440	chr1	117452688	117532972	PTGFRN	0
NM_004258	chr1	117544371	117579173	CD101	0
NR_110786	chr1	117568103	117602112	LOC101929099	0
NM_003594	chr1	117602948	117645491	TTF2	0
NR_030640	chr1	117637264	117637350	MIR942	0
NM_001145635	chr1	117653676	117664411	TRIM45	0
NR_045603	chr1	117686208	117753582	VTCN1	0
NM_006699	chr1	117910084	118068320	MAN1A2	0
NM_017709	chr1	118148603	118171011	FAM46C	0
NM_017686	chr1	118406106	118472302	GDAP2	0
NM_006784	chr1	118472371	118503049	WDR3	0
NM_206996	chr1	118496287	118727848	SPAG17	0
NM_152380	chr1	119425665	119532179	TBX15	0
NM_201263	chr1	119573838	119683295	WARS2	0
NM_001005783	chr1	119911401	119936751	HAO2	0
NR_046780	chr1	119911568	119912953	HAO2-IT1	0
NM_000198	chr1	119957742	119965662	HSD3B2	0
NM_000862	chr1	120049825	120057681	HSD3B1	0
NR_033781	chr1	120106502	120115199	HSD3BP4	0
NR_036540	chr1	120140324	120141914	LINC00622	0
NM_001080470	chr1	120161999	120190390	ZNF697	0
NM_006623	chr1	120254418	120286849	PHGDH	0
NM_001166107	chr1	120290618	120311555	HMGCS2	0
NM_001159352	chr1	120336640	120354203	REG4	0
NM_001047980	chr1	120377387	120387503	NBPF7	0
NM_021794	chr1	120436155	120439147	ADAM30	0
NM_001200001	chr1	120477735	120612317	NOTCH2	0
NM_001100910	chr1	120839004	120855681	FAM72B	0
NR_027337	chr1	120906033	120914842	HIST2H2BA	0
NM_001004340	chr1	120926127	120935944	FCGR1B	0
NR_104189	chr1	121102016	121139765	SRGAP2-AS1	0
NM_001271887	chr1	121107151	121129827	SRGAP2D	0
NR_003955	chr1	121260909	121313686	EMBP1	0
NR_046228	chr1	142697420	142713605	ANKRD20A12P	0
NR_110761	chr1	143134602	143202239	LOC102723769	0
NR_033189	chr1	143687129	143714180	RP6-206I17.2	0
NR_027468	chr1	143717587	143744519	LINC01138	0
NR_027469	chr1	143718512	143744587	LINC00875	0
NM_001123068	chr1	143767143	143767881	PPIAL4G	0
NM_207418	chr1	143896451	143913143	FAM72D	0
NM_001278267	chr1	144146810	146467744	NBPF20	0
NR_003242	chr1	144610814	144612719	PFN1P2	0
NM_001037501	chr1	144614958	144830407	NBPF8	0
NR_037182	chr1	144676436	144680025	LOC653513	0
NM_001002811	chr1	144890590	144932365	PDE4DIP	0
NM_004892	chr1	145096406	145116997	SEC22B	0
NM_203458	chr1	145209112	145286270	NOTCH2NL	0
NM_001039703	chr1	145293370	146466121	NBPF10	0
NM_202004	chr1	145413190	145417545	HFE2	0
NM_006472	chr1	145438437	145442628	TXNIP	0
NM_032305	chr1	145456235	145470387	POLR3GL	0
NM_001039888	chr1	145470507	145475647	ANKRD34A	0
NM_153713	chr1	145477066	145501669	LIX1L	0
NM_005105	chr1	145507556	145513535	RBM8A	0
NR_104034	chr1	145514420	145515899	GNRHR2	0
NR_073493	chr1	145516630	145523732	PEX11B	0
NM_003637	chr1	145524989	145543868	ITGA10	0
NM_001280799	chr1	145549208	145568526	ANKRD35	0
NM_006099	chr1	145575987	145586546	PIAS3	0
NR_106794	chr1	145584422	145584481	MIR6736	0
NM_001012758	chr1	145586492	145589435	NUDT17	0
NM_006468	chr1	145592604	145610884	POLR3C	0
NM_014455	chr1	145610989	145689005	RNF115	0
NM_007053	chr1	145695797	145715639	CD160	0
NM_002614	chr1	145727665	145764206	PDZK1	0
NR_036541	chr1	145764594	145827103	GPR89A	0
NR_104217	chr1	145827204	146467743	NBPF25P	0
NM_001097616	chr1	145883867	145924049	GPR89C	0
NR_110864	chr1	146032541	146082633	NBPF11	0
NM_001278141	chr1	146373856	146467639	NBPF12	0
NR_024442	chr1	146490894	146514599	LOC728989	0
NR_103466	chr1	146571065	146585928	NBPF13P	0
NM_005399	chr1	146626684	146644168	PRKAB2	0
NR_002305	chr1	146649429	146651528	PDIA3P1	0
NM_001144829	chr1	146655883	146697230	FMO5	0
NM_024568	chr1	146714290	146767447	CHD1L	0
NR_038423	chr1	146853913	146989699	LINC00624	0
NM_004326	chr1	147013270	147098020	BCL9	0
NM_016361	chr1	147119167	147142634	ACP6	0
NM_005266	chr1	147228331	147245466	GJA5	0
NM_005267	chr1	147374945	147381395	GJA8	0
NM_016334	chr1	147400505	147465753	GPR89B	0
NR_003377	chr1	147466093	147484331	PDZK1P1	0
NR_111936	chr1	147466093	147487188	PDZK1P2	0
NR_049810	chr1	147806602	147806678	MIR5087	0
NR_106725	chr1	147860433	147860515	MIR6077-1	0
NR_106967	chr1	147860433	147860515	MIR6077-2	0
NR_111930	chr1	147874635	147904682	LOC100132057	0
NM_001143883	chr1	147954634	147955419	PPIAL4B	0
NM_001135789	chr1	147954634	147955419	PPIAL4C	0
NM_178230	chr1	147954759	147955419	PPIAL4A	0
NM_015383	chr1	148250248	148346756	NBPF14	0
NM_001277444	chr1	148250248	148346929	NBPF9	0
NM_001170755	chr1	148558187	148596267	NBPF15	0
NM_001164261	chr1	148806014	148806799	PPIAL4D	0
NM_001144032	chr1	148806014	148806799	PPIAL4E	0
NM_001164262	chr1	148806014	148806799	PPIAL4F	0
NR_111001	chr1	148901844	148904054	DRD5P2	0
NR_111000	chr1	148901844	148904054	LOC101060524	0
NR_027354	chr1	148930404	148953054	LOC645166	0
NR_103751	chr1	149125597	149154987	NBPF23P	0
NR_027002	chr1	149279475	149291742	LOC388692	0
NR_111934	chr1	149287450	149291743	FAM231D	0
NR_027484	chr1	149369293	149378303	FCGR1C	0
NR_104086	chr1	149514089	149514256	RNVU1-19	0
NR_111950	chr1	149576160	149651107	LINC00869	0
NR_111958	chr1	149576261	149672983	LOC103091866	0
NR_024511	chr1	149576466	149619134	LINC00623	0
NM_001161334	chr1	149754244	149783928	HIST2H2BF	0
NM_000566	chr1	149754249	149764074	FCGR1A	0
NM_001123375	chr1	149784779	149785236	HIST2H3D	0
NR_036461	chr1	149821758	149822340	HIST2H2BC	0
NM_003516	chr1	149822627	149823161	HIST2H2AA3	0
NM_001040874	chr1	149822627	149823161	HIST2H2AA4	0
NM_001005464	chr1	149824180	149824687	HIST2H3A	0
NM_021059	chr1	149824180	149824687	HIST2H3C	0
NM_003548	chr1	149832329	149832725	HIST2H4A	0
NM_001034077	chr1	149832329	149832725	HIST2H4B	0
NM_003528	chr1	149856009	149858232	HIST2H2BE	0
NM_003517	chr1	149858524	149858961	HIST2H2AC	0
NM_175065	chr1	149859018	149859466	HIST2H2AB	0
NM_016074	chr1	149871154	149872348	BOLA1	0
NM_001278719	chr1	149874871	149878543	SV2A	0
NM_005850	chr1	149895208	149900144	SF3B4	0
NM_181873	chr1	149900542	149908266	MTMR11	0
NM_020205	chr1	149912228	149982686	OTUD7B	0
NM_001279353	chr1	150039349	150117505	VPS45	0
NM_016274	chr1	150122169	150131825	PLEKHO1	0
NM_001280560	chr1	150190716	150208504	ANP32E	0
NM_012113	chr1	150230217	150237480	CA14	0
NM_001243771	chr1	150237798	150241609	APH1A	0
NM_024579	chr1	150245182	150253335	C1orf54	0
NM_144697	chr1	150255228	150259501	CIART	0
NM_018997	chr1	150266261	150281414	MRPS21	0
NM_004698	chr1	150293927	150325704	PRPF3	0
NM_015203	chr1	150336989	150449041	RPRD2	0
NR_073513	chr1	150459839	150480085	TARS2	0
NR_106938	chr1	150464820	150464886	MIR6878	0
NM_004425	chr1	150480486	150486265	ECM1	0
NR_051960	chr1	150488232	150490508	LINC00568	0
NM_001288608	chr1	150521844	150533412	ADAMTSL4	0
NR_036211	chr1	150524404	150524490	MIR4257	0
NR_104133	chr1	150533370	150547028	ADAMTSL4-AS1	0
NM_021960	chr1	150547026	150552214	MCL1	0
NM_207046	chr1	150594598	150601609	ENSA	0
NM_018178	chr1	150618700	150669672	GOLPH3L	0
NM_001199829	chr1	150670534	150693364	HORMAD1	0
NM_001199739	chr1	150702671	150738433	CTSS	0
NM_000396	chr1	150768683	150780917	CTSK	0
NM_001286035	chr1	150782180	150849244	ARNT	0
NM_001145415	chr1	150898814	150937220	SETDB1	0
NM_181746	chr1	150937648	150947479	CERS2	0
NM_003568	chr1	150954498	150968114	ANXA9	0
NM_001040217	chr1	150969300	150979385	FAM63A	0
NM_021222	chr1	150980972	151008189	PRUNE	0
NM_001159642	chr1	151009028	151020076	BNIPL	0
NM_017860	chr1	151020258	151023871	C1orf56	0
NM_020239	chr1	151023446	151032125	CDC42SE1	0
NM_006818	chr1	151032150	151040973	MLLT11	0
NM_144618	chr1	151043079	151091007	GABPB2	0
NM_030913	chr1	151104162	151119140	SEMA6C	0
NM_024575	chr1	151129104	151132225	TNFAIP8L2	0
NM_001204848	chr1	151129104	151142773	TNFAIP8L2-SCNM1	0
NM_212551	chr1	151132223	151138370	LYSMD1	0
NM_024041	chr1	151138497	151142773	SCNM1	0
NM_013353	chr1	151142462	151148547	TMOD4	0
NM_001271087	chr1	151148775	151162689	VPS72	0
NM_003557	chr1	151171020	151222007	PIP5K1A	0
NM_002810	chr1	151227196	151239954	PSMD4	0
NM_020832	chr1	151254790	151264381	ZNF687	0
NM_002651	chr1	151264272	151300133	PI4KB	0
NM_000449	chr1	151313115	151319769	RFX5	0
NM_003944	chr1	151336777	151345210	SELENBP1	0
NM_002796	chr1	151372040	151374412	PSMB4	0
NM_145796	chr1	151375199	151431941	POGZ	0
NM_020770	chr1	151483861	151511167	CGN	0
NM_001126337	chr1	151512780	151556059	TUFT1	0
NR_030280	chr1	151518271	151518367	MIR554	0
NM_030918	chr1	151584661	151671559	SNX27	0
NM_007185	chr1	151672533	151689296	CELF3	0
NM_001144956	chr1	151694012	151702082	RIIAD1	0
NM_031420	chr1	151732122	151736040	MRPL9	0
NM_001134939	chr1	151735444	151743806	OAZ3	0
NM_001083965	chr1	151745954	151763010	TDRKH	0
NM_001004432	chr1	151772764	151777882	LINGO4	0
NM_001001523	chr1	151778546	151798553	RORC	0
NM_001136003	chr1	151810338	151813033	C2CD4D	0
NR_024237	chr1	151810944	151816641	LOC100132111	0
NM_182578	chr1	151819576	151826173	THEM5	0
NM_053055	chr1	151843342	151882361	THEM4	0
NM_002966	chr1	151955385	151966714	S100A10	0
NR_103561	chr1	151990753	151994985	NBPF18P	0
NM_005620	chr1	152004981	152009511	S100A11	0
NM_001008536	chr1	152056619	152061540	TCHHL1	0
NM_007113	chr1	152078792	152087930	TCHH	0
NM_001122965	chr1	152126070	152131704	RPTN	0
NM_001009931	chr1	152184551	152196672	HRNR	0
NM_002016	chr1	152274650	152297679	FLG	0
NR_103779	chr1	152309543	152339168	FLG-AS1	0
NM_001014342	chr1	152321212	152332482	FLG2	0
NM_016190	chr1	152381718	152386750	CRNN	0
NM_178438	chr1	152483319	152484653	LCE5A	0
NM_019060	chr1	152486977	152488481	CRCT1	0
NM_178435	chr1	152538174	152539229	LCE3E	0
NM_032563	chr1	152551859	152552980	LCE3D	0
NM_178434	chr1	152573137	152573562	LCE3C	0
NM_178433	chr1	152586286	152586574	LCE3B	0
NM_178431	chr1	152595309	152595579	LCE3A	0
NM_178430	chr1	152635886	152637135	LCE2D	0
NM_178429	chr1	152647790	152649049	LCE2C	0
NM_014357	chr1	152658598	152659876	LCE2B	0
NM_178428	chr1	152670839	152671918	LCE2A	0
NM_178356	chr1	152681522	152681910	LCE4A	0
NM_001024679	chr1	152691997	152692905	C1orf68	0
NM_001025231	chr1	152730505	152734529	KPRP	0
NM_178354	chr1	152748847	152749445	LCE1F	0
NM_178353	chr1	152758752	152760901	LCE1E	0
NM_178352	chr1	152769226	152770657	LCE1D	0
NM_178351	chr1	152777310	152779107	LCE1C	0
NM_178349	chr1	152784446	152785585	LCE1B	0
NM_178348	chr1	152799948	152800573	LCE1A	0
NM_001128600	chr1	152815329	152816459	LCE6A	0
NM_030663	chr1	152850797	152857523	SMCP	0
NM_005547	chr1	152881038	152884362	IVL	0
NM_173080	chr1	152943127	152945069	SPRR4	0
NM_001199828	chr1	152956563	152958290	SPRR1A	0
NM_001097589	chr1	152974222	152976332	SPRR3	0
NM_003125	chr1	153003678	153005376	SPRR1B	0
NM_006945	chr1	153012200	153013594	SPRR2D	0
NM_005988	chr1	153028595	153029988	SPRR2A	0
NM_001017418	chr1	153042717	153044084	SPRR2B	0
NM_001024209	chr1	153065610	153067004	SPRR2E	0
NM_001014450	chr1	153084612	153085989	SPRR2F	0
NR_003062	chr1	153112593	153113969	SPRR2C	0
NM_001014291	chr1	153122057	153123427	SPRR2G	0
NR_110685	chr1	153146993	153164152	LOC101928009	0
NM_001010857	chr1	153175905	153177601	LELP1	0
NM_001195571	chr1	153190059	153191793	PRR9	0
NM_000427	chr1	153232178	153234600	LOR	0
NM_052891	chr1	153270337	153283194	PGLYRP3	0
NM_020393	chr1	153302596	153321022	PGLYRP4	0
NM_002965	chr1	153330329	153333503	S100A9	0
NM_005621	chr1	153346183	153348075	S100A12	0
NM_002964	chr1	153362507	153363664	S100A8	0
NM_176823	chr1	153388999	153395701	S100A7A	0
NM_001045479	chr1	153409470	153412503	S100A7L2	0
NM_002963	chr1	153430219	153433137	S100A7	0
NM_014624	chr1	153507075	153508717	S100A6	0
NM_002962	chr1	153509622	153514241	S100A5	0
NM_002961	chr1	153516097	153518282	S100A4	0
NM_002960	chr1	153519808	153521734	S100A3	0
NM_005978	chr1	153533584	153538306	S100A2	0
NM_080388	chr1	153579366	153585514	S100A16	0
NM_020672	chr1	153586731	153588808	S100A14	0
NM_001024213	chr1	153591275	153599524	S100A13	0
NM_006271	chr1	153600872	153604513	S100A1	0
NM_001244664	chr1	153606457	153618782	CHTOP	0
NR_052019	chr1	153631129	153634328	SNAPIN	0
NM_004515	chr1	153634263	153643504	ILF2	0
NM_000906	chr1	153651163	153666468	NPR1	0
NR_107050	chr1	153662180	153662269	MIR8083	0
NM_023015	chr1	153700566	153746555	INTS3	0
NM_024330	chr1	153747767	153752633	SLC27A3	0
NM_020699	chr1	153777202	153895451	GATAD2B	0
NM_014856	chr1	153901976	153919154	DENND4B	0
NM_181715	chr1	153920147	153931132	CRTC2	0
NM_001271960	chr1	153931574	153940660	SLC39A1	0
NR_106795	chr1	153934826	153934896	MIR6737	0
NM_001255980	chr1	153940314	153946840	CREB3L4	0
NM_006694	chr1	153946744	153950451	JTB	0
NR_073553	chr1	153954092	153958853	RAB13	0
NM_001030	chr1	153963238	153964631	RPS27	0
NM_001159484	chr1	153965167	154127592	NUP210L	0
NR_103460	chr1	154159733	154164543	TPM3	0
NR_030600	chr1	154166140	154166219	MIR190B	0
NM_001010979	chr1	154171561	154178841	C1orf189	0
NM_001098616	chr1	154179182	154193273	C1orf43	0
NM_001287815	chr1	154193324	154235981	UBAP2L	0
NM_006118	chr1	154245038	154248355	HAX1	0
NM_080429	chr1	154293591	154297801	AQP10	0
NM_001005855	chr1	154298035	154310322	ATP8B2	0
NM_001206866	chr1	154377668	154410561	IL6R	0
NM_001010846	chr1	154451953	154474526	SHE	0
NM_001098475	chr1	154474694	154520623	TDRD10	0
NM_017582	chr1	154521050	154531120	UBE2Q1	0
NM_000748	chr1	154540256	154552353	CHRNB2	0
NM_001025107	chr1	154554533	154600456	ADAR	0
NM_170782	chr1	154669941	154832338	KCNN3	0
NM_006556	chr1	154897207	154909484	PMVK	0
NM_020524	chr1	154916558	154928567	PBXIP1	0
NM_138300	chr1	154929501	154934258	PYGO2	0
NM_183001	chr1	154934773	154943223	SHC1	0
NR_024163	chr1	154947117	154951725	CKS1B	0
NR_036212	chr1	154948168	154948259	MIR4258	0
NM_201398	chr1	154955769	154965587	FLAD1	0
NM_018655	chr1	154966061	154966791	LENEP	0
NR_049765	chr1	154975105	154991001	ZBTB7B	0
NM_144622	chr1	154991002	155006257	DCST2	0
NM_152494	chr1	155006281	155023406	DCST1	0
NR_040772	chr1	155017667	155023641	LOC100505666	0
NR_048579	chr1	155023747	155035252	ADAM15	0
NM_005227	chr1	155036212	155042029	EFNA4	0
NM_004952	chr1	155051347	155060014	EFNA3	0
NM_004428	chr1	155100348	155107386	EFNA1	0
NM_001287588	chr1	155108287	155111334	SLC50A1	0
NM_153741	chr1	155112366	155112996	DPM3	0
NM_173852	chr1	155141883	155145804	KRTCAP2	0
NR_104150	chr1	155146262	155153091	TRIM46	0
NM_001204293	chr1	155158299	155162706	MUC1	0
NR_030281	chr1	155164967	155165063	MIR92B	0
NM_001252607	chr1	155165378	155177772	THBS3	0
NM_198883	chr1	155178489	155183630	MTX1	0
NR_002188	chr1	155183615	155197325	GBAP1	0
NM_001005742	chr1	155204238	155214653	GBA	0
NM_001267608	chr1	155216995	155225274	FAM189B	0
NM_052837	chr1	155225769	155232176	SCAMP3	0
NM_003993	chr1	155232658	155243281	CLK2	0
NR_073074	chr1	155247217	155258498	HCN3	0
NM_181871	chr1	155259083	155270792	PKLR	0
NM_001135821	chr1	155278704	155290457	FDPS	0
NM_001039517	chr1	155290250	155293938	RUSC1-AS1	0
NM_001278227	chr1	155293727	155300909	RUSC1	0
NM_018489	chr1	155305051	155532324	ASH1L	0
NR_030282	chr1	155316140	155316236	MIR555	0
NR_034180	chr1	155402970	155404053	POU5F1P4	0
NR_027023	chr1	155531771	155533735	ASH1L-AS1	0
NM_001256532	chr1	155579960	155584758	MSTO1	0
NM_139119	chr1	155629232	155658565	YY1AP1	0
NM_004632	chr1	155658884	155708800	DAP3	0
NR_024117	chr1	155715558	155720479	MSTO2P	0
NM_001282861	chr1	155734252	155827086	GON4L	0
NM_152280	chr1	155829259	155854990	SYT11	0
NM_001256820	chr1	155867598	155881193	RIT1	0
NM_014949	chr1	155882835	155904188	KIAA0907	0
NR_002974	chr1	155889699	155889833	SNORA42	0
NR_003005	chr1	155895748	155895877	SCARNA4	0
NM_181885	chr1	155911479	155912625	RXFP4	0
NM_004723	chr1	155916629	155947966	ARHGEF2	0
NR_106796	chr1	155921063	155921127	MIR6738	0
NM_003145	chr1	155978838	155990758	SSR2	0
NM_020131	chr1	156005091	156023516	UBQLN4	0
NM_014017	chr1	156024516	156028301	LAMTOR2	0
NM_020387	chr1	156030965	156040295	RAB25	0
NM_001093725	chr1	156041803	156051789	MEX3A	0
NM_001282624	chr1	156095907	156107657	LMNA	0
NM_022367	chr1	156123321	156147542	SEMA4A	0
NR_104411	chr1	156163722	156182587	SLC25A44	0
NM_007221	chr1	156182778	156209868	PMF1	0
NM_001199661	chr1	156182778	156213123	PMF1-BGLAP	0
NM_199173	chr1	156211950	156213123	BGLAP	0
NM_001272110	chr1	156213111	156217908	PAQR6	0
NM_015327	chr1	156219014	156252620	SMG5	0
NR_026678	chr1	156252703	156262234	TMEM79	0
NM_001256605	chr1	156262477	156265480	C1orf85	0
NM_001004319	chr1	156268414	156269428	VHLL	0
NM_001008800	chr1	156278751	156308206	CCT3	0
NM_144627	chr1	156307104	156316785	TSACC	0
NR_046115	chr1	156338979	156355013	RHBG	0
NM_006365	chr1	156374054	156399184	C1orf61	0
NR_029691	chr1	156390132	156390221	MIR9-1	0
NM_001271629	chr1	156433512	156460391	MEF2D	0
NM_178229	chr1	156495196	156542396	IQGAP3	0
NM_001105669	chr1	156549518	156556562	TTC24	0
NM_144772	chr1	156561557	156564091	APOA1BP	0
NM_182679	chr1	156564099	156571279	GPATCH4	0
NM_021817	chr1	156589085	156595517	HAPLN2	0
NM_021948	chr1	156611739	156629324	BCAN	0
NM_006617	chr1	156638555	156647189	NES	0
NM_001878	chr1	156669399	156675459	CRABP2	0
NM_030980	chr1	156692412	156697705	ISG20L2	0
NM_015997	chr1	156698262	156706752	RRNAD1	0
NM_024540	chr1	156707093	156710923	MRPL24	0
NM_004494	chr1	156711898	156721543	HDGF	0
NM_005973	chr1	156737273	156770609	PRCC	0
NM_003975	chr1	156776034	156786640	SH2D2A	0
NM_014215	chr1	156810664	156828712	INSRR	0
NM_001012331	chr1	156830670	156851642	NTRK1	0
NM_001080471	chr1	156863522	156886226	PEAR1	0
NM_144702	chr1	156890423	156902880	LRRC71	0
NM_014784	chr1	156904631	157015162	ARHGEF11	0
NR_030527	chr1	156905922	156906036	MIR765	0
NM_001004341	chr1	157061834	157069600	ETV3L	0
NR_001560	chr1	157098153	157098463	CYCSP52	0
NM_005240	chr1	157102975	157108177	ETV3	0
NM_001195388	chr1	157483166	157522310	FCRL5	0
NM_031282	chr1	157543538	157567870	FCRL4	0
NM_052939	chr1	157647977	157670647	FCRL3	0
NM_030764	chr1	157715522	157746922	FCRL2	0
NM_052938	chr1	157764193	157789940	FCRL1	0
NM_005894	chr1	157800703	157811634	CD5L	0
NM_018240	chr1	157963062	158070052	KIRREL	0
NR_033946	chr1	158101833	158110430	LOC646268	0
NM_001766	chr1	158149736	158156216	CD1D	0
NM_001763	chr1	158223926	158228058	CD1A	0
NM_001765	chr1	158259562	158264564	CD1C	0
NM_001764	chr1	158297739	158301321	CD1B	0
NM_001042586	chr1	158323485	158327343	CD1E	0
NM_001004475	chr1	158368311	158369256	OR10T2	0
NM_001004476	chr1	158389717	158390656	OR10K2	0
NM_001004473	chr1	158435351	158436293	OR10K1	0
NM_001004472	chr1	158449667	158450675	OR10R2	0
NM_001005189	chr1	158516917	158517895	OR6Y1	0
NM_001160325	chr1	158532440	158533394	OR6P1	0
NM_001004477	chr1	158548708	158549689	OR10X1	0
NM_001004478	chr1	158576228	158577170	OR10Z1	0
NM_003126	chr1	158580495	158656506	SPTA1	0
NM_001005279	chr1	158669467	158670442	OR6K2	0
NM_001005327	chr1	158686957	158687905	OR6K3	0
NM_001005184	chr1	158724605	158725637	OR6K6	0
NM_001005185	chr1	158735533	158736472	OR6N1	0
NM_001005278	chr1	158746471	158747425	OR6N2	0
NM_002432	chr1	158801167	158819270	MNDA	0
NM_198929	chr1	158901336	158946849	PYHIN1	0
NM_005531	chr1	158979681	159024945	IFI16	0
NM_004833	chr1	159032274	159046647	AIM2	0
NM_001127173	chr1	159141413	159172932	CADM3	0
NR_037870	chr1	159165774	159172212	CADM3-AS1	0
NM_001122951	chr1	159175048	159176290	ACKR1	0
NM_002001	chr1	159259503	159278014	FCER1A	0
NM_001004467	chr1	159283459	159284449	OR10J3	0
NM_012351	chr1	159409511	159410600	OR10J1	0
NM_001004469	chr1	159504867	159505797	OR10J5	0
NM_001639	chr1	159557615	159558661	APCS	0
NM_000567	chr1	159682078	159684379	CRP	0
NM_017823	chr1	159750758	159752333	DUSP23	0
NM_001004310	chr1	159772172	159786047	FCRL6	0
NM_020125	chr1	159796478	159807282	SLAMF8	0
NM_001134233	chr1	159804263	159825137	C1orf204	0
NM_001013661	chr1	159824105	159832447	VSIG8	0
NM_012337	chr1	159842153	159869906	CCDC19	0
NM_003564	chr1	159887896	159895332	TAGLN2	0
NM_020789	chr1	159896828	159915386	IGSF9	0
NM_033438	chr1	159921281	159924044	SLAMF9	0
NR_038849	chr1	159931013	159948876	LINC01133	0
NM_145167	chr1	159997461	160001783	PIGM	0
NM_002241	chr1	160007256	160040051	KCNJ10	0
NM_004983	chr1	160051359	160059212	KCNJ9	0
NM_052868	chr1	160061128	160068439	IGSF8	0
NM_000702	chr1	160085519	160113374	ATP1A2	0
NM_001001734	chr1	160147200	160156767	ATP1A4	0
NM_001231	chr1	160160284	160171676	CASQ1	0
NM_003768	chr1	160175124	160185162	PEA15	0
NR_028104	chr1	160185504	160232318	DCAF8	0
NM_002857	chr1	160246598	160254941	PEX19	0
NM_004371	chr1	160258376	160313354	COPA	0
NR_002190	chr1	160287054	160288260	SUMO1P3	0
NM_001290186	chr1	160313062	160328742	NCSTN	0
NM_005598	chr1	160336860	160342638	NHLH1	0
NM_020335	chr1	160370363	160398468	VANGL2	0
NM_001184714	chr1	160454819	160493052	SLAMF6	0
NM_003874	chr1	160510883	160549306	CD84	0
NR_104399	chr1	160579608	160617101	SLAMF1	0
NM_001256030	chr1	160650211	160681641	CD48	0
NM_001282592	chr1	160708846	160724608	SLAMF7	0
NM_001033667	chr1	160765863	160772536	LY9	0
NM_001166663	chr1	160799949	160832692	CD244	0
NM_017625	chr1	160846329	160854960	ITLN1	0
NR_110695	chr1	160902254	160919712	LOC101928372	0
NM_080878	chr1	160914815	160924589	ITLN2	0
NM_016946	chr1	160965000	160991133	F11R	0
NM_001113205	chr1	161007421	161008774	TSTD1	0
NM_001276373	chr1	161009040	161014727	USF1	0
NM_001287602	chr1	161016731	161039760	ARHGAP30	0
NM_030916	chr1	161040780	161059385	PVRL4	0
NM_001007255	chr1	161068180	161070138	KLHDC9	0
NM_012394	chr1	161070345	161087866	PFDN2	0
NM_001185092	chr1	161087861	161095235	NIT1	0
NM_001039711	chr1	161090768	161102478	DEDD	0
NM_016406	chr1	161123533	161128646	UFC1	0
NM_012475	chr1	161129253	161135516	USP21	0
NM_000309	chr1	161136180	161141010	PPOX	0
NM_003779	chr1	161141099	161147758	B4GALT3	0
NM_005099	chr1	161159537	161168845	ADAMTS4	0
NM_004550	chr1	161169104	161184184	NDUFS2	0
NM_004106	chr1	161185086	161189038	FCER1G	0
NM_001643	chr1	161192082	161193418	APOA2	0
NM_001286374	chr1	161195728	161200536	TOMM40L	0
NR_049819	chr1	161196975	161197051	MIR5187	0
NM_005122	chr1	161199455	161208000	NR1I3	0
NM_001102566	chr1	161228516	161255240	PCP4L1	0
NM_000530	chr1	161274524	161279762	MPZ	0
NM_001035511	chr1	161284165	161334535	SDHC	0
NM_001013625	chr1	161334520	161337673	C1orf192	0
NM_021642	chr1	161475204	161489360	FCGR2A	0
NM_002155	chr1	161494035	161496687	HSPA6	0
NM_000569	chr1	161511550	161519818	FCGR3A	0
NM_201563	chr1	161551128	161571010	FCGR2C	0
NR_024151	chr1	161575848	161578341	HSPA7	0
NM_000570	chr1	161592987	161601753	FCGR3B	0
NM_001002273	chr1	161632904	161648444	FCGR2B	0
NR_002595	chr1	161653494	161655042	RPL31P11	0
NM_001184866	chr1	161676761	161684142	FCRLA	0
NM_001002901	chr1	161691333	161697933	FCRLB	0
NM_007240	chr1	161719580	161726952	DUSP12	0
NM_007348	chr1	161736033	161933860	ATF6	0
NM_015441	chr1	161952981	161993644	OLFML2B	0
NR_039798	chr1	162126896	162126972	MIR4654	0
NR_030283	chr1	162312335	162312430	MIR556	0
NM_001126060	chr1	162332772	162339813	NOS1AP	0
NM_182581	chr1	162343514	162346644	C1orf111	0
NM_001085375	chr1	162351519	162356608	C1orf226	0
NM_053282	chr1	162365055	162381928	SH2D1B	0
NM_001184763	chr1	162466963	162499419	UHMK1	0
NM_003115	chr1	162531295	162569633	UAP1	0
NM_001014796	chr1	162602227	162750247	DDR2	0
NM_016371	chr1	162760495	162782608	HSD17B7	0
NM_178550	chr1	162824086	162838605	C1orf110	0
NM_001113381	chr1	163039043	163046592	RGS4	0
NR_110699	chr1	163131464	163182813	LOC101928404	0
NR_045630	chr1	163273995	163291581	RGS5	0
NM_145697	chr1	163291722	163325553	NUF2	0
NR_104294	chr1	163390859	163392981	LOC100422212	0
NM_001204961	chr1	164528596	164821060	PBX1	0
NR_038072	chr1	164738352	164743878	LOC100505795	0
NM_001174069	chr1	165171103	165325478	LMX1A	0
NM_001256571	chr1	165370158	165394221	RXRG	0
NR_026744	chr1	165446078	165551341	LOC400794	0
NM_001005214	chr1	165513477	165533185	LRRC52	0
NM_004528	chr1	165600109	165625372	MGST3	0
NM_000696	chr1	165631448	165667900	ALDH9A1	0
NR_036683	chr1	165667986	165679199	LOC440700	0
NM_019026	chr1	165693527	165738159	TMCO1	0
NM_012474	chr1	165796731	165880855	UCK2	0
NR_037431	chr1	165877157	165877213	MIR3658	0
NM_001017961	chr1	166039255	166135958	FAM78B	0
NR_030626	chr1	166123979	166124035	MIR921	0
NR_002925	chr1	166573152	166594473	FMO9P	0
NM_017542	chr1	166808723	166823709	POGK	0
NM_053053	chr1	166825748	166845654	TADA1	0
NM_199351	chr1	166882440	166944561	ILDR2	0
NM_001286377	chr1	166958325	166991449	MAEL	0
NM_005814	chr1	167022081	167059868	GPA33	0
NM_001080426	chr1	167064086	167098402	DUSP27	0
NR_110811	chr1	167144598	167165042	RBSG4	0
NM_002697	chr1	167190065	167396582	POU2F1	0
NM_000734	chr1	167399876	167487847	CD247	0
NM_003851	chr1	167510250	167523056	CREG1	0
NM_052862	chr1	167599473	167675486	RCSD1	0
NM_003953	chr1	167691186	167761156	MPZL1	0
NM_001167749	chr1	167778624	167883453	ADCY10	0
NR_026550	chr1	167885912	167905439	MPC2	0
NM_001198956	chr1	167905796	168045083	DCAF6	0
NM_001267610	chr1	168048779	168106905	GPR161	0
NM_001031800	chr1	168148082	168161633	TIPRL	0
NM_199344	chr1	168195254	168212088	SFT2D2	0
NR_026844	chr1	168214818	168216668	ANKRD36BP1	0
NM_005149	chr1	168250277	168283664	TBX19	0
NR_030284	chr1	168344761	168344859	MIR557	0
NR_037851	chr1	168369426	168391894	LOC100505918	0
NM_003175	chr1	168510002	168513235	XCL2	0
NM_002995	chr1	168545710	168551315	XCL1	0
NM_001937	chr1	168664694	168698442	DPT	0
NR_024160	chr1	168756178	168762126	LINC00626	0
NR_104091	chr1	168873142	169056243	LINC00970	0
NM_001677	chr1	169075946	169101960	ATP1B1	0
NM_013330	chr1	169101767	169337201	NME7	0
NM_003666	chr1	169337193	169365780	BLZF1	0
NM_021179	chr1	169364113	169396670	CCDC181	0
NM_006996	chr1	169433148	169455208	SLC19A2	0
NM_000130	chr1	169481191	169555769	F5	0
NM_003005	chr1	169558087	169599377	SELP	0
NR_029467	chr1	169659805	169677997	SELL	0
NM_000450	chr1	169691780	169703220	SELE	0
NM_033418	chr1	169761669	169764061	METTL18	0
NM_018186	chr1	169764549	169822229	C1orf112	0
NM_020423	chr1	169822214	169863100	SCYL3	0
NM_001204516	chr1	169890469	170043879	KIFAP3	0
NM_001136107	chr1	170115187	170136923	METTL11B	0
NR_036064	chr1	170120518	170120603	MIR3119-1	0
NR_036065	chr1	170120518	170120603	MIR3119-2	0
NR_026957	chr1	170240545	170253349	LINC01142	0
NM_152281	chr1	170501262	170522974	GORAB	0
NM_006902	chr1	170633312	170708541	PRRX1	0
NM_001163629	chr1	170904611	171033906	MROH9	0
NM_001002294	chr1	171060017	171086959	FMO3	0
NR_031627	chr1	171070868	171070947	MIR1295A	0
NR_049854	chr1	171070879	171070939	MIR1295B	0
NR_002601	chr1	171106878	171130702	FMO6P	0
NM_001460	chr1	171154387	171181822	FMO2	0
NM_002021	chr1	171217609	171255117	FMO1	0
NM_002022	chr1	171283485	171311223	FMO4	0
NR_002719	chr1	171308034	171310463	TOP1P1	0
NM_015172	chr1	171454665	171562650	PRRC2C	0
NM_000261	chr1	171604556	171621773	MYOC	0
NM_001185127	chr1	171669295	171711379	VAMP4	0
NM_001007239	chr1	171750760	171766856	METTL13	0
NM_001136127	chr1	171810617	172381857	DNM3	0
NR_103486	chr1	172106018	172113975	DNM3OS	0
NR_029627	chr1	172107937	172108047	MIR214	0
NR_036066	chr1	172107947	172108028	MIR3120	0
NR_029618	chr1	172113674	172113784	MIR199A2	0
NM_139240	chr1	172389827	172437969	C1orf105	0
NM_153747	chr1	172410596	172413230	PIGC	0
NM_014283	chr1	172502257	172580975	SUCO	0
NM_000639	chr1	172628184	172636012	FASLG	0
NM_005092	chr1	173010359	173020103	TNFSF18	0
NM_003326	chr1	173152869	173176471	TNFSF4	0
NR_037845	chr1	173204198	173446294	LOC100506023	0
NM_004905	chr1	173446485	173457946	PRDX6	0
NM_178527	chr1	173469603	173572233	SLC9C2	0
NM_198493	chr1	173577474	173639001	ANKRD45	0
NM_001195190	chr1	173604660	173606272	LOC730159	0
NM_014458	chr1	173684079	173755840	KLHL20	0
NM_001127181	chr1	173768687	173793777	CENPL	0
NM_018122	chr1	173793796	173827682	DARS2	0
NR_037605	chr1	173832385	173833079	GAS5-AS1	0
NR_002578	chr1	173833038	173837125	GAS5	0
NR_003938	chr1	173833312	173833355	SNORD81	0
NR_002746	chr1	173833506	173833583	SNORD47	0
NR_003940	chr1	173833970	173834041	SNORD80	0
NR_003939	chr1	173834487	173834568	SNORD79	0
NR_003944	chr1	173834770	173834824	SNORD78	0
NR_002750	chr1	173835105	173835166	SNORD44	0
NR_003943	chr1	173835448	173835509	SNORD77	0
NR_003942	chr1	173835772	173835853	SNORD76	0
NR_003941	chr1	173836016	173836076	SNORD75	0
NR_002579	chr1	173836811	173836883	SNORD74	0
NM_001122770	chr1	173837492	173855774	ZBTB37	0
NM_000488	chr1	173872941	173886516	SERPINC1	0
NM_172071	chr1	173900351	173962210	RC3H1	0
NM_005684	chr1	174417211	174418683	GPR52	0
NM_001243764	chr1	174933904	174964445	RABGAP1L	0
NM_001007214	chr1	174968570	174981163	CACYBP	0
NM_022100	chr1	174982093	174992591	MRPS14	0
NM_022093	chr1	175036993	175117202	TNN	0
NM_001162893	chr1	175126122	175162229	KIAA0040	0
NM_003285	chr1	175291934	175712752	TNR	0
NM_022457	chr1	175913961	176176380	RFWD2	0
NR_002998	chr1	175937532	175937676	SCARNA3	0
NM_020318	chr1	176432306	176811970	PAPPA2	0
NM_001286164	chr1	176826440	177134040	ASTN1	0
NR_030163	chr1	176998498	176998581	MIR488	0
NM_021165	chr1	177140632	177251558	BRINP2	0
NR_110722	chr1	177669658	177679465	LOC101928778	0
NM_033127	chr1	177898241	177939050	SEC16B	0
NR_037167	chr1	177975274	178007142	LOC730102	0
NR_027982	chr1	178060642	178063128	RASAL2-AS1	0
NM_004841	chr1	178310605	178448648	RASAL2	0
NM_032126	chr1	178482211	178491789	TEX35	0
NR_033186	chr1	178511930	178518024	C1orf220	0
NR_039622	chr1	178646883	178646969	MIR4424	0
NM_001286247	chr1	178694281	178890977	RALGPS2	0
NM_004673	chr1	178818669	178840215	ANGPTL1	0
NM_014864	chr1	178995073	179045702	FAM20B	0
NM_022371	chr1	179051111	179065129	TOR3A	0
NM_001136000	chr1	179068461	179112224	ABL2	0
NM_003101	chr1	179262848	179327814	SOAT1	0
NM_144696	chr1	179334854	179523870	AXDND1	0
NM_014625	chr1	179519673	179545084	NPHS2	0
NM_001199092	chr1	179575361	179660407	TDRD5	0
NM_173509	chr1	179712297	179785333	FAM163A	0
NM_001199260	chr1	179809101	179846941	TOR1AIP2	0
NM_015602	chr1	179851176	179889212	TOR1AIP1	0
NM_014810	chr1	179923907	180084015	CEP350	0
NM_001004128	chr1	180123967	180167169	QSOX1	0
NR_026900	chr1	180167143	180169859	FLJ23867	0
NM_033343	chr1	180199432	180244188	LHX4	0
NR_037642	chr1	180238797	180243816	LOC100527964	0
NM_032360	chr1	180257351	180472022	ACBD6	0
NR_036067	chr1	180407448	180407525	MIR3121	0
NM_004736	chr1	180601145	180859415	XPR1	0
NM_020950	chr1	180882312	180915239	KIAA1614	0
NM_001286210	chr1	180941849	180992257	STX6	0
NM_001195000	chr1	181002560	181031074	MR1	0
NM_016545	chr1	181057637	181059979	IER5	0
NR_046249	chr1	181205523	181207740	GM140	0
NM_001205293	chr1	181452685	181775921	CACNA1E	0
NM_001009992	chr1	182023704	182030847	ZNF648	0
NR_104175	chr1	182173079	182283196	GS1-122H1.2	0
NM_001033044	chr1	182350838	182361341	GLUL	0
NM_172000	chr1	182367251	182369751	TEDDM1	0
NR_034131	chr1	182376755	182383948	LINC00272	0
NM_001137669	chr1	182419255	182529732	RGSL1	0
NM_021133	chr1	182542768	182558394	RNASEL	0
NM_002928	chr1	182567757	182573548	RGS16	0
NR_036490	chr1	182584274	182585764	LOC284648	0
NM_001102450	chr1	182615791	182642067	RGS8	0
NM_001200056	chr1	182758583	182799519	NPL	0
NM_001357	chr1	182808438	182857117	DHX9	0
NM_030933	chr1	182868999	182922553	SHCBP1L	0
NM_002293	chr1	182992594	183114727	LAMC1	0
NM_005562	chr1	183155173	183214262	LAMC2	0
NM_170706	chr1	183217371	183274009	NMNAT2	0
NR_040063	chr1	183430010	183441117	SMG7-AS1	0
NM_201569	chr1	183441505	183523328	SMG7	0
NM_001127651	chr1	183524696	183560056	NCF2	0
NM_001270439	chr1	183595327	183605076	ARPC5	0
NM_015149	chr1	183605207	183897666	RGL1	0
NM_203454	chr1	183615410	183622448	APOBEC4	0
NM_015101	chr1	183904965	184006863	COLGALT2	0
NR_023349	chr1	184020810	184043344	TSEN15	0
NM_030806	chr1	184356149	184598155	C1orf21	0
NM_025191	chr1	184659624	184724041	EDEM3	0
NM_052966	chr1	184760158	184943718	FAM129A	0
NM_007212	chr1	185014550	185071740	RNF2	0
NM_001202423	chr1	185087217	185126230	TRMT1L	0
NM_017673	chr1	185126290	185260913	SWT1	0
NM_006469	chr1	185265521	185286461	IVNS1ABP	0
NR_038424	chr1	185292978	185304171	GS1-279B7.1	0
NR_110793	chr1	185527511	185597620	GS1-204I12.1	0
NM_031935	chr1	185703682	186160085	HMCN1	0
NR_031642	chr1	186029866	186446655	MIR548F1	0
NR_046941	chr1	186198963	186281028	RNU6-72P	0
NM_005807	chr1	186265404	186283688	PRG4	0
NM_003292	chr1	186280785	186344457	TPR	0
NM_001164245	chr1	186344889	186390503	C1orf27	0
NM_022375	chr1	186369703	186370587	OCLM	0
NM_022576	chr1	186412697	186417856	PDC	0
NM_000963	chr1	186640943	186649559	PTGS2	0
NM_024420	chr1	186798031	186958113	PLA2G4A	0
NM_199051	chr1	190066796	190446759	BRINP3	0
NR_110717	chr1	190447680	190450524	LOC101929120	0
NR_033922	chr1	190594019	190770788	LOC440704	0
NM_130782	chr1	192127591	192154945	RGS18	0
NM_001039152	chr1	192286121	192336414	RGS21	0
NM_002922	chr1	192544856	192549159	RGS1	0
NM_144766	chr1	192605267	192629440	RGS13	0
NM_002923	chr1	192778168	192781407	RGS2	0
NM_001199261	chr1	192981495	193028523	UCHL5	0
NM_004600	chr1	193029003	193055115	TROVE2	0
NM_001243399	chr1	193065594	193075187	GLRX2	0
NM_024529	chr1	193091087	193223942	CDC73	0
NR_031691	chr1	193105632	193105713	MIR1278	0
[truncated: 23,201 more rows]
