# Supplementary material for: Whole-genome plasma sequencing reveals focal amplifications as a driving force in metastatic prostate cancer
Source: Nat Commun. 2016 Jun 22;7:12008. doi: 10.1038/ncomms12008 (PMC4917969; doi:10.1038/ncomms12008)
Supplement: Supplementary Software 1 — Focal identification analysis in R and sample data [file ncomms12008-s6.zip › FocalAmplifications/Ref/prostate_deletion_genes.txt]

name	chrom	cdsStart	cdsEnd	name2
NM_000314	chr10	89624226	89725229	PTEN
NM_000321	chr13	48877882	49056026	RB1
NM_003745	chr16	11348273	11350039	SOCS1
NM_015247	chr16	50775960	50835846	CYLD
NM_004360	chr16	68771194	68869444	CDH1
NM_000546	chr17	7572926	7579912	TP53
NM_003010	chr17	11924134	12047148	MAP2K4
NM_000267	chr17	29421944	29704695	NF1
NM_005359	chr18	48556582	48611411	SMAD4
NM_000455	chr19	1205797	1228434	STK11
NM_000251	chr2	47630205	47710367	MSH2
NM_000179	chr2	48010220	48034092	MSH6
NM_004449	chr21	39755324	39947624	ERG
TMPRSS2-ERG_wide	chr21	39947624	42838068	TMPRSS2-ERG_wide
TMPRSS2-ERG_small	chr21	40947624	41838068	TMPRSS2-ERG_small
NM_005656	chr21	42838068	42870060	TMPRSS2
NM_000268	chr22	29999544	30094589	NF2
NM_000249	chr3	37034840	37092337	MLH1
NM_032682	chr3	71008397	71247532	FOXP1
NM_012234	chr3	72427535	72495774	RYBP
NM_018130	chr3	72799434	72897491	SHQ1
NM_000077	chr9	21967750	21975132	CDKN2A
NM_021140	chrX	44732420	44971857	KDM6A
