# Supplementary material for: Whole-genome plasma sequencing reveals focal amplifications as a driving force in metastatic prostate cancer
Source: Nat Commun. 2016 Jun 22;7:12008. doi: 10.1038/ncomms12008 (PMC4917969; doi:10.1038/ncomms12008)
Supplement: Supplementary Software 1 — Focal identification analysis in R and sample data [file ncomms12008-s6.zip › FocalAmplifications/Ref/segmental_duplications_merged.bed]

Chrom	Start	End
chr1	10000	87112
chr1	87113	177417
chr1	227417	267707
chr1	317719	471368
chr1	521368	752672
chr1	752747	756780
chr1	759039	802515
chr1	802572	807887
chr1	808259	834081
chr1	891301	895937
chr1	1011244	1013035
chr1	1013040	1014805
chr1	1379894	1384310
chr1	1399459	1431722
chr1	1431812	1437413
chr1	1439902	1470205
chr1	1567836	1584471
chr1	1586689	1596469
chr1	1598262	1600000
chr1	1604241	1609189
chr1	1617302	1631022
chr1	1631055	1647700
chr1	1652901	1662375
chr1	1664634	1666363
chr1	1666776	1672024
chr1	1672081	1683632
chr1	2479864	2482127
chr1	2482808	2485486
chr1	2499074	2501732
chr1	2508042	2510025
chr1	2583448	2615149
chr1	2615912	2622398
chr1	2623340	2634220
chr1	2685288	2693799
chr1	4103258	4105283
chr1	5714941	5717300
chr1	5725895	5733848
chr1	6245088	6246878
chr1	6487720	6519477
chr1	8670451	8685633
chr1	8713766	8719789
chr1	8953260	8954677
chr1	9787004	9788973
chr1	11082178	11084097
chr1	11980121	11986460
chr1	12840257	12865638
chr1	12869343	12906128
chr1	12906949	12908309
chr1	12911045	12913455
chr1	12915177	13052998
chr1	13102998	13178079
chr1	13182368	13184039
chr1	13189994	13219912
chr1	13319912	13557162
chr1	13607162	13774009
chr1	13777178	13781405
chr1	13881707	13884412
chr1	15780540	15798930
chr1	15799949	15818262
chr1	15994261	15995539
chr1	16120237	16131164
chr1	16346932	16367077
chr1	16368767	16389585
chr1	16721849	16724638
chr1	16793709	16799995
chr1	16800937	16925627
chr1	16925664	16943616
chr1	16943767	16963598
chr1	16963600	17015279
chr1	17015549	17047221
chr1	17047233	17050277
chr1	17051487	17088345
chr1	17088429	17125658
chr1	17175658	17231682
chr1	17231952	17280857
chr1	17300240	17301588
chr1	17733257	17735693
chr1	19592445	19600000
chr1	19605102	19614633
chr1	20480449	20487084
chr1	21724548	21725871
chr1	21737596	21754486
chr1	21755318	21758713
chr1	21759410	21764547
chr1	21766282	21813075
chr1	22293983	22319507
chr1	22319648	22342693
chr1	22412929	22419443
chr1	23636291	23637816
chr1	24227542	24229684
chr1	24256637	24363222
chr1	24998710	24999761
chr1	25167279	25170812
chr1	25585373	25664845
chr1	25688913	25751819
chr1	26545071	26547381
chr1	26751787	26756217
chr1	26845617	26846912
chr1	26964369	26968745
chr1	26972645	26977159
chr1	27143732	27145830
chr1	27311818	27312837
chr1	27533318	27535238
chr1	27651820	27653018
chr1	27730736	27736702
chr1	28060752	28062361
chr1	28288256	28295294
chr1	28421569	28422899
chr1	28542051	28543331
chr1	28544609	28546205
chr1	28825673	28826820
chr1	28920206	28921961
chr1	29069246	29070499
chr1	29654892	29657844
chr1	29670096	29671776
chr1	29780749	29781792
chr1	29847606	29849112
chr1	29875627	29878082
chr1	30124214	30125431
chr1	30153659	30155441
chr1	30227517	30229275
chr1	30605263	30606481
chr1	30757955	30759640
chr1	30791704	30793219
chr1	30834031	30835794
chr1	30846991	30848012
chr1	30918354	30920051
chr1	30921786	30924722
chr1	30989281	30991038
chr1	31129341	31131869
chr1	31133922	31135608
chr1	32372021	32374561
chr1	32888826	32891862
chr1	33086436	33087551
chr1	33145239	33146252
chr1	33516583	33519098
chr1	33869135	33870474
chr1	35586379	35587797
chr1	35885652	35887540
chr1	36751966	36755357
chr1	36769395	36770935
chr1	38246798	38247900
chr1	38422664	38423937
chr1	39174516	39176909
chr1	39328161	39330388
chr1	39469716	39471577
chr1	39955805	39962397
chr1	39963276	39965268
chr1	39975198	39991540
chr1	40020441	40021507
chr1	40021508	40022596
chr1	40184235	40185679
chr1	40226020	40242350
chr1	40243205	40245219
chr1	40249739	40255903
chr1	40361099	40362233
chr1	40535360	40538320
chr1	41025011	41026723
chr1	42506959	42508516
chr1	43277615	43279043
chr1	43355312	43358092
chr1	43450084	43452003
chr1	44315109	44316235
chr1	44568713	44570377
chr1	44595022	44601032
chr1	45425282	45426642
chr1	45482072	45486451
chr1	46311014	46312847
chr1	46705669	46708631
chr1	47023089	47024474
chr1	47183573	47184708
chr1	47304216	47366356
chr1	47387403	47410263
chr1	47410382	47416027
chr1	47516953	47518448
chr1	47532911	47588602
chr1	47593224	47598846
chr1	47600000	47622817
chr1	48901373	48903442
chr1	50307961	50312161
chr1	51623110	51624189
chr1	51736858	51738924
chr1	52552382	52553993
chr1	53457453	53458958
chr1	54440270	54441815
chr1	55002438	55003762
chr1	55219532	55221024
chr1	55688544	55689741
chr1	56707720	56712766
chr1	57553065	57554470
chr1	57749683	57750938
chr1	58513512	58515045
chr1	59465286	59466333
chr1	60748729	60750560
chr1	61405919	61408470
chr1	62675534	62677970
chr1	64015042	64016307
chr1	64308353	64309430
chr1	65691745	65696771
chr1	66147177	66149302
chr1	66347872	66350004
chr1	67743733	67745385
chr1	67875187	67878948
chr1	68124875	68126184
chr1	68625777	68628998
chr1	68941002	68942754
chr1	70715634	70717684
chr1	70995967	70998157
chr1	71518806	71520058
chr1	72424540	72426034
chr1	72884937	72886014
chr1	74643870	74645607
chr1	75063568	75064868
chr1	76207707	76209239
chr1	77165440	77166643
chr1	77567754	77568967
chr1	78275454	78277621
chr1	78313433	78315299
chr1	78781851	78782984
chr1	79323994	79325035
chr1	79519606	79521791
chr1	79785348	79788476
chr1	79814218	79817181
chr1	79986751	79989336
chr1	80916466	80917684
chr1	81892100	81894007
chr1	81968988	81971426
chr1	82187296	82191439
chr1	82549932	82551307
chr1	83598159	83647450
chr1	83647856	83955427
chr1	85947256	85949077
chr1	86967755	86974027
chr1	87017004	87019031
chr1	87879143	87922942
chr1	87939459	87967686
chr1	87967696	87973790
chr1	89446112	89449654
chr1	89509514	89543657
chr1	89568801	89570637
chr1	89864783	89902910
chr1	90048183	90059023
chr1	90458845	90459958
chr1	90746199	90764052
chr1	91793914	91795813
chr1	91997510	92001097
chr1	92108109	92109896
chr1	92539214	92541036
chr1	92596155	92597293
chr1	92610411	92611550
chr1	93826175	93828149
chr1	93975157	93982275
chr1	94016858	94020211
chr1	96884473	96888228
chr1	96912420	96914181
chr1	98761986	98763137
chr1	98822465	98824455
chr1	100287909	100290535
chr1	100796000	100798034
chr1	101337927	101339910
chr1	102251808	102252857
chr1	102345752	102347627
chr1	102922084	102924166
chr1	103325758	103328163
chr1	103785265	103863906
chr1	103924998	104003638
chr1	104096842	104102776
chr1	104113370	104122234
chr1	104134710	104210498
chr1	104211024	104317467
chr1	104469187	104471406
chr1	104859529	104862002
chr1	106239374	106240648
chr1	106432156	106433467
chr1	106434183	106435278
chr1	107609706	107611006
chr1	108103974	108105023
chr1	108755625	108853274
chr1	108900941	108926328
chr1	108926348	109015286
chr1	109645733	109647388
chr1	110216099	110258884
chr1	110835458	110839695
chr1	111304552	111306597
chr1	111390197	111391686
chr1	111922374	111924178
chr1	112190851	112191931
chr1	113212610	113214240
chr1	113992276	113993749
chr1	115247099	115248396
chr1	115457036	115458692
chr1	115968516	115969539
chr1	116107068	116109566
chr1	116398186	116400499
chr1	117074382	117075596
chr1	117130440	117203444
chr1	117282035	117284040
chr1	117686214	117687850
chr1	118319156	118321352
chr1	119156710	119158289
chr1	119318257	119320034
chr1	119626818	119628615
chr1	120098576	120130855
chr1	120135992	120161850
chr1	120370755	120372646
chr1	120381503	120405448
chr1	120531870	120697156
chr1	120747156	120936695
chr1	121086695	121149321
chr1	121149400	121160281
chr1	121160482	121222841
chr1	121233416	121240474
chr1	121259102	121273813
chr1	121280228	121351595
chr1	121361171	121418375
chr1	121418376	121472478
chr1	142540095	142731022
chr1	142781022	142967761
chr1	143117761	143292816
chr1	143342816	143544525
chr1	143644525	143771002
chr1	143871002	144005301
chr1	144019497	144095783
chr1	144145783	144224481
chr1	144274481	144401744
chr1	144451744	144622413
chr1	144672413	144673794
chr1	144673795	144710724
chr1	144810724	144882865
chr1	144883529	144916462
chr1	144917676	144919024
chr1	144949143	144986041
chr1	145118353	145381263
chr1	145382495	145386506
chr1	145507616	145511443
chr1	145611284	145625704
chr1	145748065	145833117
chr1	145883118	146164650
chr1	146214650	146253299
chr1	146303299	146528980
chr1	146544009	146552754
chr1	146553577	146555199
chr1	146556316	146557965
chr1	146572824	146577485
chr1	147313949	147315130
chr1	147394505	147750226
chr1	147750230	147761044
chr1	147761047	147767115
chr1	147767814	147820337
chr1	147830570	148026038
chr1	148176038	148361358
chr1	148511358	148684147
chr1	148734147	148954460
chr1	149004460	149034433
chr1	149035881	149148545
chr1	149148561	149214601
chr1	149214788	149236883
chr1	149238667	149459645
chr1	149509645	149815085
chr1	149821860	149847929
chr1	150595765	150598285
chr1	150875990	150877562
chr1	151220338	151222007
chr1	151985401	151986448
chr1	152050411	152054705
chr1	152185729	152192046
chr1	152192049	152193456
chr1	152208315	152209712
chr1	152275831	152280646
chr1	152280691	152286484
chr1	152538125	152539361
chr1	152551855	152553096
chr1	152759684	152760771
chr1	152770179	152771253
chr1	152902529	152904280
chr1	153351105	153352646
chr1	153374874	153401122
chr1	153417139	153440911
chr1	154128839	154130199
chr1	154282933	154286388
chr1	154292150	154295379
chr1	154350583	154351639
chr1	154934773	154938996
chr1	155121009	155122769
chr1	155180172	155190755
chr1	155200766	155213257
chr1	155402930	155404310
chr1	155528928	155533729
chr1	155559749	155561077
chr1	155561104	155564543
chr1	155565567	155566902
chr1	155571230	155573023
chr1	155573391	155587902
chr1	155588281	155590098
chr1	155654804	155659874
chr1	155681925	155684157
chr1	155687493	155690120
chr1	155697074	155698220
chr1	155711166	155723605
chr1	155727287	155729068
chr1	156005091	156006924
chr1	156219028	156220140
chr1	156711902	156713672
chr1	157042970	157044758
chr1	157098143	157099340
chr1	157195471	157199199
chr1	157433335	157437424
chr1	157499760	157520268
chr1	157601847	157614647
chr1	157679942	157681258
chr1	158144142	158145797
chr1	158424900	158426046
chr1	158493405	158496280
chr1	158840694	158842058
chr1	159012015	159020297
chr1	159777787	159779456
chr1	159887922	159890328
chr1	159942353	159944033
chr1	160236042	160237095
chr1	160287097	160288263
chr1	160640008	160641466
chr1	160864676	160866348
chr1	161412623	161442214
chr1	161479595	161518642
chr1	161518643	161599999
chr1	161600000	161646894
chr1	162752707	162791163
chr1	164325905	164327464
chr1	164818407	164820747
chr1	166716559	166717992
chr1	166825765	166827520
chr1	167757052	167758507
chr1	167992224	167996944
chr1	168024584	168025723
chr1	168338736	168341564
chr1	168509716	168515794
chr1	168543280	168550931
chr1	168646155	168647469
chr1	169100531	169101958
chr1	169356245	169357458
chr1	169386619	169391553
chr1	171238596	171240824
chr1	171308998	171310297
chr1	171560825	171561852
chr1	171652201	171653632
chr1	172410795	172411954
chr1	173108865	173111511
chr1	173204098	173205122
chr1	174811104	174812357
chr1	175013472	175014984
chr1	176583808	176585521
chr1	176647566	176649440
chr1	177975276	177977286
chr1	178715480	178716892
chr1	179424453	179426532
chr1	179558231	179560157
chr1	180230792	180231827
chr1	180403904	180405957
chr1	180933055	180935602
chr1	180936856	180939214
chr1	181017774	181020275
chr1	181029363	181032102
chr1	182834615	182848331
chr1	182910434	182911659
chr1	182928151	182929546
chr1	184932156	184934037
chr1	185067203	185070189
chr1	185195864	185196887
chr1	187532204	187533316
chr1	187601310	187604163
chr1	189715221	189716744
chr1	191114449	191116151
chr1	192215359	192216615
chr1	192218084	192219561
chr1	192854289	192856320
chr1	192962552	192963677
chr1	194158032	194159699
chr1	194328300	194330048
chr1	196658536	196660932
chr1	196680564	196684509
chr1	196711704	196740354
chr1	196743395	196748223
chr1	196748278	196749924
chr1	196756101	196825045
chr1	196847405	196848889
chr1	196851898	196855434
chr1	196880626	196920352
chr1	197104775	197108060
chr1	197714795	197716039
chr1	200182771	200183900
chr1	200880837	200884864
chr1	201552805	201555338
chr1	202152250	202168390
chr1	202337607	202401236
chr1	202414822	202530423
chr1	202574193	202615186
chr1	202860247	202862554
chr1	202880875	202882205
chr1	202909957	202911349
chr1	203818836	203823247
chr1	203923772	203927157
chr1	204714883	204718033
chr1	205815497	205817274
chr1	205822737	205824510
chr1	206072707	206189710
chr1	206482221	206583337
chr1	207080941	207082076
chr1	207217195	207218564
chr1	207321760	207323627
chr1	207677973	207753973
chr1	207784955	207791150
chr1	207794621	207801471
chr1	207825408	207832870
chr1	207849458	207891750
chr1	207895990	207903653
chr1	207929875	207936985
chr1	209345735	209348021
chr1	209405113	209407931
chr1	209958598	209960288
chr1	210334073	210336312
chr1	210438742	210440636
chr1	211030930	211034637
chr1	211380411	211381619
chr1	211833458	211834641
chr1	214655582	214656826
chr1	214778786	214782545
chr1	215581562	215590596
chr1	215620759	215624456
chr1	219620452	219621499
chr1	219762000	219786790
chr1	219968186	219970088
chr1	220426865	220428557
chr1	220489950	220490962
chr1	220642114	220644973
chr1	221234400	221235421
chr1	221647372	221649433
chr1	222641448	222694142
chr1	222841354	222843594
chr1	223725644	223747846
chr1	224044128	224045149
chr1	224050846	224052562
chr1	224076536	224228809
chr1	224762101	224763465
chr1	225682717	225685515
chr1	225976941	225978168
chr1	225989888	225991154
chr1	226074409	226077017
chr1	226125123	226129095
chr1	227451026	227452820
chr1	227673690	227686910
chr1	227686911	227700791
chr1	227701089	227709574
chr1	227709624	227719914
chr1	227722971	227728086
chr1	227785151	227787102
chr1	227812214	227821259
chr1	228150859	228173643
chr1	228744087	228763305
chr1	228764208	228783415
chr1	229652334	229654160
chr1	229706175	229707387
chr1	229734940	229738667
chr1	229840540	229841654
chr1	231157777	231159951
chr1	231420426	231423184
chr1	231447389	231448502
chr1	231500765	231502224
chr1	233970837	233972008
chr1	234919133	234956347
chr1	235272659	235275427
chr1	235701273	235703654
chr1	235704136	235705686
chr1	235901308	235902916
chr1	236982857	236983904
chr1	238654605	238655993
chr1	240333456	240334837
chr1	240370324	240372032
chr1	240919129	240925607
chr1	240931801	240934835
chr1	241082928	241084641
chr1	242229861	242236133
chr1	242411381	242528828
chr1	242538745	242540769
chr1	242935871	242938625
chr1	242954468	242959604
chr1	242964637	242985145
chr1	243042428	243120281
chr1	243120304	243265155
chr1	243265199	243375479
chr1	244111333	244112473
chr1	245292435	245295108
chr1	246137835	246138884
chr1	246138891	246139964
chr1	246683339	246685391
chr1	246724197	246726894
chr1	246768710	246770760
chr1	246798017	246799885
chr1	246981308	246982656
chr1	247002384	247004300
chr1	247012927	247014744
chr1	247178491	247180502
chr1	247279414	247282260
chr1	247350584	247351957
chr1	247393164	247395405
chr1	247660687	247673153
chr1	248237326	248247966
chr1	248248021	248255606
chr1	248300119	248306388
chr1	248431244	248432472
chr1	248434445	248437184
chr1	248438433	248445917
chr1	248448145	248449713
chr1	248449838	248458948
chr1	248463615	248469805
chr1	248584239	248682567
chr1	248692096	248751707
chr1	248795555	248834181
chr1	249214359	249240008
chr10	60000	130311
chr10	130353	134477
chr10	446411	448171
chr10	448333	450112
chr10	493076	494122
chr10	494124	495173
chr10	1085962	1087446
chr10	1582649	1585161
chr10	1741963	1744108
chr10	2563455	2564630
chr10	2564661	2565803
chr10	3498729	3499828
chr10	3500015	3501114
chr10	4968124	5025248
chr10	5026553	5074055
chr10	5286328	5296675
chr10	5300257	5301645
chr10	5333916	5337993
chr10	5498697	5500021
chr10	5817782	5820727
chr10	8203214	8204487
chr10	8555461	8557172
chr10	13099602	13100725
chr10	13198504	13199649
chr10	13359438	13361359
chr10	13437621	13440612
chr10	13444365	13446859
chr10	13457609	13477205
chr10	14398469	14399604
chr10	14400122	14402927
chr10	14765089	14766131
chr10	14944740	14947042
chr10	14974843	14986567
chr10	15015923	15027133
chr10	15028872	15057355
chr10	15057359	15068904
chr10	16787733	16817683
chr10	16840463	16858091
chr10	16859242	16885664
chr10	16947109	16970507
chr10	17554193	17555439
chr10	17619275	17620853
chr10	17777711	17974675
chr10	18024675	18221580
chr10	18911644	18915604
chr10	18915709	18927089
chr10	18927244	18929398
chr10	19340377	19342736
chr10	19778019	19779141
chr10	20036464	20037575
chr10	21317910	21319722
chr10	21682945	21683969
chr10	21741225	21742568
chr10	21848379	21896192
chr10	21912867	21914229
chr10	23425785	23428714
chr10	24872542	24875037
chr10	24908401	24910299
chr10	26418030	26420380
chr10	26861059	26885422
chr10	26887220	26913672
chr10	26914716	26951260
chr10	26959274	26964313
chr10	26965125	26986524
chr10	27168481	27179265
chr10	27179301	27188045
chr10	27188464	27200000
chr10	27201074	27202302
chr10	27202875	27206254
chr10	27206305	27211598
chr10	27211769	27234873
chr10	27239503	27241506
chr10	27241582	27248037
chr10	27303722	27305732
chr10	27384746	27385822
chr10	27395127	27396379
chr10	27419335	27425152
chr10	27450479	27453865
chr10	27531266	27534774
chr10	27535425	27537226
chr10	27537788	27541072
chr10	27544783	27588177
chr10	27594661	27600540
chr10	27601494	27605765
chr10	27605772	27618008
chr10	27618434	27635809
chr10	27635819	27638860
chr10	27639251	27645894
chr10	27649751	27652065
chr10	27652066	27653999
chr10	27701537	27702632
chr10	27703341	27704387
chr10	28192658	28194208
chr10	28242270	28289317
chr10	28419993	28433854
chr10	28725053	28726084
chr10	28809620	28812683
chr10	29571648	29582216
chr10	29593781	29600000
chr10	29666714	29677280
chr10	29767904	29808486
chr10	29850705	29864094
chr10	29864104	29865499
chr10	29866980	29880419
chr10	29984844	29987582
chr10	30450045	30451559
chr10	30638888	30645016
chr10	30650018	30653291
chr10	30655622	30657092
chr10	30662971	30675510
chr10	30676627	30690591
chr10	30806192	30807830
chr10	30877817	30889115
chr10	30900871	30906282
chr10	30914475	30925985
chr10	30927661	30940354
chr10	30940400	30953686
chr10	30954937	30995196
chr10	31649867	31654402
chr10	31916223	31917527
chr10	32360591	32362072
chr10	32398808	32399896
chr10	32833824	32835387
chr10	33189324	33190372
chr10	36134565	36168808
chr10	36216349	36230177
chr10	36236074	36253797
chr10	36261632	36291060
chr10	36665042	36705750
chr10	36716925	36720223
chr10	36727586	36728629
chr10	36810676	36811942
chr10	37013651	37015226
chr10	37015994	37026785
chr10	37096835	37098097
chr10	37103010	37107008
chr10	37129188	37139351
chr10	37154527	37156449
chr10	37167264	37177621
chr10	37189797	37231507
chr10	37231537	37233194
chr10	37233586	37364858
chr10	37365983	37394077
chr10	37394415	37402763
chr10	37403221	37491165
chr10	37501638	37510777
chr10	37627521	37628788
chr10	37662922	37671564
chr10	37678222	37696069
chr10	37705538	37735419
chr10	37735432	37738191
chr10	37742593	37743731
chr10	37784279	37804695
chr10	37804937	37809419
chr10	37855903	37889694
chr10	37890565	37891906
chr10	37897722	37900665
chr10	37904690	37923219
chr10	37923690	37940943
chr10	37941063	37944236
chr10	37971870	38000000
chr10	38106306	38109914
chr10	38291975	38395069
chr10	38400006	38416497
chr10	38431580	38637504
chr10	38637505	38675970
chr10	38675974	38772341
chr10	38886921	38890539
chr10	38891096	39076552
chr10	42596891	42662986
chr10	42663859	42738358
chr10	42739712	42790573
chr10	42818367	42856774
chr10	42891753	43001520
chr10	43006188	43029601
chr10	43037558	43141400
chr10	43188736	43236641
chr10	43238055	43241079
chr10	43241279	43256997
chr10	43276305	43291999
chr10	43303753	43356316
chr10	43357574	43368649
chr10	43375896	43393585
chr10	43394777	43399246
chr10	43403739	43405953
chr10	43431991	43456122
chr10	43678699	43680744
chr10	43881307	43882545
chr10	44021212	44022605
chr10	44099227	44101712
chr10	44282572	44285890
chr10	44320326	44322140
chr10	44787815	44789780
chr10	44978155	44983971
chr10	45550283	45552675
chr10	45568216	45595205
chr10	45595225	45644459
chr10	45651782	45670643
chr10	45671709	45675201
chr10	45680038	45694634
chr10	45696064	45700445
chr10	45703330	45719654
chr10	45719695	45745899
chr10	46167282	46170620
chr10	46171743	46200828
chr10	46200831	46426964
chr10	46476964	46964579
chr10	47132808	47133898
chr10	47149455	47429169
chr10	47529169	47576084
chr10	47576087	47587236
chr10	47590100	47594293
chr10	47602559	47608733
chr10	47610966	47654513
chr10	47657284	47687942
chr10	47697600	47703922
chr10	47703925	47792476
chr10	47892476	48055707
chr10	48105707	48300804
chr10	48328947	48330131
chr10	48664304	49095536
chr10	49195536	49196944
chr10	49196945	49389702
chr10	50608915	50611276
chr10	50723198	50725603
chr10	50979111	50982479
chr10	50986881	50989265
chr10	51053584	51137410
chr10	51187410	51398845
chr10	51448845	51487540
chr10	51489023	51505365
chr10	51584613	51590734
chr10	51595892	51781487
chr10	51781749	52000996
chr10	52388264	52389830
chr10	52415118	52544109
chr10	53305544	53306702
chr10	54170773	54174415
chr10	54544537	54545643
chr10	55748477	55749873
chr10	56028403	56034153
chr10	56142210	56171184
chr10	56177753	56208741
chr10	56359437	56360941
chr10	56502753	56505058
chr10	56520895	56526405
chr10	56526442	56528651
chr10	56915415	56925242
chr10	57346176	57358012
chr10	57369742	57404948
chr10	57500312	57544702
chr10	57546171	57548518
chr10	57549589	57574254
chr10	57678754	57679920
chr10	58185253	58212437
chr10	59951277	59956460
chr10	60154688	60155902
chr10	60164158	60166792
chr10	60475219	60477292
chr10	60896000	60897189
chr10	61548520	61550191
chr10	62444058	62445165
chr10	64913268	64914786
chr10	65928503	65929689
chr10	66585273	66586642
chr10	66812703	66815004
chr10	66872600	66874470
chr10	67619248	67620281
chr10	69861217	69862377
chr10	70038755	70040032
chr10	70344825	70350901
chr10	70372190	70374681
chr10	71909964	71912332
chr10	72181470	72183691
chr10	72582567	72584722
chr10	74677066	74678390
chr10	74766472	74767542
chr10	74960119	74961618
chr10	75001824	75003688
chr10	75419335	75497421
chr10	75497424	75500852
chr10	79490529	79497934
chr10	79539356	79541671
chr10	79543554	79545098
chr10	81260743	81310873
chr10	81341996	81344480
chr10	81390559	81409512
chr10	81409533	81668153
chr10	81669924	81671324
chr10	81672029	81679548
chr10	81680359	81682842
chr10	81742751	81746887
chr10	81769710	81773664
chr10	81777995	81789643
chr10	81789758	81805390
chr10	81840889	81862895
chr10	81890826	81893465
chr10	81893467	81906783
chr10	81969676	82018441
chr10	82498405	82507793
chr10	82902884	82904951
chr10	85656048	85657125
chr10	85841169	85842917
chr10	86150661	86153463
chr10	86725194	86726218
chr10	86728031	86729395
chr10	87766467	87768112
chr10	88683130	88684939
chr10	88739389	88748364
chr10	88751887	88760461
chr10	88760721	88790112
chr10	88810245	88811628
chr10	88828344	88846716
chr10	88870572	89260363
chr10	89512873	89514566
chr10	89725041	89726315
chr10	90899022	90900518
chr10	91217512	91218918
chr10	91548467	91551452
chr10	92500606	92509353
chr10	92812773	92816774
chr10	93565818	93567055
chr10	93670461	93671681
chr10	93874931	93876014
chr10	93878402	93879666
chr10	94428197	94429604
chr10	94966399	94969429
chr10	95718452	95721668
chr10	96436750	96446738
chr10	96488527	96490386
chr10	96649685	96668261
chr10	96769126	96770775
chr10	96804381	96806007
chr10	97816457	97820620
chr10	97948797	97950070
chr10	98319846	98321006
chr10	98674295	98675653
chr10	99190133	99193200
chr10	100191599	100195531
chr10	100541063	100542671
chr10	100771559	100773705
chr10	101525580	101526818
chr10	101596731	101600000
chr10	101692127	101696359
chr10	101719541	101723769
chr10	102120489	102124575
chr10	102142239	102143298
chr10	103370420	103372237
chr10	103922112	103923628
chr10	103934641	103937108
chr10	104238989	104240930
chr10	104640084	104641246
chr10	104975381	104977924
chr10	105005714	105007477
chr10	105062552	105063721
chr10	105883471	105886139
chr10	107445982	107449482
chr10	110915197	110916555
chr10	111440200	111441288
chr10	112210362	112211617
chr10	112908025	112909168
chr10	112909169	112910301
chr10	115877166	115879119
chr10	118401617	118402843
chr10	118781749	118783607
chr10	120069261	120070827
chr10	120691603	120692797
chr10	120794632	120795782
chr10	120895980	120897496
chr10	121380883	121382995
chr10	124141660	124142791
chr10	124329954	124331373
chr10	124331382	124332771
chr10	126555984	126557221
chr10	126676424	126678269
chr10	126899829	126902365
chr10	127574452	127616944
chr10	129899520	129901845
chr10	131904173	131907104
chr10	132892416	132906775
chr10	133730138	133733942
chr10	133781189	133784476
chr10	134531093	134533116
chr10	134533140	134535221
chr10	134890979	134892229
chr10	134892259	134893385
chr10	134948895	134951020
chr10	134951049	134953106
chr10	135053226	135055245
chr10	135236150	135249933
chr10	135290429	135294573
chr10	135380988	135394059
chr10	135426609	135429633
chr10	135434616	135435717
chr10	135436070	135524721
chr11	60000	189425
chr11	307675	311836
chr11	317944	321340
chr11	1263917	1271545
chr11	1576015	1580286
chr11	1616627	1626823
chr11	1626825	1632690
chr11	1638170	1643398
chr11	1895631	1908575
chr11	2352974	2356259
chr11	2965670	2966876
chr11	3268109	3313896
chr11	3313898	3359713
chr11	3408154	3418345
chr11	3419320	3623878
chr11	3991774	3993319
chr11	4009574	4010833
chr11	4229168	4233258
chr11	4239059	4302007
chr11	4307046	4363052
chr11	4743702	4745428
chr11	4964977	4969756
chr11	4973331	4978388
chr11	5268066	5272211
chr11	5272859	5277141
chr11	5592136	5593785
chr11	5900681	5902494
chr11	6866790	6867886
chr11	6890820	6891916
chr11	9332201	9333289
chr11	9466642	9468804
chr11	10292760	10293830
chr11	10529699	10531883
chr11	13409538	13410690
chr11	13514674	13516328
chr11	13631139	13632205
chr11	13750173	13753855
chr11	14299467	14300973
chr11	14611016	14612298
chr11	14694464	14696147
chr11	16504909	16506252
chr11	16776415	16777439
chr11	17066031	17080346
chr11	17456567	17457751
chr11	18150477	18165010
chr11	18186458	18200730
chr11	18210988	18212772
chr11	18230742	18236080
chr11	18266860	18271147
chr11	18283431	18285057
chr11	18286807	18291465
chr11	18387404	18388557
chr11	18509448	18511929
chr11	18686981	18688026
chr11	20612976	20614056
chr11	22208402	22210809
chr11	23388781	23390998
chr11	23425860	23428596
chr11	24358958	24360091
chr11	24912456	24913504
chr11	26022581	26025345
chr11	26610975	26611977
chr11	27828028	27830041
chr11	27909699	27912636
chr11	28351940	28355054
chr11	29690344	29691643
chr11	30358109	30359774
chr11	31300805	31302556
chr11	31650124	31651288
chr11	32041247	32042761
chr11	32125908	32127081
chr11	32501177	32502186
chr11	32505525	32506532
chr11	33097054	33098202
chr11	33806783	33809572
chr11	35881734	35883141
chr11	36511010	36512202
chr11	39914946	39916323
chr11	41135349	41137083
chr11	43152506	43155186
chr11	43157940	43163986
chr11	43363981	43366078
chr11	43543422	43545928
chr11	43755247	43756268
chr11	43876262	43878150
chr11	45424142	45425534
chr11	46976356	46978189
chr11	48388897	48397249
chr11	48415580	48416908
chr11	48416917	48552986
chr11	48557463	48558600
chr11	48558702	48563992
chr11	48581259	48582422
chr11	48589619	48594267
chr11	48600451	48666590
chr11	48900993	48996441
chr11	48996495	49155768
chr11	49166175	49283921
chr11	49310920	49483640
chr11	49487049	49813282
chr11	49813523	49814700
chr11	49823367	49883451
chr11	49883495	49887642
chr11	49892933	49915381
chr11	49919837	49986899
chr11	49990867	49997595
chr11	49997982	50000000
chr11	50000174	50009188
chr11	50031077	50061863
chr11	50070645	50072021
chr11	50072427	50171287
chr11	50178939	50188176
chr11	50197809	50212268
chr11	50217386	50226466
chr11	50231934	50240123
chr11	50241155	50246152
chr11	50246302	50269806
chr11	50275031	50276608
chr11	50283288	50324503
chr11	50367082	50382538
chr11	51376934	51552637
chr11	55027625	55076518
chr11	55128812	55137945
chr11	55252612	55261167
chr11	55624287	55661495
chr11	55866008	55876467
chr11	55884393	55893763
chr11	56095432	56099465
chr11	56124748	56125765
chr11	56258001	56267895
chr11	56267901	56279793
chr11	56325985	56327023
chr11	56422769	56427178
chr11	56458057	56459143
chr11	56853595	56854968
chr11	57583767	57585917
chr11	57970023	57983855
chr11	58562675	58563890
chr11	58600982	58606117
chr11	58608705	58627294
chr11	58762436	58767424
chr11	58773196	58800000
chr11	58803450	58837934
chr11	58838505	58840207
chr11	58847334	58881318
chr11	59666227	59669716
chr11	59948084	59949571
chr11	60101999	60103476
chr11	60971952	61009614
chr11	61404084	61405184
chr11	61562810	61564710
chr11	61860514	61870471
chr11	62098319	62099621
chr11	62139439	62143007
chr11	62382769	62384822
chr11	63309096	63310834
chr11	63525627	63527342
chr11	63678713	63680421
chr11	64073274	64084192
chr11	64911883	64913720
chr11	64941587	64942962
chr11	65119151	65120716
chr11	65178711	65180979
chr11	65421347	65422469
chr11	65622280	65623714
chr11	65659694	65660768
chr11	66043272	66044963
chr11	66432469	66444559
chr11	67431844	67433207
chr11	67474035	67763645
chr11	67788888	67790251
chr11	68071002	68099659
chr11	68124143	68159942
chr11	68170544	68174974
chr11	69502357	69503614
chr11	69503617	69504857
chr11	69717483	69724695
chr11	69774695	69788767
chr11	70186610	70187634
chr11	70190707	70191729
chr11	70827997	70877023
chr11	71236932	71244487
chr11	71246780	71251706
chr11	71265501	71282865
chr11	71287770	71294798
chr11	71295772	71320071
chr11	71321044	71475118
chr11	71475864	71515825
chr11	71515828	71624440
chr11	71960451	71962274
chr11	73291194	73292389
chr11	73386682	73389003
chr11	74065414	74067479
chr11	74192941	74194760
chr11	74195058	74197725
chr11	74784824	74786207
chr11	74789982	74791271
chr11	74818360	74819722
chr11	76060996	76063840
chr11	77024581	77028448
chr11	77600000	77670651
chr11	77796107	77798078
chr11	78096074	78097930
chr11	80267465	80296535
chr11	80298202	80415513
chr11	80419152	80451050
chr11	82516236	82518226
chr11	82844474	82846509
chr11	83499900	83502648
chr11	83687858	83689129
chr11	84729839	84732888
chr11	85906180	85907819
chr11	86530436	86532814
chr11	86543221	86544502
chr11	86562092	86568987
chr11	86735536	86737474
chr11	88141148	88142363
chr11	88567028	88892393
chr11	88972864	89153372
chr11	89311779	89433903
chr11	89433919	89655613
chr11	89657016	89830683
chr11	89831306	89851007
chr11	89880819	89882891
chr11	89933600	89936595
chr11	90015827	90017341
chr11	91316312	91317648
chr11	91630903	91633586
chr11	93339332	93343026
chr11	93594913	93597533
chr11	93677204	93678557
chr11	94229765	94231889
chr11	94491303	94492752
chr11	94516845	94517960
chr11	94646121	94648702
chr11	94770083	94772981
chr11	96588279	96589284
chr11	97157690	97159113
chr11	98435554	98437545
chr11	98841439	98842715
chr11	100859447	100862441
chr11	102101442	102104154
chr11	102372659	102377390
chr11	102531604	102536710
chr11	103497971	103499959
chr11	104935088	104965062
chr11	104965067	104995245
chr11	106694631	106697368
chr11	107046938	107048479
chr11	107274064	107275357
chr11	108049161	108053088
chr11	109688807	109691323
chr11	110100170	110102760
chr11	110658412	110659781
chr11	111818068	111820832
chr11	112023188	112024329
chr11	112051283	112056054
chr11	112056910	112059672
chr11	112092530	112093656
chr11	112137618	112139180
chr11	112548535	112551512
chr11	113478592	113481578
chr11	113659693	113660719
chr11	113660756	113662175
chr11	114217480	114220415
chr11	114278165	114279631
chr11	114475975	114479635
chr11	114479692	114484850
chr11	117004210	117009553
chr11	117038140	117041761
chr11	117076461	117082045
chr11	117206295	117207399
chr11	117906300	117909426
chr11	118268036	118269926
chr11	118431330	118432360
chr11	118528622	118530692
chr11	118548749	118549802
chr11	118558370	118561327
chr11	118561654	118562704
chr11	118620911	118622806
chr11	119473361	119475094
chr11	119951907	119954344
chr11	119954627	119956518
chr11	121107284	121111204
chr11	121160687	121162203
chr11	121183014	121184106
chr11	121231094	121233626
chr11	122484054	122485351
chr11	122487243	122490174
chr11	122889283	122890319
chr11	122928199	122932040
chr11	123467452	123470165
chr11	123743692	123745229
chr11	124250339	124255683
chr11	124264187	124269913
chr11	124636620	124637924
chr11	125453415	125454577
chr11	125937345	125938496
chr11	126233799	126239565
chr11	126243191	126246058
chr11	126250997	126257215
chr11	126264099	126267240
chr11	127810210	127811609
chr11	129537297	129541063
chr11	129564753	129566626
chr11	129620389	129642503
chr11	129657960	129659581
chr11	129678930	129712470
chr11	129760858	129761900
chr11	130102267	130103954
chr11	130164921	130167264
chr11	130415431	130417549
chr11	130746874	130748452
chr11	130784160	130786278
chr11	131938931	131940140
chr11	131940241	131941300
chr11	133991382	133994882
chr11	134116187	134117686
chr11	134796592	134799472
chr11	134807806	134858352
chr11	134858389	134867680
chr11	134909809	134912603
chr12	60000	82816
chr12	84886	95696
chr12	147379	162531
chr12	169850	188194
chr12	528629	530030
chr12	530031	531436
chr12	1194125	1197070
chr12	1197093	1199998
chr12	1507597	1509593
chr12	2790242	2795538
chr12	2804010	2805146
chr12	2846718	2851877
chr12	2852242	2853368
chr12	3180195	3181335
chr12	3950460	3955439
chr12	4206535	4208935
chr12	4668024	4669213
chr12	4709784	4712471
chr12	4743150	4744625
chr12	5772767	5784812
chr12	5809931	5811152
chr12	6111088	6136206
chr12	6589219	6591352
chr12	6645657	6647533
chr12	7333743	7338464
chr12	7590281	7592217
chr12	7781432	7782885
chr12	7942012	7948801
chr12	7951055	7952142
chr12	7965113	7967127
chr12	7993022	7995310
chr12	7995629	7998390
chr12	8012070	8014272
chr12	8024636	8026948
chr12	8044994	8052879
chr12	8058012	8059101
chr12	8071829	8074224
chr12	8108835	8111434
chr12	8124314	8128199
chr12	8146642	8148649
chr12	8167555	8169004
chr12	8169309	8170453
chr12	8171101	8172507
chr12	8248194	8250361
chr12	8286127	8287469
chr12	8315368	8601912
chr12	8663901	8665034
chr12	8715951	8717348
chr12	8786932	8790589
chr12	8925914	8927001
chr12	9091898	9094063
chr12	9179784	9181749
chr12	9287807	9289088
chr12	9391899	9393093
chr12	9436201	9475708
chr12	9498670	9500387
chr12	9519099	9520856
chr12	9544126	9557419
chr12	9561266	9632683
chr12	9632686	9661036
chr12	9663007	9731986
chr12	9794291	9796580
chr12	9847881	9849159
chr12	10374383	10375699
chr12	10569233	10600097
chr12	10659855	10661126
chr12	11033093	11040032
chr12	11078716	11085388
chr12	11165993	11200753
chr12	11221143	11250754
chr12	11256804	11276553
chr12	11281525	11294162
chr12	11430779	11436814
chr12	11457047	11486179
chr12	11503249	11536226
chr12	11541249	11575055
chr12	11650835	11653052
chr12	12263814	12265126
chr12	12351837	12353802
chr12	12604132	12605513
chr12	13154967	13157721
chr12	14369515	14374548
chr12	14624479	14625582
chr12	14679252	14680751
chr12	14939407	14940434
chr12	16551044	16552368
chr12	17141966	17143553
chr12	17143580	17145147
chr12	17381256	17382514
chr12	17389686	17391329
chr12	17536050	17537592
chr12	18811550	18812614
chr12	18845684	18847268
chr12	19460759	19462926
chr12	19608876	19610652
chr12	20094254	20095829
chr12	20705796	20707294
chr12	21621437	21624184
chr12	22083152	22084330
chr12	22161378	22162651
chr12	22571458	22584738
chr12	23037143	23038351
chr12	24736066	24738037
chr12	25358182	25362848
chr12	25957320	25959193
chr12	27117528	27119577
chr12	27216911	27224369
chr12	27227409	27251704
chr12	27251849	27301311
chr12	27415766	27423066
chr12	27728880	27736038
chr12	27739437	27767260
chr12	27770010	27810385
chr12	29341411	29344245
chr12	29430215	29437734
chr12	29448019	29453308
chr12	29466758	29471520
chr12	29492130	29493329
chr12	29542211	29547583
chr12	31013114	31015323
chr12	31165330	31168702
chr12	31195335	31260871
chr12	31261557	31333164
chr12	31333786	31353978
chr12	31374479	31377032
chr12	31433517	31435807
chr12	31766179	31770327
chr12	31943546	31945111
chr12	32876073	32880382
chr12	32896989	32898481
chr12	32943682	32945665
chr12	33138676	33140237
chr12	33205136	33206333
chr12	33500433	33503187
chr12	34089515	34120464
chr12	34121012	34216242
chr12	34230111	34236175
chr12	34242268	34249284
chr12	34249629	34258345
chr12	34260146	34359292
chr12	34364914	34382064
chr12	34385971	34399633
chr12	34400000	34416825
chr12	37856694	37989886
chr12	38450937	38539918
chr12	38554765	38638456
chr12	38649330	38654358
chr12	38656087	38755621
chr12	38755911	38761936
chr12	38853094	38859988
chr12	38861970	38870689
chr12	41271125	41272551
chr12	41275371	41276458
chr12	42474418	42477178
chr12	42479722	42481715
chr12	42620637	42623238
chr12	42680642	42684136
chr12	42824620	42825640
chr12	43962345	43965981
chr12	44053673	44055220
chr12	44187530	44189560
chr12	45205712	45207502
chr12	45228236	45229315
chr12	45456149	45457443
chr12	47298346	47299484
chr12	47341838	47343183
chr12	49223548	49225100
chr12	49521564	49523506
chr12	49578605	49580617
chr12	49663246	49666967
chr12	49783810	49786118
chr12	50382944	50384578
chr12	50610893	50612848
chr12	50867194	50871756
chr12	50872414	50873787
chr12	51636113	51637546
chr12	51907927	51909371
chr12	52105510	52107396
chr12	52489027	52507476
chr12	52680877	52685229
chr12	52695720	52700072
chr12	52840850	52846456
chr12	52862722	52868114
chr12	52881380	52887156
chr12	53126249	53127346
chr12	53143593	53144747
chr12	53433019	53435994
chr12	53535741	53537105
chr12	53547041	53548425
chr12	54469999	54519899
chr12	54624729	54626787
chr12	54677603	54679276
chr12	55195657	55197401
chr12	55803496	55805662
chr12	55932369	55933865
chr12	56057641	56058983
chr12	56386136	56388490
chr12	56665482	56669981
chr12	56893292	56895500
chr12	56904723	56906974
chr12	57057135	57058282
chr12	57266152	57268050
chr12	57331523	57335588
chr12	57375042	57380062
chr12	58213718	58216386
chr12	58377153	58378934
chr12	58639289	58640616
chr12	59443518	59448061
chr12	61624767	61627160
chr12	62625441	62629217
chr12	62641493	62642548
chr12	63149031	63150110
chr12	63335492	63337365
chr12	63396581	63398863
chr12	63923418	63951619
chr12	63951622	64119245
chr12	64119248	64146247
chr12	64215602	64218133
chr12	64843200	64844902
chr12	66038089	66040221
chr12	66151819	66152861
chr12	68102017	68103091
chr12	68820130	68822070
chr12	68867511	68869060
chr12	68946692	68947743
chr12	69053056	69054251
chr12	69099337	69101075
chr12	69235062	69237953
chr12	69486189	69488258
chr12	69678176	69679666
chr12	71200291	71201363
chr12	71202398	71203467
chr12	73872030	73873256
chr12	75389944	75392060
chr12	75699144	75700712
chr12	76439953	76442246
chr12	76451345	76453464
chr12	76745576	76746781
chr12	79185433	79187958
chr12	79702641	79707388
chr12	79981575	79984283
chr12	80044450	80045548
chr12	80636815	80637948
chr12	87588129	87589179
chr12	88140471	88143199
chr12	88176700	88178212
chr12	88441766	88443937
chr12	88626674	88629375
chr12	90311247	90313360
chr12	92263460	92265005
chr12	92536903	92538225
chr12	93252945	93254669
chr12	93277473	93278814
chr12	93428942	93430013
chr12	93792541	93796052
chr12	93803132	93805077
chr12	93886287	93887995
chr12	93891576	93893284
chr12	94033664	94035392
chr12	94534473	94535750
chr12	94914735	94915741
chr12	94943197	94944331
chr12	95693942	95695094
chr12	95908273	95909615
chr12	96066064	96067775
chr12	98072861	98073979
chr12	99187886	99189434
chr12	100191489	100192968
chr12	100732302	100733903
chr12	100973364	100976450
chr12	101460665	101462187
chr12	101880119	101882696
chr12	102315970	102317350
chr12	103491579	103492851
chr12	103615891	103616897
chr12	103621881	103622889
chr12	104380725	104382598
chr12	104424501	104426254
chr12	105370462	105371851
chr12	105906548	105907646
chr12	106409584	106412187
chr12	106565992	106569824
chr12	107665170	107667321
chr12	108295071	108297765
chr12	110288747	110290544
chr12	110866411	110868190
chr12	112104731	112108167
chr12	112943626	112947717
chr12	114970358	114985925
chr12	115000321	115013262
chr12	118852137	118853799
chr12	119632642	119633903
chr12	120897706	120899369
chr12	122498439	122499489
chr12	122630875	122631886
chr12	123178353	123191077
chr12	123191091	123204503
chr12	123253327	123255608
chr12	123892038	123893897
chr12	124032964	124043310
chr12	125940763	125942069
chr12	126994240	126995447
chr12	127916328	127917618
chr12	129130785	129131972
chr12	129132017	129133284
chr12	129329172	129330315
chr12	129330370	129331508
chr12	129419879	129421427
chr12	129426643	129429225
chr12	129498134	129500022
chr12	130339615	130341557
chr12	130341569	130343534
chr12	131709061	131711781
chr12	131716478	131721087
chr12	131727348	131730045
chr12	131730911	131735578
chr12	131752588	131759669
chr12	131766776	131794407
chr12	131795037	131802426
chr12	131810050	131814785
chr12	131816076	131831229
chr12	131875516	131887204
chr12	131892444	131897309
chr12	131898141	131900837
chr12	131912196	131917075
chr12	131922646	131925614
chr12	131937384	131939094
chr12	132106473	132115888
chr12	132116111	132121462
chr12	132125139	132132142
chr12	132134848	132169194
chr12	132445388	132446457
chr12	132588756	132589825
chr12	132811675	132815311
chr12	132815314	132819399
chr12	132875057	132876199
chr12	132876204	132877388
chr12	133087028	133088529
chr12	133269517	133270569
chr12	133270707	133271806
chr12	133502305	133682662
chr12	133817906	133833517
chr12	133837229	133841615
chr13	19020000	19450155
chr13	19450175	19454167
chr13	19454174	19463542
chr13	19463554	19502397
chr13	19504722	19507785
chr13	19511997	19517330
chr13	19535321	19540025
chr13	19598174	19610677
chr13	19617795	19619912
chr13	19621340	19625994
chr13	19646434	19666116
chr13	19666124	19677236
chr13	19700526	19705709
chr13	19705767	19707808
chr13	19709255	19713518
chr13	19762373	19773420
chr13	19773434	19786968
chr13	19793854	19805533
chr13	19871204	19878882
chr13	19904294	19922700
chr13	19922727	20094542
chr13	20099931	20103448
chr13	20103449	20107953
chr13	20111993	20117482
chr13	20117661	20137801
chr13	20139651	20145865
chr13	20148142	20155849
chr13	20160463	20178318
chr13	20220580	20222520
chr13	20274977	20285755
chr13	20291633	20294224
chr13	20315728	20316856
chr13	20317980	20330203
chr13	20437116	20439119
chr13	20531518	20533541
chr13	21522084	21524095
chr13	21535369	21536420
chr13	21675862	21677360
chr13	21762151	21790791
chr13	21790797	21833706
chr13	21833762	21851792
chr13	21871125	21882125
chr13	21882601	21883804
chr13	21883893	21888467
chr13	21889544	21940143
chr13	21946722	21950796
chr13	21979380	21980520
chr13	22104827	22105979
chr13	23406282	23412539
chr13	23422739	23424045
chr13	23424447	23425568
chr13	23425911	23428281
chr13	23485729	23544581
chr13	23708311	23710026
chr13	23818823	23824595
chr13	24454224	24478878
chr13	24514690	24520438
chr13	24695171	24697954
chr13	24881361	24897097
chr13	24897099	24968574
chr13	24969860	24992962
chr13	24992974	25025144
chr13	25041764	25075026
chr13	25075958	25078607
chr13	25087104	25090527
chr13	25111435	25139841
chr13	25140124	25145263
chr13	25146211	25152294
chr13	25153561	25178626
chr13	25252606	25253971
chr13	25502394	25506075
chr13	25506476	25564768
chr13	25565212	25567938
chr13	25572706	25589800
chr13	25591463	25594544
chr13	25599719	25604981
chr13	25605100	25606215
chr13	25670150	25672709
chr13	25734083	25739659
chr13	26639779	26652632
chr13	26674335	26677083
chr13	26782953	26784006
chr13	26786911	26789731
chr13	26978091	26979351
chr13	27640292	27643521
chr13	28270229	28271374
chr13	28788591	28790322
chr13	28874541	28877505
chr13	29172977	29174334
chr13	29295000	29298292
chr13	29351705	29356478
chr13	29613036	29623166
chr13	29778515	29788319
chr13	29880941	29882111
chr13	29912773	29927851
chr13	31033989	31035673
chr13	31098687	31099857
chr13	31127804	31129611
chr13	34621475	34623738
chr13	35073239	35074338
chr13	35492616	35503995
chr13	35570689	35572138
chr13	35608629	35646833
chr13	35668649	35707903
chr13	37512309	37513663
chr13	38934846	38937140
chr13	39160351	39161770
chr13	39716541	39717900
chr13	39904708	39906084
chr13	40610491	40613118
chr13	41193471	41196528
chr13	41288103	41293347
chr13	41293663	41299343
chr13	41304862	41334687
chr13	41345729	41349058
chr13	41350351	41366162
chr13	41366172	41369644
chr13	41382085	41411802
chr13	41419044	41438210
chr13	41455741	41498852
chr13	41563699	41566935
chr13	41957817	41959291
chr13	41995535	42016686
chr13	42016698	42030571
chr13	42641850	42646011
chr13	43021708	43038845
chr13	43078245	43090111
chr13	44176233	44177497
chr13	45168903	45170282
chr13	45513382	45515458
chr13	45950647	45958179
chr13	45963428	45965561
chr13	46488113	46489576
chr13	46844471	46846023
chr13	46981282	47042446
chr13	47079261	47082644
chr13	48337519	48338736
chr13	48900510	48902636
chr13	49837894	49839619
chr13	50458935	50468372
chr13	50617646	50619370
chr13	50746131	50747757
chr13	52481276	52485703
chr13	52604280	52605365
chr13	52736779	52742456
chr13	52743474	52747041
chr13	52747106	52769165
chr13	52771866	52884436
chr13	52885495	52889187
chr13	52889195	52892882
chr13	52892898	52918144
chr13	52935917	52940460
chr13	52946078	52951913
chr13	53051402	53076388
chr13	53076392	53170864
chr13	53175407	53187379
chr13	53191043	53214381
chr13	53216566	53217933
chr13	53230108	53233241
chr13	53420903	53422379
chr13	53774328	53775805
chr13	54478323	54481070
chr13	57713296	57727877
chr13	57732539	57747584
chr13	59098632	59106439
chr13	60848853	60851938
chr13	61210870	61212213
chr13	61692744	61694225
chr13	63503679	63525093
chr13	63530468	63543204
chr13	63597805	63629573
chr13	64290924	64301510
chr13	64311684	64333021
chr13	64333063	64343649
chr13	64354625	64418388
chr13	66015670	66016801
chr13	66361662	66362895
chr13	67840881	67841914
chr13	68405701	68406976
chr13	68476305	68490542
chr13	69560248	69564342
chr13	70647747	70648860
chr13	70964085	70966978
chr13	70978854	70980035
chr13	71497794	71499742
chr13	72249086	72250133
chr13	72571667	72572878
chr13	75811911	75815437
chr13	77166861	77167883
chr13	78233510	78238180
chr13	78568843	78570237
chr13	78579170	78580538
chr13	78745420	78746501
chr13	82147140	82150466
chr13	82264028	82265229
chr13	84480350	84481928
chr13	86929531	86931766
chr13	90008179	90010394
chr13	90012006	90013729
chr13	90014095	90015413
chr13	90485076	90486319
chr13	90824016	90827695
chr13	91943400	91944709
chr13	92433472	92474219
chr13	92478107	92494295
chr13	92538192	92568025
chr13	92575983	92578635
chr13	92578675	92585991
chr13	92594949	92602963
chr13	92717427	92731253
chr13	92734390	92743748
chr13	92743791	92748243
chr13	92756957	92759565
chr13	92769996	92776118
chr13	92776197	92791574
chr13	92898231	92899586
chr13	92900319	92909082
chr13	92919027	92921644
chr13	93124001	93136012
chr13	93206802	93226379
chr13	93226799	93241865
chr13	93259459	93278307
chr13	93282886	93337791
chr13	95409580	95411530
chr13	95474141	95475355
chr13	98368402	98370014
chr13	99089635	99091319
chr13	99515132	99516267
chr13	101121482	101122926
chr13	101256186	101257397
chr13	102668955	102671138
chr13	103696349	103697490
chr13	111511850	111515405
chr13	111598663	111600278
chr13	111603578	111610448
chr13	111675983	111679560
chr13	112930238	112968749
chr13	113046955	113053946
chr13	113087100	113088726
chr13	113516971	113518313
chr13	113518430	113519773
chr13	114088556	114090190
chr13	114090236	114091744
chr13	114294431	114295788
chr13	115067203	115071283
chr13	115094942	115097831
chr13	115098103	115108157
chr14	19040327	19471932
chr14	19471933	19793000
chr14	19796305	20305422
chr14	20307348	20329735
chr14	20408651	20455852
chr14	20636985	20642241
chr14	20776382	20777419
chr14	20995408	20997181
chr14	21341651	21344280
chr14	21344617	21374207
chr14	21374670	21404848
chr14	21408229	21428193
chr14	21626442	21628101
chr14	21630577	21631955
chr14	21632472	21634129
chr14	21677588	21680082
chr14	21819662	21820979
chr14	21956755	21961418
chr14	22031887	22034155
chr14	22069854	22071008
chr14	22101976	22103030
chr14	22218494	22219923
chr14	23184959	23186702
chr14	24302885	24305010
chr14	24372785	24374879
chr14	24421111	24455943
chr14	24455946	24503512
chr14	25735446	25736655
chr14	27139118	27140290
chr14	27964589	27970427
chr14	28216164	28330377
chr14	28672015	28673776
chr14	28734039	28735180
chr14	28869862	28871223
chr14	31085512	31088727
chr14	31562112	31565656
chr14	32559704	32563592
chr14	32623823	32625573
chr14	32736469	32741419
chr14	32953303	32954324
chr14	33031024	33032671
chr14	35009872	35017062
chr14	35024452	35031654
chr14	35137022	35138899
chr14	35363160	35365390
chr14	35408519	35409698
chr14	35857266	35858348
chr14	35898954	35900532
chr14	36007568	36008898
chr14	36350922	36351977
chr14	36840522	36841586
chr14	37615384	37616711
chr14	38575787	38576851
chr14	39473502	39476041
chr14	39572496	39578133
chr14	39684267	39685516
chr14	39853747	39856332
chr14	41607003	41608712
chr14	42115158	42116329
chr14	42316971	42318422
chr14	44545353	44547085
chr14	44588620	44589648
chr14	45361667	45362771
chr14	45972344	45973503
chr14	46324538	46325706
chr14	47254656	47257606
chr14	47384518	47385630
chr14	49068435	49069574
chr14	50066394	50067943
chr14	50360185	50363770
chr14	50575352	50576432
chr14	50896728	50897963
chr14	51129228	51134977
chr14	51170545	51171778
[truncated: 5,770 more rows]
